# Supplementary material for: A specialized ODE integrator for the efficient computation of parameter sensitivities
Source: BMC Syst Biol. 2012 May 20;6:46. doi: 10.1186/1752-0509-6-46 (PMC3522561; doi:10.1186/1752-0509-6-46)
Supplement: Additional file 2 — Supplementary Source Code for A Specialized ODE Integrator for the Efficient Computation of Parameter Sensitivities. [file 1752-0509-6-46-S2.zip]

Archive with 50 entries (43 files):
- ODESD_Integrator/
- ODESD_Integrator/SBMLconversion/
- ODESD_Integrator/odeSDmex/
- ODESD_Integrator/odeSD/
- ODESD_Integrator/odeSDc/
- ODESD_Integrator/SBMLconversion/ODEFUN_GEN/
- ODESD_Integrator/SBMLconversion/allSBMLmodels/
- ODESD_Integrator/README.txt
- ODESD_Integrator/LICENSE.txt
- ODESD_Integrator/SBMLconversion/runscriptAllModelGen.m
- ODESD_Integrator/SBMLconversion/.nfs0000000002458073000001ba
- ODESD_Integrator/SBMLconversion/.nfs0000000002458070000001b9
- ODESD_Integrator/SBMLconversion/.DS_Store
- ODESD_Integrator/odeSDmex/.nfs0000000002458078000001bb
- ODESD_Integrator/odeSDmex/runexample.m
- ODESD_Integrator/odeSDmex/Elowitz2000_6states.m
- ODESD_Integrator/odeSDmex/jac_Elowitz2000_6states.m
- ODESD_Integrator/odeSDmex/odeSD_wrapper.m
- ODESD_Integrator/odeSDmex/odeSD_mex.c
- ODESD_Integrator/odeSD/jac_Elowitz2000_6states.m
- ODESD_Integrator/odeSD/runexample.m
- ODESD_Integrator/odeSD/Elowitz2000_6states.m
- ODESD_Integrator/odeSD/odeSD.m
- ODESD_Integrator/odeSDc/odeSD.c
- ODESD_Integrator/odeSDc/errs.c
- ODESD_Integrator/odeSDc/errs.h
- ODESD_Integrator/odeSDc/demo.c
- ODESD_Integrator/odeSDc/Makefile
- ODESD_Integrator/odeSDc/Elowitz2000_6states.h
- ODESD_Integrator/odeSDc/Elowitz2000_6states.c
- ODESD_Integrator/odeSDc/odeSD.h
- ODESD_Integrator/SBMLconversion/ODEFUN_GEN/xml2odefun.m
- ODESD_Integrator/SBMLconversion/ODEFUN_GEN/ModelRenaming.m
- ODESD_Integrator/SBMLconversion/ODEFUN_GEN/MatchIndxParams.m
- ODESD_Integrator/SBMLconversion/ODEFUN_GEN/JxJpStructMatGen.m
- ODESD_Integrator/SBMLconversion/ODEFUN_GEN/funsubstODEs.m
- ODESD_Integrator/SBMLconversion/ODEFUN_GEN/funsubst.m
- ODESD_Integrator/SBMLconversion/ODEFUN_GEN/createfunc.m
- ODESD_Integrator/SBMLconversion/allSBMLmodels/Xie2007_24states.xml
- ODESD_Integrator/SBMLconversion/allSBMLmodels/Wolf2001_13states.xml
- ODESD_Integrator/SBMLconversion/allSBMLmodels/Ung2008_200states.xml
- ODESD_Integrator/SBMLconversion/allSBMLmodels/Singh2006_66states.xml
- ODESD_Integrator/SBMLconversion/allSBMLmodels/LeLoup1999_10states.xml
- ODESD_Integrator/SBMLconversion/allSBMLmodels/Kholodenko1999_23states.xml
- ODESD_Integrator/SBMLconversion/allSBMLmodels/Jiang2007_59states.xml
- ODESD_Integrator/SBMLconversion/allSBMLmodels/Hornberg2005_8states.xml
- ODESD_Integrator/SBMLconversion/allSBMLmodels/Goldbeter2008_20states.xml
- ODESD_Integrator/SBMLconversion/allSBMLmodels/Elowitz2000_6states.xml
- ODESD_Integrator/SBMLconversion/allSBMLmodels/Chen2008_500states.xml
- ODESD_Integrator/SBMLconversion/allSBMLmodels/Borisov2009_90states.xml
