# Supplementary material for: A specialized ODE integrator for the efficient computation of parameter sensitivities
Source: BMC Syst Biol. 2012 May 20;6:46. doi: 10.1186/1752-0509-6-46 (PMC3522561; doi:10.1186/1752-0509-6-46)
Supplement: Additional file 2 — Supplementary Source Code for A Specialized ODE Integrator for the Efficient Computation of Parameter Sensitivities. [file 1752-0509-6-46-S2.zip › ODESD_Integrator/README.txt]

A Specialized ODE Integrator for the Efficient Computation of Parameter Sensitivities
--------------------------------------------------------------------------------------


Contents:
----------------------------

1) odeSD:    folder with matlab implementation of ODE Integrator (odeSD.m) and example

2) odeSDc:   folder with c-programming language implememation of the solver (odeSD.c) and example

3) odeSDmex: folder with c-programming language implememation of the solver (odeSD_mex.c), using
             the Matlab mex interface  with calls to the lapack and blas libraries for the algebraic
             operations.

4) SBMLconversion: folder that contains the following subfolders:
                   a) all SBML models used in the paper (allSBMLmodels) 
                   b) matlab files for generating from an SBML model the necessary functions for
                      the solvers (ODEFUN_GEN)
                       


Requirements:
----------------------------

 1) odeSD:          The integrator has been tested under Matlab versions R2010a, R2010b and
                    R2011a, both under Linux and Windows. It does not require any specific
                    toolboxes or features.

 2) odeSDc:         The integrator requires both the LAPACK and CBLAS libraries, as well as the 
                    CLAPACK headers, for compilation. The Makefile assumes that the Atlas library is
                    installed in "/usr/include/atlas". If this is not the case, the "CFLAGS" and "LIBS"
                    lines in the Makefile need to be modified accordingly.
 
 3) odeSDmex:       The file odeSD_mex.c needs to be compiled with the command
                    "mex odeSD_mex.c -llapack -lblas".

 4) SBMLconversion: The SBMLconversion rootines have the 2 following requirements
                     a) SBtoolbox2 (http://www.sbtoolbox2.org) 
                     b) Symbolic Toolbox V5.5 or higher


Usage:
----------------------------

Every folder contains an example script that the user can follow and run whichever
version of the solver finds more appropriate.  
