# Supplementary material for: A specialized ODE integrator for the efficient computation of parameter sensitivities
Source: BMC Syst Biol. 2012 May 20;6:46. doi: 10.1186/1752-0509-6-46 (PMC3522561; doi:10.1186/1752-0509-6-46)
Supplement: Additional file 2 — Supplementary Source Code for A Specialized ODE Integrator for the Efficient Computation of Parameter Sensitivities. [file 1752-0509-6-46-S2.zip › ODESD_Integrator/SBMLconversion/runscriptAllModelGen.m]

addpath('ODEFUN_GEN/')
% produce files for model tests
modelpath = 'allSBMLmodels/';
ModelNames = {'Hornberg2005_8states.xml',...
              'Kholodenko1999_23states.xml',...
              'Singh2006_66states.xml',...
              'Borisov2009_90states.xml',...
              'Ung2008_200states.xml',...
              'Elowitz2000_6states.xml',...
              'LeLoup1999_10states.xml',...
              'Wolf2001_13states.xml',...
              'Goldbeter2008_20states.xml',...
              'Xie2007_24states.xml'};
                    
for nrmod = 1:length(ModelNames)
    
    curmodelfile = [modelpath ModelNames{nrmod}];
    fprintf('Generating files for model %s \n',ModelNames{nrmod}) 
    cur_model_info = xml2odefun(curmodelfile ,{'aug_files','c_files'});
    rehash;
    
end
          
