# Supplementary material for: A specialized ODE integrator for the efficient computation of parameter sensitivities
Source: BMC Syst Biol. 2012 May 20;6:46. doi: 10.1186/1752-0509-6-46 (PMC3522561; doi:10.1186/1752-0509-6-46)
Supplement: Additional file 2 — Supplementary Source Code for A Specialized ODE Integrator for the Efficient Computation of Parameter Sensitivities. [file 1752-0509-6-46-S2.zip › ODESD_Integrator/odeSDmex/runexample.m]

% mexify accordingly if needed
mex odeSD_mex.c -llapack -lblas
rehash;

% generate function handles
mainfunctionName = 'Elowitz2000_6states';
jacfunctionName = 'jac_Elowitz2000_6states';
f = str2func(mainfunctionName);
df = str2func(jacfunctionName);
rehash;

% take initial conditions and parameters
[x0 p0]=feval(f);
%set the time intervals
tspan = linspace(0,300,200)';

% set-up the options
opts = odeset( 'RelTol', 1.0e-6, ...
    'AbsTol' , eps , ...
    'Jacobian' , df , ...
    'NonNegative' , (1:length(x0)) );

% call the integrator
[ T1, X1, S1 ] = odeSD_wrapper ( f , tspan  , x0 , opts, p0 );

% plot the states
figure (1); plot (T1 ,X1 , '.-');

% plot the sensitivities of the 1st parameter w.r.t all states
figure (2);
plot (T1 , squeeze( S1 (: ,1 ,:) ) , '.- ' );
