# Supplementary material for: A specialized ODE integrator for the efficient computation of parameter sensitivities
Source: BMC Syst Biol. 2012 May 20;6:46. doi: 10.1186/1752-0509-6-46 (PMC3522561; doi:10.1186/1752-0509-6-46)
Supplement: Additional file 2 — Supplementary Source Code for A Specialized ODE Integrator for the Efficient Computation of Parameter Sensitivities. [file 1752-0509-6-46-S2.zip › ODESD_Integrator/odeSDmex/Elowitz2000_6states.m]

function [f,g,Jfx,Jgx,Jfp,Jgp] = Elowitz2000_6states(varargin)
%%%%%%%%%%%%%%%%%%%%%%%%%%%%%%%%%%%%%%%%%%%%%%%%%%%%%%%%%%%%%%%%%%%%%%%%%%
% Elowitz2000_Repressilator
% Generated: 26-Oct-2011 14:57:33
% 
%%%%%%%%%%%%%%%%%%%%%%%%%%%%%%%%%%%%%%%%%%%%%%%%%%%%%%%%%%%%%%%%%%%%%%%%%%

%%%%%%%%%%%%%%%%%%%%%%%%%%%%%%%%%%%%%%%%%%%%%%%
% HANDLE VARIABLE INPUT ARGUMENTS
%%%%%%%%%%%%%%%%%%%%%%%%%%%%%%%%%%%%%%%%%%%%%%%
if nargin<1
	 % take initial values (x0 vector) 
	 f = [0;0;0;0;20;0];
	 % take initial parametric values (p0 vector) 
	 g = [20;2;40;2;10;0.5;0.0005;1];
	 return
elseif nargin==2 
	 time = varargin{1};
	 x = varargin{2};
	 p = [20;2;40;2;10;0.5;0.0005;1];
else
	 time = varargin{1};
	 x = varargin{2};
	 p = varargin{3};
end 

%%%%%%%%%%%%%%%%%%%%%%%%%%%%%%%%%%%%%%%%%%%%%%%
% 1st DERIVATIVE EQUATIONS (f) 
%%%%%%%%%%%%%%%%%%%%%%%%%%%%%%%%%%%%%%%%%%%%%%%
f = zeros(6,1);
f(1) = (0.69314718*p(1)*x(4))/p(4) - (0.69314718*x(1))/p(5);
f(2) = (0.69314718*p(1)*x(5))/p(4) - (0.69314718*x(2))/p(5);
f(3) = (0.69314718*p(1)*x(6))/p(4) - (0.69314718*x(3))/p(5);
f(4) = 60.0*p(7) - (0.69314718*x(4))/p(4) + (p(3)^p(2)*(60.0*p(6) - 60.0*p(7)))/(p(3)^p(2) + x(3)^p(2));
f(5) = 60.0*p(7) - (0.69314718*x(5))/p(4) + (p(3)^p(2)*(60.0*p(6) - 60.0*p(7)))/(p(3)^p(2) + x(1)^p(2));
f(6) = 60.0*p(7) - (0.69314718*x(6))/p(4) + (p(3)^p(2)*(60.0*p(6) - 60.0*p(7)))/(p(3)^p(2) + x(2)^p(2));

if nargout<2 
return
end

%%%%%%%%%%%%%%%%%%%%%%%%%%%%%%%%%%%%%%%%%%%%%%%
% 2nd DERIVATIVE EQUATIONS (Jfx*f = g) 
%%%%%%%%%%%%%%%%%%%%%%%%%%%%%%%%%%%%%%%%%%%%%%%
g = zeros(6,1);

g(1) = (0.69314718*f(4)*p(1))/p(4) - (0.69314718*f(1))/p(5);
g(2) = (0.69314718*f(5)*p(1))/p(4) - (0.69314718*f(2))/p(5);
g(3) = (0.69314718*f(6)*p(1))/p(4) - (0.69314718*f(3))/p(5);
g(4) = - (0.69314718*f(4))/p(4) - (f(3)*p(2)*p(3)^p(2)*x(3)^(p(2) - 1)*(60.0*p(6) - 60.0*p(7)))/(p(3)^p(2) + x(3)^p(2))^2;
g(5) = - (0.69314718*f(5))/p(4) - (f(1)*p(2)*p(3)^p(2)*x(1)^(p(2) - 1)*(60.0*p(6) - 60.0*p(7)))/(p(3)^p(2) + x(1)^p(2))^2;
g(6) = - (0.69314718*f(6))/p(4) - (f(2)*p(2)*p(3)^p(2)*x(2)^(p(2) - 1)*(60.0*p(6) - 60.0*p(7)))/(p(3)^p(2) + x(2)^p(2))^2;

if nargout<3 
	 return 
elseif nargout==3 
	 [Jfx] = jac_Elowitz2000_6states(time,x,p);
elseif nargout==4 
	 [Jfx,Jgx] = jac_Elowitz2000_6states(time,x,p,f);
elseif nargout==5 
	  [Jfx,Jgx,Jfp] = jac_Elowitz2000_6states(time,x,p,f);
elseif nargout==6 
	  [Jfx,Jgx,Jfp,Jgp] = jac_Elowitz2000_6states(time,x,p,f);
elseif nargout>6 
	 error('Too many output arguments');
end


return
