# Supplementary material for: A specialized ODE integrator for the efficient computation of parameter sensitivities
Source: BMC Syst Biol. 2012 May 20;6:46. doi: 10.1186/1752-0509-6-46 (PMC3522561; doi:10.1186/1752-0509-6-46)
Supplement: Additional file 2 — Supplementary Source Code for A Specialized ODE Integrator for the Efficient Computation of Parameter Sensitivities. [file 1752-0509-6-46-S2.zip › ODESD_Integrator/odeSDmex/jac_Elowitz2000_6states.m]

function [Jfx,Jgx,Jfp,Jgp] = jac_Elowitz2000_6states(varargin)
%%%%%%%%%%%%%%%%%%%%%%%%%%%%%%%%%%%%%%%%%%%%%%%%%%%%%%%%%%%%%%%%%%%%%%%%%%
% Jacobians for model:
% Elowitz2000_Repressilator
% Generated: 26-Oct-2011 14:57:33
% 
%%%%%%%%%%%%%%%%%%%%%%%%%%%%%%%%%%%%%%%%%%%%%%%%%%%%%%%%%%%%%%%%%%%%%%%%%%

%%%%%%%%%%%%%%%%%%%%%%%%%%%%%%%%%%%%%%%%%%%%%%%
% HANDLE VARIABLE INPUT ARGUMENTS
%%%%%%%%%%%%%%%%%%%%%%%%%%%%%%%%%%%%%%%%%%%%%%%
time = varargin{1};
x = varargin{2};
p = varargin{3};
if nargin > 3
	 f = varargin{4};
end

%%%%%%%%%%%%%%%%%%%%%%%%%%%%%%%%%%%%%%%%%%%%%%%
% STATE JACOBIAN EQUATIONS (Jfx) 
%%%%%%%%%%%%%%%%%%%%%%%%%%%%%%%%%%%%%%%%%%%%%%%
Jfx = zeros(6,6);
Jfx(1,1) = -0.69314718/p(5);
Jfx(5,1) = -(p(2)*p(3)^p(2)*x(1)^(p(2) - 1)*(60.0*p(6) - 60.0*p(7)))/(p(3)^p(2) + x(1)^p(2))^2;
Jfx(2,2) = -0.69314718/p(5);
Jfx(6,2) = -(p(2)*p(3)^p(2)*x(2)^(p(2) - 1)*(60.0*p(6) - 60.0*p(7)))/(p(3)^p(2) + x(2)^p(2))^2;
Jfx(3,3) = -0.69314718/p(5);
Jfx(4,3) = -(p(2)*p(3)^p(2)*x(3)^(p(2) - 1)*(60.0*p(6) - 60.0*p(7)))/(p(3)^p(2) + x(3)^p(2))^2;
Jfx(1,4) = (0.69314718*p(1))/p(4);
Jfx(4,4) = -0.69314718/p(4);
Jfx(2,5) = (0.69314718*p(1))/p(4);
Jfx(5,5) = -0.69314718/p(4);
Jfx(3,6) = (0.69314718*p(1))/p(4);
Jfx(6,6) = -0.69314718/p(4);

if nargout<2 
return
end

%%%%%%%%%%%%%%%%%%%%%%%%%%%%%%%%%%%%%%%%%%%%%%%
% JACOBIAN OF 2nd DERIVATIVE EQUATIONS (Jgx) 
%%%%%%%%%%%%%%%%%%%%%%%%%%%%%%%%%%%%%%%%%%%%%%%
Jgx = zeros(6,6);
Jgx1 = zeros(6,6);
Jgx1(5,1) = (2*f(1)*p(2)^2*p(3)^p(2)*x(1)^(2*p(2) - 2)*(60.0*p(6) - 60.0*p(7)))/(p(3)^p(2) + x(1)^p(2))^3 - (f(1)*p(2)*p(3)^p(2)*x(1)^(p(2) - 2)*(p(2) - 1)*(60.0*p(6) - 60.0*p(7)))/(p(3)^p(2) + x(1)^p(2))^2;
Jgx1(6,2) = (2*f(2)*p(2)^2*p(3)^p(2)*x(2)^(2*p(2) - 2)*(60.0*p(6) - 60.0*p(7)))/(p(3)^p(2) + x(2)^p(2))^3 - (f(2)*p(2)*p(3)^p(2)*x(2)^(p(2) - 2)*(p(2) - 1)*(60.0*p(6) - 60.0*p(7)))/(p(3)^p(2) + x(2)^p(2))^2;
Jgx1(4,3) = (2*f(3)*p(2)^2*p(3)^p(2)*x(3)^(2*p(2) - 2)*(60.0*p(6) - 60.0*p(7)))/(p(3)^p(2) + x(3)^p(2))^3 - (f(3)*p(2)*p(3)^p(2)*x(3)^(p(2) - 2)*(p(2) - 1)*(60.0*p(6) - 60.0*p(7)))/(p(3)^p(2) + x(3)^p(2))^2;

Jgx = Jfx*Jfx + Jgx1;


if nargout<3 
return
end

%%%%%%%%%%%%%%%%%%%%%%%%%%%%%%%%%%%%%%%%%%%%%%%
% PARAMETER JACOBIAN EQUATIONS (Jfp) 
%%%%%%%%%%%%%%%%%%%%%%%%%%%%%%%%%%%%%%%%%%%%%%%
Jfp =zeros(6,8);
Jfp(1,1) = (0.69314718*x(4))/p(4);
Jfp(2,1) = (0.69314718*x(5))/p(4);
Jfp(3,1) = (0.69314718*x(6))/p(4);
Jfp(4,2) = (p(3)^p(2)*log(p(3))*(60.0*p(6) - 60.0*p(7)))/(p(3)^p(2) + x(3)^p(2)) - (p(3)^p(2)*(p(3)^p(2)*log(p(3)) + x(3)^p(2)*log(x(3)))*(60.0*p(6) - 60.0*p(7)))/(p(3)^p(2) + x(3)^p(2))^2;
Jfp(5,2) = (p(3)^p(2)*log(p(3))*(60.0*p(6) - 60.0*p(7)))/(p(3)^p(2) + x(1)^p(2)) - (p(3)^p(2)*(p(3)^p(2)*log(p(3)) + x(1)^p(2)*log(x(1)))*(60.0*p(6) - 60.0*p(7)))/(p(3)^p(2) + x(1)^p(2))^2;
Jfp(6,2) = (p(3)^p(2)*log(p(3))*(60.0*p(6) - 60.0*p(7)))/(p(3)^p(2) + x(2)^p(2)) - (p(3)^p(2)*(p(3)^p(2)*log(p(3)) + x(2)^p(2)*log(x(2)))*(60.0*p(6) - 60.0*p(7)))/(p(3)^p(2) + x(2)^p(2))^2;
Jfp(4,3) = (p(2)*p(3)^(p(2) - 1)*(60.0*p(6) - 60.0*p(7)))/(p(3)^p(2) + x(3)^p(2)) - (p(2)*p(3)^p(2)*p(3)^(p(2) - 1)*(60.0*p(6) - 60.0*p(7)))/(p(3)^p(2) + x(3)^p(2))^2;
Jfp(5,3) = (p(2)*p(3)^(p(2) - 1)*(60.0*p(6) - 60.0*p(7)))/(p(3)^p(2) + x(1)^p(2)) - (p(2)*p(3)^p(2)*p(3)^(p(2) - 1)*(60.0*p(6) - 60.0*p(7)))/(p(3)^p(2) + x(1)^p(2))^2;
Jfp(6,3) = (p(2)*p(3)^(p(2) - 1)*(60.0*p(6) - 60.0*p(7)))/(p(3)^p(2) + x(2)^p(2)) - (p(2)*p(3)^p(2)*p(3)^(p(2) - 1)*(60.0*p(6) - 60.0*p(7)))/(p(3)^p(2) + x(2)^p(2))^2;
Jfp(1,4) = -(0.69314718*p(1)*x(4))/p(4)^2;
Jfp(2,4) = -(0.69314718*p(1)*x(5))/p(4)^2;
Jfp(3,4) = -(0.69314718*p(1)*x(6))/p(4)^2;
Jfp(4,4) = (0.69314718*x(4))/p(4)^2;
Jfp(5,4) = (0.69314718*x(5))/p(4)^2;
Jfp(6,4) = (0.69314718*x(6))/p(4)^2;
Jfp(1,5) = (0.69314718*x(1))/p(5)^2;
Jfp(2,5) = (0.69314718*x(2))/p(5)^2;
Jfp(3,5) = (0.69314718*x(3))/p(5)^2;
Jfp(4,6) = (60.0*p(3)^p(2))/(p(3)^p(2) + x(3)^p(2));
Jfp(5,6) = (60.0*p(3)^p(2))/(p(3)^p(2) + x(1)^p(2));
Jfp(6,6) = (60.0*p(3)^p(2))/(p(3)^p(2) + x(2)^p(2));
Jfp(4,7) = 60.0 - (60.0*p(3)^p(2))/(p(3)^p(2) + x(3)^p(2));
Jfp(5,7) = 60.0 - (60.0*p(3)^p(2))/(p(3)^p(2) + x(1)^p(2));
Jfp(6,7) = 60.0 - (60.0*p(3)^p(2))/(p(3)^p(2) + x(2)^p(2));
if nargout<4 
return
end


%%%%%%%%%%%%%%%%%%%%%%%%%%%%%%%%%%%%%%%%%%%%%%%
% 2nd derivative PARAMETER JACOBIAN EQUATIONS (Jgp) 
%%%%%%%%%%%%%%%%%%%%%%%%%%%%%%%%%%%%%%%%%%%%%%%
Jgp =zeros(6,8);
Jgp1 =zeros(6,8);
Jgp1(1,1) = (0.69314718*f(4))/p(4);
Jgp1(2,1) = (0.69314718*f(5))/p(4);
Jgp1(3,1) = (0.69314718*f(6))/p(4);
Jgp1(4,2) = (2*f(3)*p(2)*p(3)^p(2)*x(3)^(p(2) - 1)*(p(3)^p(2)*log(p(3)) + x(3)^p(2)*log(x(3)))*(60.0*p(6) - 60.0*p(7)))/(p(3)^p(2) + x(3)^p(2))^3 - (f(3)*p(2)*p(3)^p(2)*x(3)^(p(2) - 1)*log(p(3))*(60.0*p(6) - 60.0*p(7)))/(p(3)^p(2) + x(3)^p(2))^2 - (f(3)*p(2)*p(3)^p(2)*x(3)^(p(2) - 1)*log(x(3))*(60.0*p(6) - 60.0*p(7)))/(p(3)^p(2) + x(3)^p(2))^2 - (f(3)*p(3)^p(2)*x(3)^(p(2) - 1)*(60.0*p(6) - 60.0*p(7)))/(p(3)^p(2) + x(3)^p(2))^2;
Jgp1(5,2) = (2*f(1)*p(2)*p(3)^p(2)*x(1)^(p(2) - 1)*(p(3)^p(2)*log(p(3)) + x(1)^p(2)*log(x(1)))*(60.0*p(6) - 60.0*p(7)))/(p(3)^p(2) + x(1)^p(2))^3 - (f(1)*p(2)*p(3)^p(2)*x(1)^(p(2) - 1)*log(p(3))*(60.0*p(6) - 60.0*p(7)))/(p(3)^p(2) + x(1)^p(2))^2 - (f(1)*p(2)*p(3)^p(2)*x(1)^(p(2) - 1)*log(x(1))*(60.0*p(6) - 60.0*p(7)))/(p(3)^p(2) + x(1)^p(2))^2 - (f(1)*p(3)^p(2)*x(1)^(p(2) - 1)*(60.0*p(6) - 60.0*p(7)))/(p(3)^p(2) + x(1)^p(2))^2;
Jgp1(6,2) = (2*f(2)*p(2)*p(3)^p(2)*x(2)^(p(2) - 1)*(p(3)^p(2)*log(p(3)) + x(2)^p(2)*log(x(2)))*(60.0*p(6) - 60.0*p(7)))/(p(3)^p(2) + x(2)^p(2))^3 - (f(2)*p(2)*p(3)^p(2)*x(2)^(p(2) - 1)*log(p(3))*(60.0*p(6) - 60.0*p(7)))/(p(3)^p(2) + x(2)^p(2))^2 - (f(2)*p(2)*p(3)^p(2)*x(2)^(p(2) - 1)*log(x(2))*(60.0*p(6) - 60.0*p(7)))/(p(3)^p(2) + x(2)^p(2))^2 - (f(2)*p(3)^p(2)*x(2)^(p(2) - 1)*(60.0*p(6) - 60.0*p(7)))/(p(3)^p(2) + x(2)^p(2))^2;
Jgp1(4,3) = (f(3)*p(2)^2*p(3)^(p(2) - 1)*x(3)^(p(2) - 1)*(p(3)^p(2) - x(3)^p(2))*(60.0*p(6) - 60.0*p(7)))/(p(3)^p(2) + x(3)^p(2))^3;
Jgp1(5,3) = (f(1)*p(2)^2*p(3)^(p(2) - 1)*x(1)^(p(2) - 1)*(p(3)^p(2) - x(1)^p(2))*(60.0*p(6) - 60.0*p(7)))/(p(3)^p(2) + x(1)^p(2))^3;
Jgp1(6,3) = (f(2)*p(2)^2*p(3)^(p(2) - 1)*x(2)^(p(2) - 1)*(p(3)^p(2) - x(2)^p(2))*(60.0*p(6) - 60.0*p(7)))/(p(3)^p(2) + x(2)^p(2))^3;
Jgp1(1,4) = -(0.69314718*f(4)*p(1))/p(4)^2;
Jgp1(2,4) = -(0.69314718*f(5)*p(1))/p(4)^2;
Jgp1(3,4) = -(0.69314718*f(6)*p(1))/p(4)^2;
Jgp1(4,4) = (0.69314718*f(4))/p(4)^2;
Jgp1(5,4) = (0.69314718*f(5))/p(4)^2;
Jgp1(6,4) = (0.69314718*f(6))/p(4)^2;
Jgp1(1,5) = (0.69314718*f(1))/p(5)^2;
Jgp1(2,5) = (0.69314718*f(2))/p(5)^2;
Jgp1(3,5) = (0.69314718*f(3))/p(5)^2;
Jgp1(4,6) = -(60.0*f(3)*p(2)*p(3)^p(2)*x(3)^(p(2) - 1))/(p(3)^p(2) + x(3)^p(2))^2;
Jgp1(5,6) = -(60.0*f(1)*p(2)*p(3)^p(2)*x(1)^(p(2) - 1))/(p(3)^p(2) + x(1)^p(2))^2;
Jgp1(6,6) = -(60.0*f(2)*p(2)*p(3)^p(2)*x(2)^(p(2) - 1))/(p(3)^p(2) + x(2)^p(2))^2;
Jgp1(4,7) = (60.0*f(3)*p(2)*p(3)^p(2)*x(3)^(p(2) - 1))/(p(3)^p(2) + x(3)^p(2))^2;
Jgp1(5,7) = (60.0*f(1)*p(2)*p(3)^p(2)*x(1)^(p(2) - 1))/(p(3)^p(2) + x(1)^p(2))^2;
Jgp1(6,7) = (60.0*f(2)*p(2)*p(3)^p(2)*x(2)^(p(2) - 1))/(p(3)^p(2) + x(2)^p(2))^2;

Jgp = Jfx*Jfp + Jgp1;


return
