# Supplementary material for: A specialized ODE integrator for the efficient computation of parameter sensitivities
Source: BMC Syst Biol. 2012 May 20;6:46. doi: 10.1186/1752-0509-6-46 (PMC3522561; doi:10.1186/1752-0509-6-46)
Supplement: Additional file 2 — Supplementary Source Code for A Specialized ODE Integrator for the Efficient Computation of Parameter Sensitivities. [file 1752-0509-6-46-S2.zip › ODESD_Integrator/odeSDc/errs.c]

/*******************************************************************************
 * This file is part of odeSD.
 * Coypright (c) 2010 Pedro Gonnet (gonnet@maths.ox.ac.uk), Lukas Widmer,
 * Sotiris Dimopoulos and J�rg Stelling.
 * 
 * This program is free software: you can redistribute it and/or modify
 * it under the terms of the GNU Lesser General Public License as published
 * by the Free Software Foundation, either version 3 of the License, or
 * (at your option) any later version.
 * 
 * This program is distributed in the hope that it will be useful,
 * but WITHOUT ANY WARRANTY; without even the implied warranty of
 * MERCHANTABILITY or FITNESS FOR A PARTICULAR PURPOSE.  See the
 * GNU General Public License for more details.
 * 
 * You should have received a copy of the GNU Lesser General Public License
 * along with this program.  If not, see <http://www.gnu.org/licenses/>.
 * 
 ******************************************************************************/

/* System-wide includes. */
#include <stdlib.h>
#include <stdio.h>


/* Local includes. */
#include "errs.h"


/* Global values. */
int errs_err = errs_err_ok;
const char *errs_err_msg[] = {
    "All is well.",
    "An IO-error has occurred." };

/* The error stack. */
struct {
    int id, line;
    const char *msg, *func, *file;
    } errs_stack[ errs_maxstack ];
int errs_count = 0;


/**
 * @brief Re-set the error stack.
 */
void errs_clear( ) {

    errs_count = 0;

    }


/**
 * @brief Print the error stack out to the given FILE pointer.
 *
 * @param out A pointer to a FILE structure.
 * 
 * @return #errs_err_ok or < 0 on failure.
 */
 
int errs_dump( FILE *out ) {

    int k;
    
    /* Loop over the error stack, bottom-up. */
    for ( k = 0 ; k < errs_count ; k++ )
        fprintf( out , "%s:%s:%i: %s (%i)\n" ,
            errs_stack[k].file , errs_stack[k].func , errs_stack[k].line , errs_stack[k].msg , errs_stack[k].id );
            
    /* Clean up the stack. */
    errs_clear();
    
    /* End on a good note. */
    return errs_err_ok;

    }


/**
 * @brief Dump an error onto the stack.
 *
 * @param id An error identifier that will be returned.
 * @param msg A pointer to a string containing a descriptive error message.
 * @param line The line on which the error occured.
 * @param func The name of the function in which the error occured.
 * @param file The name of the file in which the error occured.
 * 
 * @return The value of @c id.
 */
 
int errs_register( int id , const char *msg , int line , const char *func , char *file ) {

    /* Is there any room left on the stack? */
    if ( errs_count < errs_maxstack ) {
    
        /* Register the error. */
        errs_stack[errs_count].id = id;
        errs_stack[errs_count].msg = msg;
        errs_stack[errs_count].line = line;
        errs_stack[errs_count].func = func;
        errs_stack[errs_count].file = file;
        
        /* Increase the counter. */
        errs_count += 1;
    
        }

    /* Return with the given error code. */
    return id;

    }
