# Supplementary material for: A specialized ODE integrator for the efficient computation of parameter sensitivities
Source: BMC Syst Biol. 2012 May 20;6:46. doi: 10.1186/1752-0509-6-46 (PMC3522561; doi:10.1186/1752-0509-6-46)
Supplement: Additional file 2 — Supplementary Source Code for A Specialized ODE Integrator for the Efficient Computation of Parameter Sensitivities. [file 1752-0509-6-46-S2.zip › ODESD_Integrator/odeSDc/Makefile]

# This file is part of odeSD.
# Coypright (c) 2011 Pedro Gonnet (gonnet@maths.ox.ac.uk), Lukas Widmer,
# Sotiris Dimopoulos and J�rg Stelling.
# 
# This program is free software: you can redistribute it and/or modify
# it under the terms of the GNU Lesser General Public License as published
# by the Free Software Foundation, either version 3 of the License, or
# (at your option) any later version.
# 
# This program is distributed in the hope that it will be useful,
# but WITHOUT ANY WARRANTY; without even the implied warranty of
# MERCHANTABILITY or FITNESS FOR A PARTICULAR PURPOSE.  See the
# GNU General Public License for more details.
# 
# You should have received a copy of the GNU Lesser General Public License
# along with this program.  If not, see <http://www.gnu.org/licenses/>.


CC = gcc
CFLAGS = -g -Wall -O2 -I/usr/include/atlas
LIBS = -lm -llapack -lcblas -latlas
OBJS = demo.o odeSD.o errs.o Elowitz2000_6states.o

all: demo

demo: $(OBJS)
	$(CC) -o demo $(OBJS) $(LIBS)
    
clean:
	rm -f demo $(OBJS)

%.o: %.c
	$(CC) $(CFLAGS) -c -o $@ $<
