# Supplementary material for: A specialized ODE integrator for the efficient computation of parameter sensitivities
Source: BMC Syst Biol. 2012 May 20;6:46. doi: 10.1186/1752-0509-6-46 (PMC3522561; doi:10.1186/1752-0509-6-46)
Supplement: Additional file 2 — Supplementary Source Code for A Specialized ODE Integrator for the Efficient Computation of Parameter Sensitivities. [file 1752-0509-6-46-S2.zip › ODESD_Integrator/SBMLconversion/ODEFUN_GEN/xml2odefun.m]

function ModelInfo = xml2odefun(XMLfilename,varargin)
%
% The function takes as an input an SBML model (in XML format) and  
% writes various function files that describe the system.
% 
% USE OF XML2ODEFUN
%-------------------
%
% MODEL_INFO = XML2ODEFUN(FILENAME): Returns a matlab structure  
% with the model's information and writes 3 files in the current
% working folder:
% 1) FILENAME.m, functional description of 1st and 2nd derivatives of the system. 
% 2) jac_FILENAME.m, functional description of the jacobians of the system. 
% 3) FILENAME_log.txt, model information.
%
% MODEL_INFO = XML2ODEFUN(FILENAME,OPTIONS): The cell OPTIONS may contain any of 
% the following: {'SparseJacobians','cvode_files','aug_files','c_files'},
% where:
%'SparseJacobians': All the jacobian matrices returned from the jac_FILENAME
%                   functions are now in sparse form.
%
% 'cvode_files'   : Together with the default files FILENAME.m and jac_FILENAME.m,
%                   this option also generates the file dfdp_FILENAME.m that is
%                   passed in the CVODE solver of the SundialsTB suite, which is 
%                   used for comparison purposes in the paper.
%
% 'aug_files'     : Together with the default files FILENAME.m and jac_FILENAME.m,
%                   and the file dfdp_FILENAME.m, this option also generates the file
%                   aug_FILENAME.m that contains the augmented system's equations used by 
%                   ode15s in the paper for sensitivity analysis. 
%
% 'c_files'       : Together with the default files FILENAME.m and jac_FILENAME.m,
%                   this option also generates FILENAME.c and FILENAME.h
%
%
% DESCRIPTION OF PRODUCED FILES:
% ----------------------------------
%  
% [x0 p0] = FILENAME: Returns the system's initial conditions and default parameters.
%
% f = FILENAME(t,x,p): Takes as arguments the time (t), the state
% vector (x) and the parametric vector (p) and returns the the first derivative 
% vector (f) of the system's equations. 
%
% [f,g] = FILENAME(t,x,p): Returns also the second derivative vector (g) of 
% the system's equations. 
%
% Jfx = jac_FILENAME(t,x,p): Returns the jacobian of the first derivative vector 
% w.r.t the states.
%
% [Jfx,Jgx] = jac_FILENAME(t,x,p,f): Returns also Jgx, i.e the jacobian of
% the second derivative vector w.r.t the states. Requires as an additional
% argument the first derivative vector (f).
%
% [Jfx,Jgx, Jfp] = jac_FILENAME(t,x,p,f): Returns also Jfp, i.e the jacobian of
% the first derivative vector w.r.t the parameters.
%
% [Jfx,Jgx, Jfp, Jgp] = jac_FILENAME(t,x,p,f): Returns also Jgp, i.e the jacobian of
% the second derivative vector w.r.t the parameters.
%
%
% EXAMPLE WITH ODESD:
% ----------------------------------
%
% % generate the matlab files
% curXMLfilename = 'Elowitz2000_6states.xml';
% model_info = xml2odefun(curXMLfilename);
% 
% % generate function handles
% mainfunctionName = 'Elowitz2000_6states';
% jacfunctionName = 'jac_Elowitz2000_6states';
% f = str2func(mainfunctionName);
% df = str2func(jacfunctionName);
% 
% % take initial conditions and parameters
% [x0 p0]=feval(f);
% 
% %set the time intervals
% tspan = linspace(0,300,200)';
% 
% %create the options structure
% opts = odeset( 'RelTol', 1.0e-6 , ...
%        'AbsTol' , eps , ...
%        'Jacobian' , df );
%    
% %run the integration 
% [T1 ,X1 ,~ ,~ ,~ , S1 ] = odeSD(f,tspan,x0,opts,p0);
% 
% % plot the states
% figure (1); plot (T1 ,X1 , '.-');
% 
% % plot the sensitivities of all states w.r.t the 1st parameter 
% figure (2); plot (T1 , squeeze( S1 (: ,1 ,:) ) , '.- ' );
%

%% HANDLE THE INPUT
% define Model Info structure
Timings = struct('Model_Reading',[],'Writting_ODE_files',[],'Overall',[],'Time_Unit','sec');
Sparseness = struct('Jfx',[],'Jgx',[],'Jfp',[],'Jgp',[],'Overall',[],'Definition','non-zero/overall');
UserSettings = struct('ParametricForm','','SparseJacobians','','cvode_files','','aug_files','','c_files','');
GeneralInfo = struct('Name','','NrStates',[],'NrParams',[]);
FileNames = struct('MainODEfile','','Jacfile','','cvodefile','','MainAugfile','','cfile_c','','cfile_h','');
InitModelInfo = struct('GeneralInfo',GeneralInfo,'Timings',Timings,'Sparseness',Sparseness,'UserSettings',UserSettings,'FileNames',FileNames);

% get extra arguments => define partag,sparsetag
sparsetag=0;cvodefiletag = 0;augfiletag = 0;cfiletag=0;
if ~isempty(varargin)
    curropts = varargin{1};
    if ~isempty(curropts)
        for le = 1:length(curropts)
            temp_extra = cell2mat(curropts(le));
            if strcmp(temp_extra,'SparseJacobians')
                sparsetag = 1;
            elseif strcmp(temp_extra,'cvode_files') 
                cvodefiletag = 1;
             % files for augmented system
            elseif strcmp(temp_extra,'aug_files')
                augfiletag = 1;
                cvodefiletag = 1;
            % c-files
            elseif strcmp(temp_extra,'c_files')
                cfiletag=1;
            else
                error('OPTION ARGUMENT IS INCORRECT!')
            end
        end
    end
end
% file info
filename = XMLfilename;
% error if filename is not correct
fileNameStruct = dir(XMLfilename);
if isempty(fileNameStruct)
    error('You have given a wrong XML file name');
end


%% MODEL RE-WRITTING

% convert it to SB model
tstartRead = tic;
CurrModel =SBmodel(XMLfilename);
telapsedRead = toc(tstartRead);
fprintf('Reading the model in %d \n',telapsedRead);

tstartODE = tic;
% renaming model's states/parameters/expressions, etc
[RNmodel,LookUpTableStates,LookUpTableParams,LookUpTableVars]  = ModelRenaming(CurrModel,0);

% print model re-writting result
[~,functionName] = fileparts(XMLfilename);


%%  Generate the function files 
ModelInfo = createfunc(RNmodel,filename,sparsetag,cvodefiletag,augfiletag,cfiletag,InitModelInfo);
telapsedall = toc(tstartODE);

%fprintf(fidTime,'Model Timings\n');
%fprintf(fidTime,'--------------------------\n');
%fprintf(fidTime,'Model Reading (SBML to SBformat): %6.2f sec\n',telapsedRead);
ModelInfo.Timings.Model_Reading = telapsedRead;
%fprintf(fidTime,'\n');
%fprintf(fidTime,'Writting of Model''s ODE files: %6.2f sec \n',telapsedall);
ModelInfo.Timings.Writting_ODE_files = telapsedall;
%fprintf(fidTime,'\n');
%fprintf(fidTime,'Overall Process: %6.2f sec \n',telapsedall+telapsedRead);
ModelInfo.Timings.Overall = telapsedall+telapsedRead;

%% Generate log-file

log_filename = strcat(functionName,'_log','.txt');
fidlog = fopen(log_filename,'w');
fprintf(fidlog,'-----General Info----- \n');
fprintf(fidlog,'\n');
fprintf(fidlog,'Model Name: %s \n',ModelInfo.GeneralInfo.Name);
fprintf(fidlog,'NrStates: %d \n',ModelInfo.GeneralInfo.NrStates);
fprintf(fidlog,'NrParams: %d \n',ModelInfo.GeneralInfo.NrParams);
fprintf(fidlog,'\n');
fprintf(fidlog,'-----Timings----- \n');
fprintf(fidlog,'\n');
fprintf(fidlog,'Reading Model: %d sec\n',ModelInfo.Timings.Model_Reading);
fprintf(fidlog,'Function Generation : %d sec\n',ModelInfo.Timings.Writting_ODE_files);
fprintf(fidlog,'Total Time: %d sec\n',ModelInfo.Timings.Overall);
fprintf(fidlog,'\n');
fprintf(fidlog,'-----Sparsity----- \n');
fprintf(fidlog,'\n');
fprintf(fidlog,'Definition: %s \n',ModelInfo.Sparseness.Definition);
fprintf(fidlog,'Jfx: %d \n',ModelInfo.Sparseness.Jfx);
fprintf(fidlog,'Jfp: %d \n',ModelInfo.Sparseness.Jfp);
fprintf(fidlog,'Jgx: %d \n',ModelInfo.Sparseness.Jgx);
fprintf(fidlog,'Jgp: %d \n',ModelInfo.Sparseness.Jgp);
fprintf(fidlog,'\n');
fprintf(fidlog,'-----User Settings----- \n');
fprintf(fidlog,'\n');
fprintf(fidlog,'Parametric Form: %s \n',ModelInfo.UserSettings.ParametricForm);
fprintf(fidlog,'Sparse Jacobians: %s \n',ModelInfo.UserSettings.SparseJacobians);
fprintf(fidlog,'cvode Files: %s \n',ModelInfo.UserSettings.cvode_files);
fprintf(fidlog,'Augmented Files: %s \n',ModelInfo.UserSettings.aug_files);
fprintf(fidlog,'c-files: %s \n',ModelInfo.UserSettings.c_files);
fprintf(fidlog,'\n');
fprintf(fidlog,'-----File Names----- \n');
fprintf(fidlog,'\n');
fprintf(fidlog,'Main ODE file: %s \n',ModelInfo.FileNames.MainODEfile);
fprintf(fidlog,'Jacobian file: %s \n',ModelInfo.FileNames.Jacfile);
fprintf(fidlog,'cvode file: %s \n',ModelInfo.FileNames.cvodefile);
fprintf(fidlog,'Augmented file: %s \n',ModelInfo.FileNames.MainAugfile);
fprintf(fidlog,'Main c-file: %s \n',ModelInfo.FileNames.cfile_c);
fprintf(fidlog,'Header c-file: %s \n',ModelInfo.FileNames.cfile_h);
fprintf(fidlog,'\n');
fprintf(fidlog,'-------Look-up Tables---------- \n');
fprintf(fidlog,'\n');
fprintf(fidlog,'--States\n');
fprintf(fidlog,'\n');
for nst = 1:size(LookUpTableStates,1)
    fprintf(fidlog,'%s \t %s \n',LookUpTableStates{nst,1},LookUpTableStates{nst,2});
end
fprintf(fidlog,'\n');
fprintf(fidlog,'--Parameters \n');
fprintf(fidlog,'\n');
for nst = 1:size(LookUpTableParams,1)
    fprintf(fidlog,'%s \t %s \n',LookUpTableParams{nst,1},LookUpTableParams{nst,2});
end
fprintf(fidlog,'\n');
fprintf(fidlog,'--Variables \n');
fprintf(fidlog,'\n');
for nst = 1:size(LookUpTableVars,1)
    fprintf(fidlog,'%s \t %s \n',LookUpTableVars{nst,1},LookUpTableVars{nst,2});
end
status = fclose(fidlog);


fprintf('Function generation process finished...\n');

return
