# Supplementary material for: A specialized ODE integrator for the efficient computation of parameter sensitivities
Source: BMC Syst Biol. 2012 May 20;6:46. doi: 10.1186/1752-0509-6-46 (PMC3522561; doi:10.1186/1752-0509-6-46)
Supplement: Additional file 2 — Supplementary Source Code for A Specialized ODE Integrator for the Efficient Computation of Parameter Sensitivities. [file 1752-0509-6-46-S2.zip › ODESD_Integrator/SBMLconversion/ODEFUN_GEN/ModelRenaming.m]

function [FinalModel,LookUpTableStates,LookUpTableParams,LookUpTableVars ] =ModelRenaming(CurrModel,comparttag)


%% MANIPUILATING MODEL SRUCTURE: TAKING INFO, NAME CHANGING

% take out the model structure
modelstr = struct(CurrModel);
updmodelstr = modelstr;

% take out the model's states of interest
[statenames,stateODEs] = SBstates(CurrModel);
symstateODEs = sym(stateODEs);
symstatenames = sym(statenames);

% take model's variables
[varnames,varformulasInit] = SBvariables(CurrModel);
symvarnames = sym(varnames);
symvarformulas = sym(varformulasInit);

% take model's reactions
[rnames,rformulas] = SBreactions(CurrModel);
symrnames = sym(rnames);
symrformulas = sym(rformulas);

% change state naming and update structure
newstatenames = cell(length(statenames),1);
for i=1:length(statenames)
    newstatenames{i,1} = ['x' num2str(i)];
    updmodelstr.states(1,i).name = newstatenames{i,1};
end
symnewstatenames = sym(newstatenames);

% Generate Look Up table for states
LookUpTableStates = cell(length(statenames),2);
LookUpTableStates(:,1) = statenames;
LookUpTableStates(:,2) = newstatenames;

% take the model's kinetic parameters (denoted by the type 'isParameter')
[allparamNamesInit allparamVals]  = SBparameters(CurrModel); % that includes the compartments

allparamNames = allparamNamesInit;
% deal with case where an old parameter has a new state name
% then substitute the new parameter name into the 
% reaction formulas and the variable formulas
for k=1:size(newstatenames,1)
    ansval = strcmp(newstatenames{k},allparamNames);
    if ~isequal(ansval,zeros(length(allparamNames),1))
        changepos = find(ansval);
        oldparamname = allparamNames{changepos};
        newparamname = ['tempparam' num2str(k)];
        allparamNames{changepos} = newparamname;
        rformulas = subs(rformulas,oldparamname,newparamname,0);
        varformulasInit = subs(varformulasInit,oldparamname,newparamname,0);
    end
end
symrformulas = sym(rformulas);
symvarformulas = sym(varformulasInit);

symallparamNames = sym(allparamNames);
% change parameter naming and update structure
newparamnames = cell(length(allparamNames),1);
for i=1:length(allparamNames)
    newparamnames{i,1} = ['p' num2str(i)];
    updmodelstr.parameters(1,i).name = newparamnames{i,1};
end
symnewparamnames = sym(newparamnames);

% Generate Look Up table for Parameters
LookUpTableParams = cell(length(allparamNamesInit),2);
LookUpTableParams(:,1) = allparamNamesInit;
LookUpTableParams(:,2) =  newparamnames;

% change variable naming and update structure
% substitute in case you have variables inside variables
for nrv = 1:length(symvarnames) 
  varformulas =subs(symvarformulas,symvarnames,symvarformulas,0);
  symvarformulas = sym(varformulas);
end
% define new variable names
newvarnames = cell(length(varnames),1);
for i=1:length(varnames)
    newvarnames{i,1} = ['var' num2str(i)];
    updmodelstr.variables(1,i).name = newvarnames{i,1};
end
symnewvarnames = sym(newvarnames);

% change the names of states, parameters, in variable formulas
symvarformulas = subs(symvarformulas,symstatenames,symnewstatenames,0);
symvarformulas = subs(symvarformulas,symallparamNames,symnewparamnames,0);
symvarformulas  = sym(symvarformulas); % make sure it remains a sym object
%substitute them in the updated structure
newvarexpres = cell(length(varnames),1);
for i=1:length(newvarnames)
    newvarexpres{i,1}=char(symvarformulas(i,1));
    updmodelstr.variables(1,i).formula =  newvarexpres{i,1};
end

% Generate Look Up table for Variables
LookUpTableVars = cell(length(varformulasInit),2);
LookUpTableVars(:,1) =varnames;
LookUpTableVars(:,2) = newvarexpres;


% change the names of states, parameters, variables in reaction formulas
symrformulas = subs(symrformulas,symstatenames,symnewstatenames,0);
symrformulas = subs(symrformulas,symallparamNames,symnewparamnames,0);
symrformulas = subs(symrformulas,symvarnames,symnewvarnames,0);
symrformulas = subs(symrformulas,symnewvarnames,symvarformulas,0);
%substitute them in the updated structure
for i=1:length(rnames)
    updmodelstr.reactions(1,i).formula = char(symrformulas(i,1));
end

% change the names of states, parameters, variables in ODE formulas
symstateODEs = subs(symstateODEs,symstatenames,symnewstatenames,0);
symstateODEs= subs(symstateODEs,symallparamNames,symnewparamnames,0);
symstateODEs= subs(symstateODEs,symvarnames,symnewvarnames,0);
symstateODEs= subs(symstateODEs,symnewvarnames,symvarformulas,0);
symstateODEs= subs(symstateODEs,symrnames,symrformulas,0);

%substitute them in the updated structure
for i=1:length(statenames)
    updmodelstr.states(1,i).ODE = char(symstateODEs(i,1));
end


%% substitute the model's functions
[funnames,funformulas,funarguments] = SBfunctions(CurrModel);
 % first substitute possible function inside function
 if ~isempty(funnames)
     for iform = 1:length(funnames)
         if iform==1
             newfunformulas = funsubst(updmodelstr.functions,updmodelstr.functions);
         else
             newfunformulas = funsubst(updmodelstr.functions,newfunformulas);
         end
     end
     updmodelstr.functions =  newfunformulas;
 end
 
 if ~isempty(updmodelstr.reactions)
     % substitute the functions into the rate equations
     newreacts = funsubst(updmodelstr.functions,updmodelstr.reactions);
     updmodelstr.reactions = newreacts;
 end
 if ~isempty(updmodelstr.variables)
     % substitute the functions into the variable equations
     newvars = funsubst( updmodelstr.functions,updmodelstr.variables);
     updmodelstr.variables = newvars;
 end
 if ~isempty(updmodelstr.states)
     % substitute the functions into the state ODE formulas
     newreacts = funsubstODEs(updmodelstr.functions,updmodelstr.states);
     updmodelstr.states = newreacts;
 end
 
 
%% update the SB model
NewModel = SBmodel(updmodelstr);

%% Redefine model based on comparttag value
if comparttag==1
    % take out the model structure
    fmodelstr = struct(NewModel);
    kp=0;kc=0;
    for i=1:length(newparamnames)
        if strcmp(fmodelstr.parameters(i).type,'isParameter')
            kp=kp+1;
            StructParamNames{kp,1} = fmodelstr.parameters(i).name;
            StructParamVals(kp,1) = fmodelstr.parameters(i).value;
        end
        if strcmp(fmodelstr.parameters(i).type,'isCompartment')
            kc=kc+1;
            CompParamNames{kc,1} = fmodelstr.parameters(i).name;
            CompParamVals(kc,1) = vpa(fmodelstr.parameters(i).value);
        end
    end
    if ~isempty(CompParamNames)
        % substitute the Compartment values in all expressions
        % 1. in state ODEs
        symstateODEs = subs(symstateODEs,CompParamNames,CompParamVals,0);
        %substitute them in the updated structure
        for i=1:length(statenames)
            fmodelstr.states(1,i).ODE = char(symstateODEs(i,1));
        end
        % 2. in reaction formulas
        symrformulas = subs(symrformulas,CompParamNames,CompParamVals,0);
        %substitute them in the updated structure
        for i=1:length(rnames)
            fmodelstr.reactions(1,i).formula = char(symrformulas(i,1));
        end
        % 3. in variables
        % change the names of states, parameters, variables in variable formulas
        symvarformulas = subs(symvarformulas,CompParamNames,CompParamVals,0);
        %substitute them in the updated structure
        for i=1:length(varnames)
            fmodelstr.variables(1,i).formula = char(symvarformulas(i,1));
        end
        % 4. delete the compartment parametric entry
        for inp=1:kc
            pindx = MatchIndxParams(fmodelstr,CompParamNames{inp});
            fmodelstr.parameters(pindx) = [];
        end
    end
    FinalModel = SBmodel(fmodelstr);
else
    FinalModel = NewModel;
end
