# Supplementary material for: A specialized ODE integrator for the efficient computation of parameter sensitivities
Source: BMC Syst Biol. 2012 May 20;6:46. doi: 10.1186/1752-0509-6-46 (PMC3522561; doi:10.1186/1752-0509-6-46)
Supplement: Additional file 2 — Supplementary Source Code for A Specialized ODE Integrator for the Efficient Computation of Parameter Sensitivities. [file 1752-0509-6-46-S2.zip › ODESD_Integrator/SBMLconversion/ODEFUN_GEN/MatchIndxParams.m]

function ind_species = MatchIndxParams(ModelStr,NameSpecies)

pos_mat=[];
for i=1:size(ModelStr.parameters,2)
    pos_mat(i) = strcmp(ModelStr.parameters(1,i).name,NameSpecies);
end
ind_species = find(pos_mat==1);
