# Supplementary material for: A specialized ODE integrator for the efficient computation of parameter sensitivities
Source: BMC Syst Biol. 2012 May 20;6:46. doi: 10.1186/1752-0509-6-46 (PMC3522561; doi:10.1186/1752-0509-6-46)
Supplement: Additional file 2 — Supplementary Source Code for A Specialized ODE Integrator for the Efficient Computation of Parameter Sensitivities. [file 1752-0509-6-46-S2.zip › ODESD_Integrator/SBMLconversion/ODEFUN_GEN/JxJpStructMatGen.m]

function [JxMAT JpMAT] = JxJpStructMatGen(fformula,statenames,allparamNames)

nx = length(fformula);
np = length(allparamNames);
JxMAT = zeros(nx,nx);
JpMAT = zeros(nx,np);
for k=1:nx
    % take each function   
    currf = fformula(k);
    % find the variables (result is string)
    varres = findsym(currf);
    % add a comma in the end so you avoid mistakes
    varresnew = [varres ','];
    %  loop through the states
    for l = 1:nx
        currstatename = [statenames{l} ','];
        stateres = regexp(varresnew, currstatename, 'once');
        if ~isempty(stateres)
            JxMAT(k,l) = 1;
        end
    end
    %  loop through the parameters
    for p = 1:np
        currparamname = [allparamNames{p} ','];
        paramres = regexp(varresnew, currparamname, 'once');
        if ~isempty(paramres)
            JpMAT(k,p) = 1;
        end
    end  
end

return
