# Supplementary material for: A specialized ODE integrator for the efficient computation of parameter sensitivities
Source: BMC Syst Biol. 2012 May 20;6:46. doi: 10.1186/1752-0509-6-46 (PMC3522561; doi:10.1186/1752-0509-6-46)
Supplement: Additional file 2 — Supplementary Source Code for A Specialized ODE Integrator for the Efficient Computation of Parameter Sensitivities. [file 1752-0509-6-46-S2.zip › ODESD_Integrator/SBMLconversion/ODEFUN_GEN/funsubstODEs.m]

function neweqstruct = funsubstODEs(funstruct,eqstruct)

% loop through every reaction of the system that might be using the
% function
for k2=1:length(eqstruct)
    % take the reaction formula
    tempreact = eqstruct(k2).ODE;
    for k=1:length(funstruct)
        % take the function from the structure
        func = funstruct(k);
        % take its arguments
        funargs = explodePCSB(func.arguments);
        % take its name
        name = func.name;
        % construct the search string for the arguments
        argsearchstring = [name '\(' '([^)]*)\)' ]; 
        % pinpoint the arguments of the observed function
        [initfunstr newreactargs] = regexp(tempreact,argsearchstring,'match','tokens');
        % pinpoint the function string in the reaction formula
        if ~isempty(initfunstr)
            noftoks = length(initfunstr);
            for nt = 1:noftoks
                % take the function arguments
                charargs = newreactargs{nt}{1};
                % make them char
                cellargs = explodePCSB(charargs);
                % substitute them into the function formula
                tempfunformula = subs(func.formula,funargs,cellargs,0);
                % take the each function
                tempinitfunstr = initfunstr{nt};
                % substitute the new function formula into the reaction
                % formula
                symtempinitfunstr = sym(tempinitfunstr);symtempreact = sym(tempreact);
                ntempreactnew = subs(symtempreact,symtempinitfunstr, tempfunformula,0);
                tempreact = char(ntempreactnew); 
            end
        end
    end
    % then change any remaining 'power' functions
    % modify the rformulas by taking out the 'powers'
     ntempreactnew = regexprep(tempreact,',',')^(');
     ntempreactnew = regexprep(ntempreactnew,'power','');
     eqstruct(k2).ODE = ntempreactnew;
end
% save to final structure
neweqstruct = eqstruct;
