# Supplementary material for: A specialized ODE integrator for the efficient computation of parameter sensitivities
Source: BMC Syst Biol. 2012 May 20;6:46. doi: 10.1186/1752-0509-6-46 (PMC3522561; doi:10.1186/1752-0509-6-46)
Supplement: Additional file 2 — Supplementary Source Code for A Specialized ODE Integrator for the Efficient Computation of Parameter Sensitivities. [file 1752-0509-6-46-S2.zip › ODESD_Integrator/SBMLconversion/ODEFUN_GEN/createfunc.m]

function ModelInfo = createfunc(RNmodel,tempfilefullpath,sparsetag,cvodefiletag,augfiletag,cfiletag,InitModelInfo)

%% 1. HANDLE VARIOUS FUNCTION ARGUMENTS
warning on

% take model quantities
% take the structure
modelStr = struct(RNmodel);
% take updated model info
[statenames,stateODEs] = SBstates(RNmodel);
[allparamNames allparamVals]  = SBparameters(RNmodel);
% take the models initial value
InitStateVals=SBinitialconditions(RNmodel);

% make them symbolic
symstateODEs = sym(stateODEs);
fformula=symstateODEs;
% simplify to take out entries that rule out
digits(8);SimplSteps =10;
fformulaprec = vpa(fformula);
newformula = simplify(fformulaprec,SimplSteps);

% extract filename - needed since SBsimulate gives a whole path as filename
[PATHSTR,functionName,EXT] = fileparts(tempfilefullpath);
% check if you want the function in an 'estimation' form of the ODE
% function
digits(8);SimplSteps =10;
nrStates=length(modelStr.states);
nrParams=length(allparamVals);
% fill in the Info structure
InitModelInfo.GeneralInfo.Name = functionName;
InitModelInfo.GeneralInfo.NrStates = nrStates;
InitModelInfo.GeneralInfo.NrParams = nrParams;

%  Write DATA file
InitModelInfo.UserSettings.ParametricForm = 'YES';
if  sparsetag==1
    %fprintf(fidTime,'Sparse Jacobian Form: ON \n');
    InitModelInfo.UserSettings.SparseJacobians = 'YES';
else
    %fprintf(fidTime,'Sparse Jacobian Form: OFF \n'); 
    InitModelInfo.UserSettings.SparseJacobians = 'NO';
end

%% 2. DEFINE SYMBOLIC QUANTITIES

% FOR THE STATES AND 1st DERIVATIVES
statenames=cell(nrStates,1);
symx = sym(zeros(nrStates,1));
symxcc = sym(zeros(nrStates,1));
symf = sym(zeros(nrStates,1));
symfcc = sym(zeros(nrStates,1));
symfnum = sym(zeros(nrStates,1));
for k = 1:nrStates
    statenames{k,1} = modelStr.states(k).name;
    tempelemx = ['x(' num2str(k) ')' ];
    tempelemxcc = ['x[' num2str(k) ']' ];
    symx(k,1) =  sym(tempelemx);
    symxcc(k,1) =  sym(tempelemxcc);
    tempelemf = ['f(' num2str(k) ')' ];
    symf(k,1) =  sym(tempelemf);
    tempelemfcc = ['f[' num2str(k) ']' ];
    symfcc(k,1) =  sym(tempelemfcc);
    tempelemfnum = ['f' num2str(k)];
    symfnum(k,1) =  sym(tempelemfnum);
end
symstatenames = sym(statenames);

% FOR THE  PARAMETERS
symp = sym(zeros(nrParams,1));
sympcc = sym(zeros(nrParams,1));
for k = 1:nrParams
    tempelemp = ['p(' num2str(k) ')' ];
    symp(k,1) =  sym(tempelemp);
    tempelempcc = ['p[' num2str(k) ']' ];
    sympcc(k,1) =  sym(tempelempcc);
end
symallparamNames = sym(allparamNames);


%% 3. PRODUCE INITIAL CONDITIONS (in string form)

for k = 1:nrStates
    currcharfinit = num2str(InitStateVals(k));
    if k==1
        charfinit = currcharfinit;
        charfinitcc = currcharfinit;
    else
        charfinit = [charfinit ';' currcharfinit];
        charfinitcc = [charfinitcc ',' currcharfinit];
    end
end

for k = 1:nrParams
    currcharpinit = num2str(allparamVals(k));
    if k==1
        charpinit = currcharpinit;
        charpinitcc = currcharpinit;
    else
        charpinit = [charpinit ';' currcharpinit];
        charpinitcc = [charpinitcc ',' currcharpinit];
    end
end


%% 4. PRODUCE g, Jx, Jp, Jgx1, Jgp1 (in string form)

fprintf('start producing expressions for f, g, Jx, Jp, Jgx1, Jgp1 (in string form) \n');

% CONSTRUCT STRUCTURAL MATRIX FOR Jx & Jp (which entries should be non-zero)
[JxMAT JpMAT] = JxJpStructMatGen(newformula,statenames,allparamNames);
% pinpoint the non-zero entries
[NonZeroRow,NonZeroCol] = find(JxMAT);
[pNonZeroRow,pNonZeroCol] = find(JpMAT);
pNofNonZeroEntries = length(pNonZeroRow);

% matrices initializations
fCell = cell(nrStates,1);fCellcc=cell(nrStates,1); % for f
gCell = cell(nrStates,1);gCellcc = cell(nrStates,1); % for g
JxCell = cell(nrStates,nrStates);JxCellcc = cell(nrStates,nrStates); % for Jx
Jgx1MAT = zeros(nrStates,nrStates);Jgx1Cell = cell(nrStates,nrStates);Jgx1Cellcc = cell(nrStates,nrStates); %for Jgx1
Jgp1MAT = zeros(nrStates,nrParams);Jpg1Cell = cell(nrStates,nrParams);Jpg1Cellcc = cell(nrStates,nrParams); %for Jgp1
JpCell = cell(nrStates,nrParams);JpCellcc = cell(nrStates,nrParams); % for Jp

for k = 1:nrStates% process every functional
    
    % find which elements are  nonzero
    indx_nzJx = NonZeroCol(NonZeroRow==k);
    indx_nzJp = pNonZeroCol(pNonZeroRow==k);  
   
    % element initializations
    tempJxRow = sym(zeros(1,length(indx_nzJx)));
    tempJpRow = sym(zeros(1,length(indx_nzJp)));
    tempJgpelem=sym(zeros(1,length(indx_nzJp)));
    tempJgxelem = sym(zeros(1,length(indx_nzJx)));
    gCell{k,1} = '0'; gCellcc{k,1} = sym;
    fCell{k,1} = '0'; fCellcc{k,1} = sym;
    
    % --------- construct f ---------------------
    symnewformula = sym(newformula(k));
    if ~isempty(findsym(symnewformula))
        subnewformula = subs(symnewformula,[symstatenames;symallparamNames],[symx;symp],0);
    else
        subnewformula = symnewformula; 
    end
    
    if cfiletag==1
        if ~isempty(findsym(symnewformula))
            subnewformulacc = subs(symnewformula,[symstatenames;symallparamNames],[symxcc;sympcc],0);
        else
            subnewformulacc = symnewformula;
        end
    end
    fCell{k,1} = char(subnewformula);
    if cfiletag==1
       fCellcc{k,1} = subnewformulacc;
    end
 
    % --------- construct Jp ---------------------
    if ~isempty(indx_nzJp) %i.e there is parametric dependence
        tempJpRow = jacobian(symnewformula,symallparamNames(indx_nzJp));
        % make substitutions for current Jp row
        if ~isempty(findsym(tempJpRow))
            subtempJpRow = subs(tempJpRow,[symstatenames(indx_nzJx);symallparamNames(indx_nzJp)],[symx(indx_nzJx);symp(indx_nzJp)],0);
        else
            subtempJpRow = tempJpRow;
        end
        % case of Jp for c-file
        if cfiletag==1
            if ~isempty(findsym(tempJpRow))
                subtempJpRowcc = subs(tempJpRow,[symstatenames(indx_nzJx);symallparamNames(indx_nzJp)],[symxcc(indx_nzJx);sympcc(indx_nzJp)],0);
            else
                subtempJpRowcc = tempJpelem;
            end
        end
        % save Jp as character to a cell
        for lp=1:length(indx_nzJp) % columns of non-zero entries of Jfp
            % store elements for m-file
            JpCell{k,indx_nzJp(lp)} = char(subtempJpRow(lp));
            % store the elements for the c-file
            if cfiletag==1
                tempcc = ccode(subtempJpRowcc(lp));
                stp = strfind(tempcc,'=');
                JpCellcc{k,indx_nzJp(lp)} = tempcc(stp+1:end);
            end
            
        end

    end

    % ---------  construct Jx, g, Jgx1, Jgp1 ---------------
    if ~isempty(indx_nzJx) %i.e the derivative is not constant
        
        % compute Jx row
        tempJxRow = jacobian(symnewformula,symstatenames(indx_nzJx));
        
        % make substitutions for current Jx row
        if ~isempty(findsym(tempJxRow))
            subtempJxRow = subs(tempJxRow,[symstatenames(indx_nzJx);symallparamNames(indx_nzJp)],[symx(indx_nzJx);symp(indx_nzJp)],0);
        else
            subtempJxRow = tempJxRow;
        end
        
        % case of Jx for c-file
        if cfiletag==1
            if ~isempty(findsym(tempJxRow))
                subtempJxRowcc = subs(tempJxRow,[symstatenames(indx_nzJx);symallparamNames(indx_nzJp)],[symxcc(indx_nzJx);sympcc(indx_nzJp)],0);
            else
                subtempJxRowcc = tempJxelem;
            end
        end
        
        % continue with computations for Jgx1, Jgp1        
        % go through the entries
        for l=1:length(indx_nzJx) % columns of non-zero entries of Jfx
            
            %------temporary Jx element
            tempJxelem = tempJxRow(l);
                        
            % -----temporary Jgx1 element
            tempJgxelem =  tempJgxelem + symfnum(indx_nzJx(l),1)*jacobian(tempJxelem,symstatenames(indx_nzJx));
            
            %-----temporary Jgp1 element
            tempJgpelem = tempJgpelem + symfnum(indx_nzJx(l),1)*jacobian(tempJxelem,symallparamNames(indx_nzJp));
            
%           %------element of Jx
            JxCell{k,indx_nzJx(l)} = char(subtempJxRow(l));
            % store the elements for the c-file
            if cfiletag==1
                tempcc = ccode(subtempJxRowcc(l));
                stp = strfind(tempcc,'=');
                JxCellcc{k,indx_nzJx(l)} = tempcc(stp+1:end);
            end
        end % finish the Jfx row
        
        % make substitutions for current Jgp1 & Jgx1 elements
        
        %----- element of Jgp
        % find the non-zero entries and store the
        % information to the Jgp1MAT => linear cost in access of Jgp
        Jgp1MATrow = ~eq(tempJgpelem,zeros(1,length(indx_nzJp)));
        Jgp1MAT(k,indx_nzJp)=Jgp1MATrow;
        % make substitutions for m-file
        tempJgpelem = simplify(tempJgpelem,SimplSteps);
        if ~isempty(findsym(tempJgpelem))  
            subtempJgpelem = subs(tempJgpelem,[symstatenames(indx_nzJx);symallparamNames(indx_nzJp);symfnum(indx_nzJx)],...
                                              [symx(indx_nzJx);symp(indx_nzJp);symf(indx_nzJx)],0);
        else
            subtempJgpelem = tempJgpelem;
        end
        % case of Jgp for c-file
        if cfiletag==1
            if ~isempty(findsym(tempJgpelem))
                subtempJgpelemcc = subs(tempJgpelem,[symstatenames(indx_nzJx);symallparamNames(indx_nzJp);symfnum(indx_nzJx)],...
                                                      [symxcc(indx_nzJx);sympcc(indx_nzJp);symfcc(indx_nzJx)],0);
            else
                subtempJgpelemcc = tempJgpelem;
            end
        end
        
        %----- element of Jgx
        % find the non-zero entries and store the
        % information to the Jgx1MAT
        Jgx1MATrow = ~eq(tempJgxelem,zeros(1,length(indx_nzJx)));
        Jgx1MAT(k,indx_nzJx)=Jgx1MATrow;
        % make substitutions for m-file
        tempJgxelem = simplify(tempJgxelem,SimplSteps);
        if ~isempty(findsym(tempJgxelem))
            subtempJgxelem = subs(tempJgxelem,[symstatenames(indx_nzJx);symallparamNames(indx_nzJp);symfnum(indx_nzJx)],...
                                              [symx(indx_nzJx);symp(indx_nzJp);symf(indx_nzJx)],0);
        else
            subtempJgxelem = tempJgxelem;
        end
        % case of Jgx for c-file
        if cfiletag==1
            if ~isempty(findsym(tempJgxelem))
                subtempJgxelemcc = subs(tempJgxelem,[symstatenames(indx_nzJx);symallparamNames(indx_nzJp);symfnum(indx_nzJx)],...
                                                      [symxcc(indx_nzJx);sympcc(indx_nzJp);symfcc(indx_nzJx)],0);
            else
                subtempJgxelemcc = tempJgxelem;
            end
        end
        
        % store row results for current Jgp1 & Jgx1 elements
        
        %----write the row result of Jgp1 in a cell
        for p=1:length(indx_nzJp)
            Jpg1Cell{k,indx_nzJp(p)} = char(subtempJgpelem(p));
        end
        % expression part for Jgp1 for c-file
        if cfiletag==1
            for p=1:length(indx_nzJp)
                tempcc = ccode(subtempJgpelemcc(p));
                stp = strfind(tempcc,'=');
                Jpg1Cellcc{k,indx_nzJp(p)} = tempcc(stp+1:end);
            end
        end
        
        %----write the row result of Jgx1 in a cell
        for px=1:length(indx_nzJx)
            Jgx1Cell{k,indx_nzJx(px)} = char(subtempJgxelem(px));
        end
        % expression part for Jgx1 for c-file
        if cfiletag==1
            for px=1:length(indx_nzJx)
                tempcc = ccode(subtempJgxelemcc(px));
                stp = strfind(tempcc,'=');
                Jgx1Cellcc{k,indx_nzJx(px)} = tempcc(stp+1:end);
            end
        end
        
        %---------write second derivative
        currg= tempJxRow*symfnum(indx_nzJx,1);
        % simplify it
        scurrg = simplify(currg,SimplSteps);
        
        % substitute proper state/paramter names
        % for m-file
        if ~isempty(findsym(scurrg))
            subcurrg = subs(scurrg,[symstatenames(indx_nzJx);symallparamNames(indx_nzJp);symfnum(indx_nzJx)],...
                                              [symx(indx_nzJx);symp(indx_nzJp);symf(indx_nzJx)],0);
        else
            subcurrg = scurrg;
        end
        % for c-file
        if cfiletag==1
            if ~isempty(findsym(scurrg))
                subcurrgcc = subs(scurrg,[symstatenames(indx_nzJx);symallparamNames(indx_nzJp);symfnum(indx_nzJx)],...
                                                      [symxcc(indx_nzJx);sympcc(indx_nzJp);symfcc(indx_nzJx)],0);
            else
               subcurrgcc = scurrg; 
            end
        end

        % store result
        gCell{k,1} = char(subcurrg);
        if cfiletag==1
            gCellcc{k,1}  = subcurrgcc;
        end
    end % end empty row condition
    fprintf('finish computing f, g, Jx, Jp, Jgx1, Jgp1 for State %d/%d \n',k,nrStates);
    
end

%% 5. OPERATIONS PRIOR TO FILE WRITTING

% AUTO-SPARSENESS CRITERION
JxDens = nnz(JxMAT)/numel(JxMAT);
JgAllMAT = Jgx1MAT+JxMAT*JxMAT;
JgDens = nnz(JgAllMAT)/numel(JgAllMAT);
JpDens = nnz(JpMAT)/numel(JpMAT);
JgpAllMAT = Jgp1MAT+JxMAT*JpMAT;
JgpDens = nnz(JgpAllMAT)/numel(JgpAllMAT);
Alldensity = [JxDens;JgDens;JpDens;JgpDens];
%meanDens = mean(Alldensity);
OverallDens = (nnz(JxMAT)+nnz(JgAllMAT)+nnz(JpMAT)+nnz(JgpAllMAT))/...
    (numel(JxMAT)+numel(JgAllMAT)+numel(JgpAllMAT)+numel(JpMAT));

InitModelInfo.Sparseness.Jfx = JxDens;
InitModelInfo.Sparseness.Jgx = JgDens;
InitModelInfo.Sparseness.Jfp = JpDens;
InitModelInfo.Sparseness.Jgp = JgpDens;
InitModelInfo.Sparseness.Overall = OverallDens;


%% 6. FILE WRITTING

% construct the m-file name
mfilename = strcat(functionName,'.m');
mainfunctionName = functionName;
if sparsetag==1
    mfilename = strcat(functionName,'_SparseJac','.m');
    mainfunctionName = strcat(functionName,'_SparseJac');
end

% Extra-files:
% Definition of dfdp file used by cvode
InitModelInfo.UserSettings.c_files = 'NO';
InitModelInfo.UserSettings.cvode_files = 'NO';
InitModelInfo.UserSettings.aug_files = 'NO';
if cvodefiletag==1 || augfiletag==1
    InitModelInfo.UserSettings.cvode_files = 'YES';
    cvode_filename = strcat('dfdp_', mfilename);
    cvode_mainfunctionName = strcat('dfdp_',mainfunctionName);
    fidcvode = fopen(cvode_filename ,'w');
    fprintf(fidcvode,'function [Jp,flag] = %s( t , x , f , S )\n',cvode_mainfunctionName);
    fprintf(fidcvode,'\n');
    fprintf(fidcvode,'%%  Complementary file used by CVODE \n');
    % WRITE THE HEADER
    fprintf(fidcvode,'%%%%%%%%%%%%%%%%%%%%%%%%%%%%%%%%%%%%%%%%%%%%%%%%%%%%%%%%%%%%%%%%%%%%%%%%%%%%%%%%%%%%%%%%%%%%%% \n');
    fprintf(fidcvode,'%% %s\n', modelStr.name);
    fprintf(fidcvode,'%% Generated: %s\n',datestr(now));
    fprintf(fidcvode,'%%%%%%%%%%%%%%%%%%%%%%%%%%%%%%%%%%%%%%%%%%%%%%%%%%%%%%%%%%%%%%%%%%%%%%%%%%%%%%%%%%%%%%%%%%%%%% \n');
    fprintf(fidcvode,'%% \n');
    fprintf(fidcvode,'%% \n');
    % HANDLE VARARGINS
    fprintf(fidcvode,'%%%%%%%%%%%%%%%%%%%%%%%%%%%%%%%%%%%%%%%%%%%%%%%%%%%%%%%%%%%%%%%%%%%%%%%%%%%%%%%%%%%%%%%%%%%%%% \n');
    fprintf(fidcvode,'%% HANDLE VARIABLE INPUT ARGUMENTS \n');
    fprintf(fidcvode,'%%%%%%%%%%%%%%%%%%%%%%%%%%%%%%%%%%%%%%%%%%%%%%%%%%%%%%%%%%%%%%%%%%%%%%%%%%%%%%%%%%%%%%%%%%%%%% \n');
    fprintf(fidcvode,'\n');
    % write initial parametric vector arguments
    fprintf(fidcvode,'%% Define parametric values (p vector) \n');
    fprintf(fidcvode,'\n');
    fprintf(fidcvode,'persistent p;\n');
    fprintf(fidcvode,'\n');
    fprintf(fidcvode,'if isempty(p)\n');
    fprintf(fidcvode,'\t p = [%s];\n',charpinit);
    fprintf(fidcvode,'end\n');
end

if cfiletag==1
    InitModelInfo.UserSettings.c_files = 'YES';
    cc_filename = strcat(mainfunctionName,'.c');
    ch_filename = strcat(mainfunctionName,'.h');
    fidcc = fopen(cc_filename ,'w');
    fidch = fopen(ch_filename ,'w');    
    % WRITE THE HEADER FOR C-FILE
    fprintf(fidcc,'/******************************************************************************* \n');
    fprintf(fidcc,' * This file is part of odeSD.\n');
    fprintf(fidcc,' ******************************************************************************/ \n');
    fprintf(fidcc,'\n');
    fprintf(fidcc,'\n');
    fprintf(fidcc,'/** Standard header files. */ \n');
    fprintf(fidcc,'#include <stdlib.h> \n');
    fprintf(fidcc,'#include <string.h> \n');
    fprintf(fidcc,'#include <math.h> \n');
    fprintf(fidcc,'\n');
    fprintf(fidcc,'/** Library header files. */ \n');
    fprintf(fidcc,'#include <clapack.h> \n');
    fprintf(fidcc,'#include <cblas.h> \n');
    fprintf(fidcc,'\n'); 
    % WRITE THE HEADER FOR H-FILE
    fprintf(fidch,'/******************************************************************************* \n');
    fprintf(fidch,' * This file is part of odeSD.\n');
    fprintf(fidch,' ******************************************************************************/ \n');
    fprintf(fidch,'\n');
    fprintf(fidch,'\n');
    fprintf(fidch,'/** Initial conditions. */ \n');
    fprintf(fidch,'extern const int %s; \n',strcat(mainfunctionName,'_Nstates'));
    fprintf(fidch,'extern const int %s; \n',strcat(mainfunctionName,'_Nparams'));
    fprintf(fidch,'extern const double %s[]; \n',strcat(mainfunctionName,'_x0'));
    fprintf(fidch,'extern const double %s[]; \n',strcat(mainfunctionName,'_p'));
    fprintf(fidch,'extern const char *%s; \n',strcat(mainfunctionName,'_name'));
    fprintf(fidch,'\n');
    fprintf(fidch,' /** Right-hand sides. */ \n');
    fprintf(fidch,'int %s ( double t , const double *x , const double *f , const double *p , void *varargin , double *J , double *dJ , double *dfdp , double *d2fdtdp );\n', strcat(mainfunctionName,'_jac'));
    fprintf(fidch,'int %s ( double t , const double *x , const double *p , void *varargin , double *f , double *dfdt , double *J , double *dJ , double *dfdp , double *d2fdtdp );\n', strcat(mainfunctionName,'_f'));
    fprintf(fidch,'int %s ( double t , const double *x , const double *s , const double *p , void *varargin , double *dsdt );\n',strcat(mainfunctionName,'_dsdt'));
    statush = fclose(fidch);
end

% Augmented system files
if augfiletag==1
    InitModelInfo.UserSettings.aug_files = 'YES';
    aug_filename = strcat('aug_', mfilename);
    aug_mainfunctionName = strcat('aug_',mainfunctionName);
    fidaug = fopen(aug_filename ,'w');
    fprintf(fidaug ,'function f = %s( t , x )\n',aug_mainfunctionName);
    fprintf(fidaug ,'\n');
    fprintf(fidaug ,'%%  Generation of augmented system for sensitivity analysis \n');
    % WRITE THE HEADER
    fprintf(fidaug ,'%%%%%%%%%%%%%%%%%%%%%%%%%%%%%%%%%%%%%%%%%%%%%%%%%%%%%%%%%%%%%%%%%%%%%%%%%%%%%%%%%%%%%%%%%%%%%%%% \n');
    fprintf(fidaug ,'%% %s\n', modelStr.name);
    fprintf(fidaug ,'%% Generated: %s\n',datestr(now));
    fprintf(fidaug ,'%%%%%%%%%%%%%%%%%%%%%%%%%%%%%%%%%%%%%%%%%%%%%%%%%%%%%%%%%%%%%%%%%%%%%%%%%%%%%%%%%%%%%%%%%%%%%%%% \n');
    fprintf(fidaug ,'%% \n');
    fprintf(fidaug ,'%% \n');
    % HANDLE VARARGINS
    fprintf(fidaug ,'%%%%%%%%%%%%%%%%%%%%%%%%%%%%%%%%%%%%%%%%%%%%%%%%%%%%%%%%%%%%%%%%%%%%%%%%%%%%%%%%%%%%%%%%%%%%%%%% \n');
    fprintf(fidaug ,'%% HANDLE VARIABLE INPUT ARGUMENTS \n');
    fprintf(fidaug ,'%%%%%%%%%%%%%%%%%%%%%%%%%%%%%%%%%%%%%%%%%%%%%%%%%%%%%%%%%%%%%%%%%%%%%%%%%%%%%%%%%%%%%%%%%%%%%%%% \n');
    fprintf(fidaug ,'\n');
    % write initial parametric vector arguments
    fprintf(fidaug ,'%% Define parametric values (p vector) \n');
    fprintf(fidaug ,'\n');
    fprintf(fidaug ,'persistent p nx np ;\n');
    fprintf(fidaug ,'\n');
    fprintf(fidaug ,'if isempty(p)\n');
    fprintf(fidaug ,'\t p = [%s];\n',charpinit);
    fprintf(fidaug ,'end\n');
    fprintf(fidaug ,'%% Dimensions of the system \n');
    fprintf(fidaug,'nx=%d; np=%d;\n',nrStates,nrParams);
    fprintf(fidaug ,'\n');
    fprintf(fidaug ,'%%  get f(x) = dxdt \n');
    fprintf(fidaug ,'f = %s(t , x(1:nx) , p);\n',mainfunctionName);
    fprintf(fidaug ,'\n');
    fprintf(fidaug ,'%%  get dsdt \n');
    fprintf(fidaug ,' dsdt = %s( t , x(1:nx) , f , reshape( x(nx+1:(np+1)*nx) , nx , np ) );',cvode_mainfunctionName);
    fprintf(fidaug ,'\n');
    fprintf(fidaug ,'%% assemble full augmented state vector \n');
    fprintf(fidaug ,'f(nx+1:(np+1)*nx) = reshape( dsdt , nx*np , 1 );');
    fprintf(fidaug ,'\n');
end

% GENERATE ODE FILES

% OPEN FILE FOR WRITING
fid = fopen(mfilename,'w');
% WRITE FUNCTION DEFINITION
fprintf(fid,'function [f,g,Jfx,Jgx,Jfp,Jgp] = %s(varargin)\n',mainfunctionName);

% WRITE THE HEADER
fprintf(fid,'%%%%%%%%%%%%%%%%%%%%%%%%%%%%%%%%%%%%%%%%%%%%%%%%%%%%%%%%%%%%%%%%%%%%%%%%%%%%%%%%%%%%%%%%%%%%%%%%%%%%%%%%%%%%%%%%%%%%%%%%%%%%%%%%%%%%%%%%%%%%%%%%%%%%\n');
fprintf(fid,'%% %s\n', modelStr.name);
fprintf(fid,'%% Generated: %s\n',datestr(now));
fprintf(fid,'%% \n');
fprintf(fid,'%%%%%%%%%%%%%%%%%%%%%%%%%%%%%%%%%%%%%%%%%%%%%%%%%%%%%%%%%%%%%%%%%%%%%%%%%%%%%%%%%%%%%%%%%%%%%%%%%%%%%%%%%%%%%%%%%%%%%%%%%%%%%%%%%%%%%%%%%%%%%%%%%%%%\n');
fprintf(fid,'\n');

% HANDLE VARARGINS
fprintf(fid,'%%%%%%%%%%%%%%%%%%%%%%%%%%%%%%%%%%%%%%%%%%%%%%%%%%%%%%%%%%%%%%%%%%%%%%%%%%%%%%%%%%%%%%%%%%%%%%\n');
fprintf(fid,'%% HANDLE VARIABLE INPUT ARGUMENTS\n');
fprintf(fid,'%%%%%%%%%%%%%%%%%%%%%%%%%%%%%%%%%%%%%%%%%%%%%%%%%%%%%%%%%%%%%%%%%%%%%%%%%%%%%%%%%%%%%%%%%%%%%%\n');
fprintf(fid,'if nargin<1\n');
% write the initial conditions
fprintf(fid,'\t %% take initial values (x0 vector) \n');
fprintf(fid,'\t f = [%s];\n',charfinit);

% write initial parametric vector
fprintf(fid,'\t %% take initial parametric values (p0 vector) \n');
fprintf(fid,'\t g = [%s];\n',charpinit);

fprintf(fid,'\t return\n');
fprintf(fid,'elseif nargin==2 \n');
fprintf(fid,'\t time = varargin{1};\n');
fprintf(fid,'\t x = varargin{2};\n');
fprintf(fid,'\t p = [%s];\n',charpinit);
fprintf(fid,'else\n');
fprintf(fid,'\t time = varargin{1};\n');
fprintf(fid,'\t x = varargin{2};\n');
fprintf(fid,'\t p = varargin{3};\n');
fprintf(fid,'end \n');

% initials for c_file
if cfiletag==1 
  fprintf(fidcc,'/** Initial conditions. */ \n');
  fprintf(fidcc,'const int %s = %d; \n',strcat(mainfunctionName,'_Nstates'),nrStates);
  fprintf(fidcc,'const int %s = %d; \n',strcat(mainfunctionName,'_Nparams'),nrParams);
  fprintf(fidcc,'const double %s[%d] = {%s};\n',strcat(mainfunctionName,'_x0'),nrStates,charfinitcc );
  fprintf(fidcc,'const double %s[%d] = {%s};\n',strcat(mainfunctionName,'_p'),nrParams,charpinitcc );
  fprintf(fidcc,'const char *%s = "%s";\n',strcat(mainfunctionName,'_name'),mainfunctionName);  
  fprintf(fidcc,'\n');
  fprintf(fidcc,'\n');
end
fprintf(fid,'\n');

fprintf(fid,'%%%%%%%%%%%%%%%%%%%%%%%%%%%%%%%%%%%%%%%%%%%%%%%%%%%%%%%%%%%%%%%%%%%%%%%%%%%%%%%%%%%%%%%%%%%%%%\n');
fprintf(fid,'%% 1st DERIVATIVE EQUATIONS (f) \n');
fprintf(fid,'%%%%%%%%%%%%%%%%%%%%%%%%%%%%%%%%%%%%%%%%%%%%%%%%%%%%%%%%%%%%%%%%%%%%%%%%%%%%%%%%%%%%%%%%%%%%%%\n');
fprintf(fid,'f = zeros(%d,1);\n',nrStates);
for k = 1:nrStates
    fprintf(fid,'f(%d) = %s;\n',k,fCell{k,1});
end

fprintf(fid,'\n');

% Stop when you need only first output
fprintf(fid,'if nargout<2 \n');
fprintf(fid,'return\n');
fprintf(fid,'end\n\n');

% WRITE THE 2nd DERIVATIVE (FUNCTION G = Jx'*F)
% and produce the elements of Jx, Jgx in string format
digits(8);
fprintf(fid,'%%%%%%%%%%%%%%%%%%%%%%%%%%%%%%%%%%%%%%%%%%%%%%%%%%%%%%%%%%%%%%%%%%%%%%%%%%%%%%%%%%%%%%%%%%%%%%\n');
fprintf(fid,'%% 2nd DERIVATIVE EQUATIONS (Jfx*f = g) \n');
fprintf(fid,'%%%%%%%%%%%%%%%%%%%%%%%%%%%%%%%%%%%%%%%%%%%%%%%%%%%%%%%%%%%%%%%%%%%%%%%%%%%%%%%%%%%%%%%%%%%%%%\n');
fprintf(fid,'g = zeros(%d,1);\n',nrStates);
fprintf(fid,'\n');
for ngs = 1:size(gCell,1)
    fprintf(fid,'g(%d) = %s;\n',ngs,gCell{ngs,1});
end
fprintf(fid,'\n');
% write the code connectinq main file with jacobian file

jacobfunctionName = strcat('jac_',functionName);
if sparsetag==1
    jacobfunctionName = strcat('jac_',functionName,'_SparseJac');
end
% depending on the outputs we have  outputs
fprintf(fid,'if nargout<3 \n');
fprintf(fid,'\t return \n');
fprintf(fid,'elseif nargout==3 \n');
fprintf(fid,'\t [Jfx] = %s(time,x,p);\n',jacobfunctionName);
fprintf(fid,'elseif nargout==4 \n');
fprintf(fid,'\t [Jfx,Jgx] = %s(time,x,p,f);\n',jacobfunctionName);
fprintf(fid,'elseif nargout==5 \n');
fprintf(fid,'\t  [Jfx,Jgx,Jfp] = %s(time,x,p,f);\n',jacobfunctionName);
fprintf(fid,'elseif nargout==6 \n');
fprintf(fid,'\t  [Jfx,Jgx,Jfp,Jgp] = %s(time,x,p,f);\n',jacobfunctionName);
fprintf(fid,'elseif nargout>6 \n');
fprintf(fid,'\t error(''Too many output arguments'');\n');
fprintf(fid,'end\n\n');

% print return
fprintf(fid,'\n');
fprintf(fid,'return\n');
fprintf(fid,'\n');
fprintf(fid,'\n\n');

% CLOSE THE MAIN ODE FILE
status = fclose(fid);

% produce 1st and 2nd derivative formulas for c-file
% store it in a temp file 
if cfiletag==1
    cc1_filename = strcat(mainfunctionName,'_temp','.c');
    fidcc1 = fopen(cc1_filename ,'w');
    fprintf(fidcc1,'\n');
    fprintf(fidcc1,'/** \n');
    fprintf(fidcc1,'* Right-hand side for ODE model\n');
    fprintf(fidcc1,'*/ \n');
    fprintf(fidcc1,'\n');
    fprintf(fidcc1,'int %s ( double t , const double *x , const double *p , void *varargin , double *f , double *dfdt , double *J , double *dJ , double *dfdp , double *d2fdtdp ) { \n', strcat(mainfunctionName,'_f'));
    fprintf(fidcc1,'\n');
    fprintf(fidcc1,'\t int res = 0; \n');
    fprintf(fidcc1,'\n');
    fprintf(fidcc1,'/*********************************************** \n');
    fprintf(fidcc1,'* 1st DERIVATIVE EQUATIONS (f) \n');
    fprintf(fidcc1,'**********************************************/ \n');
    fprintf(fidcc1,'\n');
    for nrs = 1:nrStates
         ft = fCellcc{nrs,1}; ftcc = ccode(ft);
         strp=strfind(ftcc,'=');
         fprintf(fidcc1,'\t f[%d]=%s\n',nrs-1,ftcc(strp+1:end));
     end
    fprintf(fidcc1,'\n');
    fprintf(fidcc1,'/*********************************************** \n');
    fprintf(fidcc1,'* 2nd DERIVATIVE EQUATIONS (Jfx*f = g)  \n');
    fprintf(fidcc1,'**********************************************/ \n');
    fprintf(fidcc1,'\n');
    fprintf(fidcc1,' \t if ( dfdt != NULL ) { \n');
    fprintf(fidcc1,'\n');
    for nrs = 1:nrStates
        dfdtt = gCellcc{nrs,1} ; dfdtcc = ccode(dfdtt);
        strp=strfind(dfdtcc,'=');
        fprintf(fidcc1,'\t\t dfdt[%d]=%s\n',nrs-1,dfdtcc(strp+1:end));
    end
    fprintf(fidcc1,'\t\t } \n');
    fprintf(fidcc1,'\n');
    fprintf(fidcc1,'/* Jacobians and stuff. */ \n');
    fprintf(fidcc1,' \t if ( ( res = %s( t , x , f , p , varargin , J , dJ , dfdp , d2fdtdp ) ) < 0 ) \n',strcat(mainfunctionName,'_jac'));
    fprintf(fidcc1,' \t return res; \n');
    fprintf(fidcc1,'\n');
    fprintf(fidcc1,'/* All is well... */ \n');
    fprintf(fidcc1,'\t\t return 0; \n');   
    fprintf(fidcc1,'\n');
    fprintf(fidcc1,'\t } \n');
    status1 = fclose(fidcc1);
end

% GENERATE THE JACOBIAN FILE
jacobi_filename = strcat(jacobfunctionName,'.m');
% OPEN FILE FOR WRITING
fid = fopen(jacobi_filename,'w');

% WRITE FUNCTION DEFINITION
fprintf(fid,'function [Jfx,Jgx,Jfp,Jgp] = %s(varargin)\n',jacobfunctionName);

% WRITE THE HEADER
fprintf(fid,'%%%%%%%%%%%%%%%%%%%%%%%%%%%%%%%%%%%%%%%%%%%%%%%%%%%%%%%%%%%%%%%%%%%%%%%%%%%%%%%%%%%%%%%%%%%%%%%%%%%%%%%%%%%%%%%%%%%%%%%%%%%%%%%%%%%%%%%%%%%%%%%%%%%%\n');
fprintf(fid,'%% Jacobians for model:\n');
fprintf(fid,'%% %s\n', modelStr.name);
fprintf(fid,'%% Generated: %s\n',datestr(now));
fprintf(fid,'%% \n');
fprintf(fid,'%%%%%%%%%%%%%%%%%%%%%%%%%%%%%%%%%%%%%%%%%%%%%%%%%%%%%%%%%%%%%%%%%%%%%%%%%%%%%%%%%%%%%%%%%%%%%%%%%%%%%%%%%%%%%%%%%%%%%%%%%%%%%%%%%%%%%%%%%%%%%%%%%%%%\n');
fprintf(fid,'\n');

% HANDLE VARARGINS
fprintf(fid,'%%%%%%%%%%%%%%%%%%%%%%%%%%%%%%%%%%%%%%%%%%%%%%%%%%%%%%%%%%%%%%%%%%%%%%%%%%%%%%%%%%%%%%%%%%%%%%\n');
fprintf(fid,'%% HANDLE VARIABLE INPUT ARGUMENTS\n');
fprintf(fid,'%%%%%%%%%%%%%%%%%%%%%%%%%%%%%%%%%%%%%%%%%%%%%%%%%%%%%%%%%%%%%%%%%%%%%%%%%%%%%%%%%%%%%%%%%%%%%%\n');
fprintf(fid,'time = varargin{1};\n');
fprintf(fid,'x = varargin{2};\n');

fprintf(fid,'p = varargin{3};\n');
fprintf(fid,'if nargin > 3\n');
fprintf(fid,'\t f = varargin{4};\n');
fprintf(fid,'end\n');
fprintf(fid,'\n');


% WRITE THE STATE JACOBIAN (Jfx)
if cvodefiletag==1
    fids = {fid,fidcvode};
else
    fids = {fid};
end

for nf = 1:length(fids)
    fprintf(fids{nf},'%%%%%%%%%%%%%%%%%%%%%%%%%%%%%%%%%%%%%%%%%%%%%%%%%%%%%%%%%%%%%%%%%%%%%%%%%%%%%%%%%%%%%%%%%%%%%%\n');
    fprintf(fids{nf},'%% STATE JACOBIAN EQUATIONS (Jfx) \n');
    fprintf(fids{nf},'%%%%%%%%%%%%%%%%%%%%%%%%%%%%%%%%%%%%%%%%%%%%%%%%%%%%%%%%%%%%%%%%%%%%%%%%%%%%%%%%%%%%%%%%%%%%%%\n');
end
[nrRows,nrCols]=size(JxMAT);
NofNonZeroEntries = length(NonZeroRow);

if sparsetag==1 
    fprintf(fid,'Jfxtemp = zeros(1,%d);\n',NofNonZeroEntries);
    fprintf(fid,'RowVec = [%s];\n', num2str(NonZeroRow'));
    fprintf(fid,'ColVec = [%s];\n', num2str(NonZeroCol'));
    for idx = 1:NofNonZeroEntries
        l = NonZeroRow(idx);
        k = NonZeroCol(idx);
        charJx = JxCell{l,k};
        fprintf(fid,'Jfxtemp(%d) = %s;\n',idx,charJx);
    end
    fprintf(fid,'Jfx = sparse(RowVec,ColVec,Jfxtemp,%d,%d);\n',nrRows,nrCols);
    fprintf(fid,'\n');
    if cvodefiletag==1
        fprintf(fidcvode,'Jfx = zeros(%d,%d);\n',nrRows,nrCols);
        for idx = 1:NofNonZeroEntries
            l = NonZeroRow(idx);
            k = NonZeroCol(idx);
            charJx = JxCell{l,k};
            fprintf(fidcvode,'Jfx(%d,%d) = %s;\n',l,k,charJx);
        end
        fprintf(fidcvode,'\n');
    end
else
    for nf = 1:length(fids)
        fprintf(fids{nf},'Jfx = zeros(%d,%d);\n',nrRows,nrCols);
        for idx = 1:NofNonZeroEntries
            l = NonZeroRow(idx);
            k = NonZeroCol(idx);
            charJx = JxCell{l,k};
            fprintf(fids{nf},'Jfx(%d,%d) = %s;\n',l,k,charJx);
        end
        fprintf(fids{nf},'\n');
    end
end

% write Jfx for the c-file
if cfiletag==1
    % part of FILENAME_jac.c
    cc2_filename = strcat(mainfunctionName,'_tempjac','.c');
    fidcc2 = fopen(cc2_filename ,'w');
    fprintf(fidcc2,'\n');
    fprintf(fidcc2,'/** \n');
    fprintf(fidcc2,'* Jacobian Right-hand side for ODE model\n');
    fprintf(fidcc2,'*/ \n');
    fprintf(fidcc2,'\n');
    fprintf(fidcc2,'int %s ( double t , const double *x , const double *f , const double *p , void *varargin , double *J , double *dJ , double *dfdp , double *d2fdtdp ) { \n',strcat(mainfunctionName,'_jac'));
    fprintf(fidcc2,'\n');
    fprintf(fidcc2,'/*********************************************** \n');
    fprintf(fidcc2,'* STATE JACOBIAN EQUATIONS (J) \n');
    fprintf(fidcc2,'**********************************************/ \n');
    fprintf(fidcc2,'\n');
    fprintf(fidcc2,'if ( J != NULL || dJ != NULL || d2fdtdp != NULL ) { \n');
    fprintf(fidcc2,'\t bzero( J , sizeof(double) * %s * %s ); \n',strcat(mainfunctionName,'_Nstates'),strcat(mainfunctionName,'_Nstates'));     
     for idx = 1:NofNonZeroEntries
          RowIndx = NonZeroRow(idx);
          ColIndx = NonZeroCol(idx);
          charJxcc = JxCellcc{RowIndx,ColIndx};
          fprintf(fidcc2,'\t J[%d] = %s \n',nrStates*(ColIndx-1)+RowIndx-1 ,charJxcc);
     end
    fprintf(fidcc2,'\t } \n');
    fprintf(fidcc2,'\n');
    
    % part of FILENAME_dsdt.c
    cc3_filename = strcat(mainfunctionName,'_tempdsdt','.c');
    fidcc3 = fopen(cc3_filename ,'w');
    fprintf(fidcc3,'\n');
    fprintf(fidcc3,'/** \n');
    fprintf(fidcc3,'* Sensitivities right-hand side for ODE model\n');
    fprintf(fidcc3,'*/ \n');
    fprintf(fidcc3,'\n');
    fprintf(fidcc3,'int %s ( double t , const double *x , const double *s , const double *p , void *varargin , double *dsdt ) { \n',strcat(mainfunctionName,'_dsdt'));
    fprintf(fidcc3,'\n');
    fprintf(fidcc3,'double *J = (double *)alloca( sizeof(double) * %s * %s ); \n',strcat(mainfunctionName,'_Nstates'),strcat(mainfunctionName,'_Nstates'));
    fprintf(fidcc3,'\n');
    fprintf(fidcc3,'/*********************************************** \n');
    fprintf(fidcc3,'* STATE JACOBIAN EQUATIONS (J) \n');
    fprintf(fidcc3,'**********************************************/ \n');
    fprintf(fidcc3,'\n');
    fprintf(fidcc3,'\t bzero( J , sizeof(double) * %s * %s ); \n',strcat(mainfunctionName,'_Nstates'),strcat(mainfunctionName,'_Nstates'));     
     for idx = 1:NofNonZeroEntries
          RowIndx = NonZeroRow(idx);
          ColIndx = NonZeroCol(idx);
          charJxcc = JxCellcc{RowIndx,ColIndx};
          fprintf(fidcc3,'\t J[%d] = %s \n',nrStates*(ColIndx-1)+RowIndx-1 ,charJxcc);
     end
    fprintf(fidcc3,'\n');   
end

% Stop when you need first 3 outputs
fprintf(fid,'if nargout<2 \n');
fprintf(fid,'return\n');
fprintf(fid,'end\n\n');

% WRITE THE DERIVATIVE JACOBIAN (Jgx)
fprintf(fid,'%%%%%%%%%%%%%%%%%%%%%%%%%%%%%%%%%%%%%%%%%%%%%%%%%%%%%%%%%%%%%%%%%%%%%%%%%%%%%%%%%%%%%%%%%%%%%%\n');
fprintf(fid,'%% JACOBIAN OF 2nd DERIVATIVE EQUATIONS (Jgx) \n');
fprintf(fid,'%%%%%%%%%%%%%%%%%%%%%%%%%%%%%%%%%%%%%%%%%%%%%%%%%%%%%%%%%%%%%%%%%%%%%%%%%%%%%%%%%%%%%%%%%%%%%%\n');
[gNonZeroRow,gNonZeroCol] = find(Jgx1MAT);
gNofNonZeroEntries = length(gNonZeroRow);
%--compute the jacobian of g wrt to states (Jg)
if sparsetag==1 
    fprintf(fid,'Jgx1temp = zeros(1,%d);\n',gNofNonZeroEntries);
    fprintf(fid,'gRowVec = [%s];\n', num2str(gNonZeroRow'));
    fprintf(fid,'gColVec = [%s];\n', num2str(gNonZeroCol'));
    for idx = 1:gNofNonZeroEntries
        l = gNonZeroRow(idx);
        k = gNonZeroCol(idx);
        charJg = Jgx1Cell{l,k};
        fprintf(fid,'Jgx1temp(%d) = %s;\n',idx,charJg);
    end
    fprintf(fid,'Jgx1 = sparse(gRowVec,gColVec,Jgx1temp,%d,%d);\n',nrRows,nrCols);
    fprintf(fid,'\n');
    fprintf(fid,'Jgx = Jfx*Jfx + Jgx1;\n');
    fprintf(fid,'\n');
    fprintf(fid,'\n');
else
    fprintf(fid,'Jgx = zeros(%d,%d);\n',nrRows,nrCols);
    fprintf(fid,'Jgx1 = zeros(%d,%d);\n',nrRows,nrCols);
    
    for idx = 1:gNofNonZeroEntries
        l = gNonZeroRow(idx);
        k = gNonZeroCol(idx);
        charJg = Jgx1Cell{l,k};
        fprintf(fid,'Jgx1(%d,%d) = %s;\n',l,k,charJg);
    end
    fprintf(fid,'\n');
    fprintf(fid,'Jgx = Jfx*Jfx + Jgx1;\n');
    fprintf(fid,'\n');
    fprintf(fid,'\n');
end

% write Jgx for the c-file
if cfiletag==1
    fprintf(fidcc2,'\n');
    fprintf(fidcc2,'/*********************************************** \n');
    fprintf(fidcc2,'* JACOBIAN OF 2nd DERIVATIVE EQUATIONS (Jgx) \n');
    fprintf(fidcc2,'**********************************************/ \n');
    fprintf(fidcc2,'\n');
    fprintf(fidcc2,' if ( dJ != NULL ) { \n');
    fprintf(fidcc2,'\t bzero( dJ , sizeof(double) * %s * %s ); \n',strcat(mainfunctionName,'_Nstates'),strcat(mainfunctionName,'_Nstates'));     
     for idx = 1:gNofNonZeroEntries
          RowIndx = gNonZeroRow(idx);
          ColIndx = gNonZeroCol(idx);
          charJg1cc = Jgx1Cellcc{RowIndx,ColIndx};
          fprintf(fidcc2,'\t dJ[%d] = %s \n',nrStates*(ColIndx-1)+RowIndx-1 ,charJg1cc);
     end
     fprintf(fidcc2,'\n');
     fprintf(fidcc2,'\t cblas_dgemm( CblasColMajor , CblasNoTrans , CblasNoTrans , %s , %s , \n',strcat(mainfunctionName,'_Nstates'),strcat(mainfunctionName,'_Nstates'));
     fprintf(fidcc2,'\t  %s , 1.0, J , \n',strcat(mainfunctionName,'_Nstates'));
     fprintf(fidcc2,'\t  %s , J , %s , \n',strcat(mainfunctionName,'_Nstates'),strcat(mainfunctionName,'_Nstates'));
     fprintf(fidcc2,'\t  1.0 , dJ , %s );  \n',strcat(mainfunctionName,'_Nstates'));
     fprintf(fidcc2,'\n');
    fprintf(fidcc2,'\t } \n');
    fprintf(fidcc2,'\n');
end

% Stop when you need only first 4 outputs
fprintf(fid,'if nargout<3 \n');
fprintf(fid,'return\n');
fprintf(fid,'end\n\n');


% WRITE THE PARAMETER JACOBIAN

for nf = 1:length(fids)
    fprintf(fids{nf},'%%%%%%%%%%%%%%%%%%%%%%%%%%%%%%%%%%%%%%%%%%%%%%%%%%%%%%%%%%%%%%%%%%%%%%%%%%%%%%%%%%%%%%%%%%%%%%\n');
    fprintf(fids{nf},'%% PARAMETER JACOBIAN EQUATIONS (Jfp) \n');
    fprintf(fids{nf},'%%%%%%%%%%%%%%%%%%%%%%%%%%%%%%%%%%%%%%%%%%%%%%%%%%%%%%%%%%%%%%%%%%%%%%%%%%%%%%%%%%%%%%%%%%%%%%\n');
end

[nrRowsPar,nrColsPar]=size(JpCell);
if (sparsetag==1)
    fprintf(fid,'Jptemp = zeros(1,%d);\n',pNofNonZeroEntries);
    fprintf(fid,'pRowVec = [%s];\n', num2str(pNonZeroRow'));
    fprintf(fid,'pColVec = [%s];\n', num2str(pNonZeroCol'));
    for idx = 1:pNofNonZeroEntries
        l = pNonZeroRow(idx);
        k = pNonZeroCol(idx);
        charJp =JpCell{l,k};
        fprintf(fid,'Jptemp(%d) = %s;\n',idx,charJp);
    end
    fprintf(fid,'Jfp = sparse(pRowVec,pColVec,Jptemp,%d,%d);\n',nrRowsPar,nrColsPar);
    fprintf(fid,'\n');
    if cvodefiletag==1
        fprintf(fidcvode,'Jfp =zeros(%d,%d);\n',nrRowsPar,nrColsPar);
        pnumtot = length(pNonZeroRow);
        for pindx = 1:pnumtot
            l = pNonZeroRow(pindx);
            k = pNonZeroCol(pindx);
            charJp =JpCell{l,k};
            fprintf(fidcvode,'Jfp(%d,%d) = %s;\n',l,k,charJp);
        end
    end
else
    for nf = 1:length(fids)
        fprintf(fids{nf},'Jfp =zeros(%d,%d);\n',nrRowsPar,nrColsPar);
        pnumtot = length(pNonZeroRow);
        for pindx = 1:pnumtot
            l = pNonZeroRow(pindx);
            k = pNonZeroCol(pindx);
            charJp =JpCell{l,k};
            fprintf(fids{nf},'Jfp(%d,%d) = %s;\n',l,k,charJp);
        end
    end
end

if cvodefiletag==1
    fprintf(fidcvode,'\n');
    fprintf(fidcvode,'Jp = Jfx * S + Jfp;\n');
    fprintf(fidcvode,'flag=0;\n');
    fprintf(fidcvode,'\n');
end

% Stop when you need only first 4 outputs
fprintf(fid,'if nargout<4 \n');
fprintf(fid,'return\n');
fprintf(fid,'end\n\n');

% write Jp for the c-file
if cfiletag==1
    % part for FILENAME_jac.c
    fprintf(fidcc2,'\n');
    fprintf(fidcc2,'/*********************************************** \n');
    fprintf(fidcc2,'* PARAMETER JACOBIAN EQUATIONS (dfdp)  \n');
    fprintf(fidcc2,'**********************************************/ \n');
    fprintf(fidcc2,'\n');
    fprintf(fidcc2,' if ( dfdp != NULL || d2fdtdp != NULL ) { \n');
    fprintf(fidcc2,'\t  bzero( dfdp , sizeof(double) * %s * %s ); \n',strcat(mainfunctionName,'_Nstates'),strcat(mainfunctionName,'_Nparams'));    
    for idx = 1:pNofNonZeroEntries
        l = pNonZeroRow(idx);
        k = pNonZeroCol(idx);
        fprintf(fidcc2,'\t dfdp[%d] = %s\n',nrStates*(k-1) + l-1,JpCellcc{l,k});
    end
     fprintf(fidcc2,'\t } \n');
     
     % part for FILENAME_dsdt.c
    fprintf(fidcc3,'\n');
    fprintf(fidcc3,'/*********************************************** \n');
    fprintf(fidcc3,'* PARAMETER JACOBIAN EQUATIONS (dfdp)  \n');
    fprintf(fidcc3,'**********************************************/ \n');
    fprintf(fidcc3,'\n');
    fprintf(fidcc3,'\t  bzero( dsdt , sizeof(double) * %s * %s ); \n',strcat(mainfunctionName,'_Nstates'),strcat(mainfunctionName,'_Nparams'));    
    for idx = 1:pNofNonZeroEntries
        l = pNonZeroRow(idx);
        k = pNonZeroCol(idx);
        fprintf(fidcc3,'\t dsdt[%d] = %s\n',nrStates*(k-1) + l-1,JpCellcc{l,k});
    end
    fprintf(fidcc3,'\n');
    fprintf(fidcc3,'\t cblas_dgemm( CblasColMajor , CblasNoTrans , CblasNoTrans , \n');
    fprintf(fidcc3,'\t  %s , %s , %s , 1.0 ,  \n',strcat(mainfunctionName,'_Nstates'),strcat(mainfunctionName,'_Nparams'),strcat(mainfunctionName,'_Nstates'));
    fprintf(fidcc3,'\t  J, %s , s , %s , \n',strcat(mainfunctionName,'_Nstates'),strcat(mainfunctionName,'_Nstates'));
    fprintf(fidcc3,'\t  1.0 , dsdt , %s );  \n',strcat(mainfunctionName,'_Nstates'));
    
    fprintf(fidcc3,'\n');
    fprintf(fidcc3,'\t /* Happiness is a warm zero. */ \n');
    fprintf(fidcc3,'\n');
    fprintf(fidcc3,'\t return 0; \n');
    
    fprintf(fidcc3,'\t } \n');
     
     status3 = fclose(fidcc3);
end
fprintf(fid,'\n');

%WRITE THE PARAMETER JACOBIAN of 2nd derivative

fprintf(fid,'%%%%%%%%%%%%%%%%%%%%%%%%%%%%%%%%%%%%%%%%%%%%%%%%%%%%%%%%%%%%%%%%%%%%%%%%%%%%%%%%%%%%%%%%%%%%%%\n');
fprintf(fid,'%% 2nd derivative PARAMETER JACOBIAN EQUATIONS (Jgp) \n');
fprintf(fid,'%%%%%%%%%%%%%%%%%%%%%%%%%%%%%%%%%%%%%%%%%%%%%%%%%%%%%%%%%%%%%%%%%%%%%%%%%%%%%%%%%%%%%%%%%%%%%%\n');
[gpNonZeroRow,gpNonZeroCol] = find(Jgp1MAT);
gpNofNonZeroEntries = length(gpNonZeroRow);
if sparsetag==1
    fprintf(fid,'Jgp1temp = zeros(1,%d);\n',gpNofNonZeroEntries);
    fprintf(fid,'gpRowVec = [%s];\n', num2str(gpNonZeroRow'));
    fprintf(fid,'gpColVec = [%s];\n', num2str(gpNonZeroCol'));
    for idx = 1:gpNofNonZeroEntries
        l = gpNonZeroRow(idx);
        k = gpNonZeroCol(idx);
        charJgp = Jpg1Cell{l,k};
        fprintf(fid,'Jgp1temp(%d) = %s;\n',idx,charJgp);
    end
    fprintf(fid,'Jgp1 = sparse(gpRowVec,gpColVec,Jgp1temp,%d,%d);\n',nrRowsPar,nrColsPar);
    fprintf(fid,'\n');
    fprintf(fid,'Jgp = Jfx*Jfp + Jgp1;\n');
else
    fprintf(fid,'Jgp =zeros(%d,%d);\n',nrRowsPar,nrColsPar);
    fprintf(fid,'Jgp1 =zeros(%d,%d);\n',nrRowsPar,nrColsPar);
    for gpindx = 1:gpNofNonZeroEntries
        l = gpNonZeroRow(gpindx);
        k = gpNonZeroCol(gpindx);
        charJgp = Jpg1Cell{l,k};
        fprintf(fid,'Jgp1(%d,%d) = %s;\n',l,k,charJgp);
    end
    fprintf(fid,'\n');
    fprintf(fid,'Jgp = Jfx*Jfp + Jgp1;\n');
end
fprintf(fid,'\n');
fprintf(fid,'\n');

% write Jgp1 for the c-file
if cfiletag==1
    fprintf(fidcc2,'\n');
    fprintf(fidcc2,'/*********************************************** \n');
    fprintf(fidcc2,'* 2nd derivative PARAMETER JACOBIAN EQUATIONS (Jgp) \n');
    fprintf(fidcc2,'**********************************************/ \n');
    fprintf(fidcc2,'\n');
    fprintf(fidcc2,'  if ( d2fdtdp != NULL ) { \n');
    fprintf(fidcc2,'\t  bzero( d2fdtdp , sizeof(double) * %s * %s ); \n',strcat(mainfunctionName,'_Nstates'),strcat(mainfunctionName,'_Nparams'));
    for idx = 1:gpNofNonZeroEntries
        RowIndx = gpNonZeroRow(idx);
        ColIndx = gpNonZeroCol(idx);
        charJpg1cc = Jpg1Cellcc{RowIndx,ColIndx};
        fprintf(fidcc2,'\t  d2fdtdp[%d] = %s \n',nrStates*(ColIndx-1)+RowIndx-1 ,charJpg1cc);
    end
    fprintf(fidcc2,'\n');
    fprintf(fidcc2,'\t cblas_dgemm( CblasColMajor , CblasNoTrans , CblasNoTrans , %s , %s , \n',strcat(mainfunctionName,'_Nstates'),strcat(mainfunctionName,'_Nparams'));
    fprintf(fidcc2,'\t %s , 1.0, J , \n',strcat(mainfunctionName,'_Nstates'));
    fprintf(fidcc2,'\t  %s , dfdp , %s , \n',strcat(mainfunctionName,'_Nstates'),strcat(mainfunctionName,'_Nstates'));
    fprintf(fidcc2,'\t  1.0 , d2fdtdp , %s );  \n',strcat(mainfunctionName,'_Nstates'));
    fprintf(fidcc2,'\n');
    fprintf(fidcc2,'\t } \n');
    fprintf(fidcc2,'\n');
    fprintf(fidcc2,'\n');
    fprintf(fidcc2,' /* All is well that ends well... */ \n');
    fprintf(fidcc2,' return 0; \n');
    fprintf(fidcc2,'\n');
    fprintf(fidcc2,'} \n');
    status = fclose(fidcc2);
end

fprintf(fid,'\n');
fprintf(fid,'return\n');
fprintf(fid,'\n');
fprintf(fid,'\n\n');

% CLOSE THE MAIN ODE FILE
status = fclose(fid);

if cfiletag==1
   % CONCATENATE THE FINAL c-file
   % append the 3 temp c-files
   dlmwrite(cc_filename, fileread(strcat(mainfunctionName,'_tempdsdt.c')), '-append', 'delimiter', '');
   dlmwrite(cc_filename, fileread(strcat(mainfunctionName,'_tempjac.c')), '-append', 'delimiter', '')
   dlmwrite(cc_filename, fileread(strcat(mainfunctionName,'_temp.c')), '-append', 'delimiter', '')
   
   %close the file
   status0 = fclose(fidcc);

   % delete the temp files
   delete(strcat(mainfunctionName,'_tempdsdt.c'),...
          strcat(mainfunctionName,'_tempjac.c'),...
          strcat(mainfunctionName,'_temp.c'));
   
end

%% MODEL INFO OUTPUTS

ModelInfo =  InitModelInfo;

ModelInfo.FileNames.MainODEfile = mfilename;
ModelInfo.FileNames.Jacfile = jacobi_filename;
if cvodefiletag==1
    ModelInfo.FileNames.cvodefile = cvode_filename;
end
if augfiletag==1
    ModelInfo.FileNames.MainAugfile = aug_filename;
end
if cfiletag==1
    ModelInfo.FileNames.cfile_c = cc_filename;
    ModelInfo.FileNames.cfile_h = ch_filename;
end

% Return
return
