# Supplementary material for: A specialized ODE integrator for the efficient computation of parameter sensitivities
Source: BMC Syst Biol. 2012 May 20;6:46. doi: 10.1186/1752-0509-6-46 (PMC3522561; doi:10.1186/1752-0509-6-46)
Supplement: Additional file 2 — Supplementary Source Code for A Specialized ODE Integrator for the Efficient Computation of Parameter Sensitivities. [file 1752-0509-6-46-S2.zip › ODESD_Integrator/SBMLconversion/allSBMLmodels/Singh2006_66states.xml]

<?xml version="1.0" encoding="UTF-8"?>
<sbml xmlns="http://www.sbml.org/sbml/level2" metaid="metaid_0000001" level="2" version="1">
  <model metaid="metaid_0000002" id="Singh2006_IL6_Signal_Transduction" name="Singh2006_IL6_Signal_Transduction">
    <notes>
      <p xmlns="http://www.w3.org/1999/xhtml">The model reproduces Fig 2 , Fig3A and Fig 3B of the paper. The ODE for x1(gp180) and x3 (gp 130)  is wrong and the authors have communicated to the curator that the species ought to have a constant value. There are a few other differences from the paper and these were made in consultation with the authors. Model was successfully tested on MathSBML. </p>
      <p xmlns="http://www.w3.org/1999/xhtml">This model originates from BioModels Database: A Database of Annotated Published Models. It is copyright (c) 2005-2010 The BioModels Team.<br/>For more information see the <a href="http://www.ebi.ac.uk/biomodels/legal.html" target="_blank">terms of use</a>.<br/>To cite BioModels Database, please use <a href="http://www.pubmedcentral.nih.gov/articlerender.fcgi?tool=pubmed&amp;pubmedid=16381960" target="_blank">Le Novère N., Bornstein B., Broicher A., Courtot M., Donizelli M., Dharuri H., Li L., Sauro H., Schilstra M., Shapiro B., Snoep J.L., Hucka M. (2006) BioModels Database: A Free, Centralized Database of Curated, Published, Quantitative Kinetic Models of Biochemical and Cellular Systems Nucleic Acids Res., 34: D689-D691.</a>
    </p>
  </notes>
  <annotation>
    <rdf:RDF xmlns:rdf="http://www.w3.org/1999/02/22-rdf-syntax-ns#" xmlns:dc="http://purl.org/dc/elements/1.1/" xmlns:dcterms="http://purl.org/dc/terms/" xmlns:vCard="http://www.w3.org/2001/vcard-rdf/3.0#" xmlns:bqbiol="http://biomodels.net/biology-qualifiers/" xmlns:bqmodel="http://biomodels.net/model-qualifiers/">
      <rdf:Description rdf:about="#metaid_0000002">
        <dc:creator rdf:parseType="Resource">
          <rdf:Bag>
            <rdf:li rdf:parseType="Resource">
              <vCard:N rdf:parseType="Resource">
                <vCard:Family>Dharuri</vCard:Family>
                <vCard:Given>Harish</vCard:Given>
              </vCard:N>
              <vCard:EMAIL>hdharuri@cds.caltechedu</vCard:EMAIL>
              <vCard:ORG>
                <vCard:Orgname>California Institute of Technology</vCard:Orgname>
              </vCard:ORG>
            </rdf:li>
          </rdf:Bag>
        </dc:creator>
        <dcterms:created rdf:parseType="Resource">
          <dcterms:W3CDTF>2007-08-31T15:36:58Z</dcterms:W3CDTF>
        </dcterms:created>
        <dcterms:modified rdf:parseType="Resource">
          <dcterms:W3CDTF>2007-09-25T10:33:14Z</dcterms:W3CDTF>
        </dcterms:modified>
        <bqmodel:is>
          <rdf:Bag>
            <rdf:li rdf:resource="urn:miriam:biomodels.db:BIOMD0000000151"/>
          </rdf:Bag>
        </bqmodel:is>
        <bqmodel:is>
          <rdf:Bag>
            <rdf:li rdf:resource="urn:miriam:biomodels.db:MODEL9750203466"/>
          </rdf:Bag>
        </bqmodel:is>
        <bqmodel:isDescribedBy>
          <rdf:Bag>
            <rdf:li rdf:resource="urn:miriam:pubmed:16752369"/>
          </rdf:Bag>
        </bqmodel:isDescribedBy>
        <bqbiol:hasPart>
          <rdf:Bag>
            <rdf:li rdf:resource="urn:miriam:kegg.pathway:mmu04630"/>
            <rdf:li rdf:resource="urn:miriam:kegg.pathway:mmu04010"/>
            <rdf:li rdf:resource="urn:miriam:obo.go:GO%3A0007259"/>
            <rdf:li rdf:resource="urn:miriam:obo.go:GO%3A0000165"/>
          </rdf:Bag>
        </bqbiol:hasPart>
      </rdf:Description>
    </rdf:RDF>
  </annotation>
  <listOfUnitDefinitions>
    <unitDefinition metaid="metaid_0000251" id="substance" name="nano mole">
      <listOfUnits>
        <unit kind="mole" scale="-9"/>
      </listOfUnits>
    </unitDefinition>
  </listOfUnitDefinitions>
  <listOfCompartments>
    <compartment metaid="metaid_0000108" id="cytosol" name="cytosol" size="1">
      <annotation>
        <rdf:RDF xmlns:rdf="http://www.w3.org/1999/02/22-rdf-syntax-ns#" xmlns:dc="http://purl.org/dc/elements/1.1/" xmlns:dcterms="http://purl.org/dc/terms/" xmlns:vCard="http://www.w3.org/2001/vcard-rdf/3.0#" xmlns:bqbiol="http://biomodels.net/biology-qualifiers/" xmlns:bqmodel="http://biomodels.net/model-qualifiers/">
          <rdf:Description rdf:about="#metaid_0000108">
            <bqbiol:is>
              <rdf:Bag>
                <rdf:li rdf:resource="urn:miriam:obo.go:GO%3A0005829"/>
              </rdf:Bag>
            </bqbiol:is>
          </rdf:Description>
        </rdf:RDF>
      </annotation>
    </compartment>
    <compartment metaid="metaid_0000250" id="nucleus" name="nucleus" size="1" outside="cytosol">
      <annotation>
        <rdf:RDF xmlns:rdf="http://www.w3.org/1999/02/22-rdf-syntax-ns#" xmlns:dc="http://purl.org/dc/elements/1.1/" xmlns:dcterms="http://purl.org/dc/terms/" xmlns:vCard="http://www.w3.org/2001/vcard-rdf/3.0#" xmlns:bqbiol="http://biomodels.net/biology-qualifiers/" xmlns:bqmodel="http://biomodels.net/model-qualifiers/">
          <rdf:Description rdf:about="#metaid_0000250">
            <bqbiol:is>
              <rdf:Bag>
                <rdf:li rdf:resource="urn:miriam:obo.go:GO%3A0005634"/>
              </rdf:Bag>
            </bqbiol:is>
          </rdf:Description>
        </rdf:RDF>
      </annotation>
    </compartment>
  </listOfCompartments>
  <listOfSpecies>
    <species metaid="metaid_0000109" id="x1" name="gp80" compartment="cytosol" initialConcentration="8" boundaryCondition="true" constant="true">
      <annotation>
        <rdf:RDF xmlns:rdf="http://www.w3.org/1999/02/22-rdf-syntax-ns#" xmlns:dc="http://purl.org/dc/elements/1.1/" xmlns:dcterms="http://purl.org/dc/terms/" xmlns:vCard="http://www.w3.org/2001/vcard-rdf/3.0#" xmlns:bqbiol="http://biomodels.net/biology-qualifiers/" xmlns:bqmodel="http://biomodels.net/model-qualifiers/">
          <rdf:Description rdf:about="#metaid_0000109">
            <bqbiol:isVersionOf>
              <rdf:Bag>
                <rdf:li rdf:resource="urn:miriam:uniprot:P22272"/>
              </rdf:Bag>
            </bqbiol:isVersionOf>
          </rdf:Description>
        </rdf:RDF>
      </annotation>
    </species>
    <species metaid="metaid_0000110" id="x2" name="IL6-gp80" compartment="cytosol" initialConcentration="0">
      <annotation>
        <rdf:RDF xmlns:rdf="http://www.w3.org/1999/02/22-rdf-syntax-ns#" xmlns:dc="http://purl.org/dc/elements/1.1/" xmlns:dcterms="http://purl.org/dc/terms/" xmlns:vCard="http://www.w3.org/2001/vcard-rdf/3.0#" xmlns:bqbiol="http://biomodels.net/biology-qualifiers/" xmlns:bqmodel="http://biomodels.net/model-qualifiers/">
          <rdf:Description rdf:about="#metaid_0000110">
            <bqbiol:hasPart>
              <rdf:Bag>
                <rdf:li rdf:resource="urn:miriam:uniprot:P22272"/>
                <rdf:li rdf:resource="urn:miriam:uniprot:P08505"/>
              </rdf:Bag>
            </bqbiol:hasPart>
          </rdf:Description>
        </rdf:RDF>
      </annotation>
    </species>
    <species metaid="metaid_0000111" id="x6" name="IL6-gp80-gp130-JAK" compartment="cytosol" initialConcentration="0">
      <annotation>
        <rdf:RDF xmlns:rdf="http://www.w3.org/1999/02/22-rdf-syntax-ns#" xmlns:dc="http://purl.org/dc/elements/1.1/" xmlns:dcterms="http://purl.org/dc/terms/" xmlns:vCard="http://www.w3.org/2001/vcard-rdf/3.0#" xmlns:bqbiol="http://biomodels.net/biology-qualifiers/" xmlns:bqmodel="http://biomodels.net/model-qualifiers/">
          <rdf:Description rdf:about="#metaid_0000111">
            <bqbiol:hasPart>
              <rdf:Bag>
                <rdf:li rdf:resource="urn:miriam:uniprot:P22272"/>
                <rdf:li rdf:resource="urn:miriam:uniprot:P08505"/>
                <rdf:li rdf:resource="urn:miriam:uniprot:Q6PDI9"/>
                <rdf:li rdf:resource="urn:miriam:uniprot:P52332"/>
              </rdf:Bag>
            </bqbiol:hasPart>
          </rdf:Description>
        </rdf:RDF>
      </annotation>
    </species>
    <species metaid="metaid_0000112" id="x5" name="gp130-JAK" compartment="cytosol" initialConcentration="0">
      <annotation>
        <rdf:RDF xmlns:rdf="http://www.w3.org/1999/02/22-rdf-syntax-ns#" xmlns:dc="http://purl.org/dc/elements/1.1/" xmlns:dcterms="http://purl.org/dc/terms/" xmlns:vCard="http://www.w3.org/2001/vcard-rdf/3.0#" xmlns:bqbiol="http://biomodels.net/biology-qualifiers/" xmlns:bqmodel="http://biomodels.net/model-qualifiers/">
          <rdf:Description rdf:about="#metaid_0000112">
            <bqbiol:hasPart>
              <rdf:Bag>
                <rdf:li rdf:resource="urn:miriam:uniprot:P52332"/>
                <rdf:li rdf:resource="urn:miriam:uniprot:Q6PDI9"/>
              </rdf:Bag>
            </bqbiol:hasPart>
          </rdf:Description>
        </rdf:RDF>
      </annotation>
    </species>
    <species metaid="metaid_0000113" id="x7" name="(IL6-gp80-gp130-JAK)2" compartment="cytosol" initialConcentration="0">
      <annotation>
        <rdf:RDF xmlns:rdf="http://www.w3.org/1999/02/22-rdf-syntax-ns#" xmlns:dc="http://purl.org/dc/elements/1.1/" xmlns:dcterms="http://purl.org/dc/terms/" xmlns:vCard="http://www.w3.org/2001/vcard-rdf/3.0#" xmlns:bqbiol="http://biomodels.net/biology-qualifiers/" xmlns:bqmodel="http://biomodels.net/model-qualifiers/">
          <rdf:Description rdf:about="#metaid_0000113">
            <bqbiol:hasPart>
              <rdf:Bag>
                <rdf:li rdf:resource="urn:miriam:uniprot:P22272"/>
                <rdf:li rdf:resource="urn:miriam:uniprot:P08505"/>
                <rdf:li rdf:resource="urn:miriam:uniprot:Q6PDI9"/>
                <rdf:li rdf:resource="urn:miriam:uniprot:P52332"/>
              </rdf:Bag>
            </bqbiol:hasPart>
          </rdf:Description>
        </rdf:RDF>
      </annotation>
    </species>
    <species metaid="metaid_0000114" id="x8" name="(IL6-gp80-gp130-JAK)_ast2" compartment="cytosol" initialConcentration="0">
      <annotation>
        <rdf:RDF xmlns:rdf="http://www.w3.org/1999/02/22-rdf-syntax-ns#" xmlns:dc="http://purl.org/dc/elements/1.1/" xmlns:dcterms="http://purl.org/dc/terms/" xmlns:vCard="http://www.w3.org/2001/vcard-rdf/3.0#" xmlns:bqbiol="http://biomodels.net/biology-qualifiers/" xmlns:bqmodel="http://biomodels.net/model-qualifiers/">
          <rdf:Description rdf:about="#metaid_0000114">
            <bqbiol:hasPart>
              <rdf:Bag>
                <rdf:li rdf:resource="urn:miriam:uniprot:P22272"/>
                <rdf:li rdf:resource="urn:miriam:uniprot:P08505"/>
                <rdf:li rdf:resource="urn:miriam:uniprot:Q6PDI9"/>
                <rdf:li rdf:resource="urn:miriam:uniprot:P52332"/>
              </rdf:Bag>
            </bqbiol:hasPart>
          </rdf:Description>
        </rdf:RDF>
      </annotation>
    </species>
    <species metaid="metaid_0000115" id="x16" name="(IL6-gp80-gp130-JAK)ast2-JAK" compartment="cytosol" initialConcentration="0">
      <annotation>
        <rdf:RDF xmlns:rdf="http://www.w3.org/1999/02/22-rdf-syntax-ns#" xmlns:dc="http://purl.org/dc/elements/1.1/" xmlns:dcterms="http://purl.org/dc/terms/" xmlns:vCard="http://www.w3.org/2001/vcard-rdf/3.0#" xmlns:bqbiol="http://biomodels.net/biology-qualifiers/" xmlns:bqmodel="http://biomodels.net/model-qualifiers/">
          <rdf:Description rdf:about="#metaid_0000115">
            <bqbiol:hasPart>
              <rdf:Bag>
                <rdf:li rdf:resource="urn:miriam:uniprot:P22272"/>
                <rdf:li rdf:resource="urn:miriam:uniprot:P08505"/>
                <rdf:li rdf:resource="urn:miriam:uniprot:Q6PDI9"/>
                <rdf:li rdf:resource="urn:miriam:uniprot:P52332"/>
                <rdf:li rdf:resource="urn:miriam:uniprot:P35235"/>
              </rdf:Bag>
            </bqbiol:hasPart>
          </rdf:Description>
        </rdf:RDF>
      </annotation>
    </species>
    <species metaid="metaid_0000116" id="x15" name="SHP2" compartment="cytosol" initialConcentration="100">
      <annotation>
        <rdf:RDF xmlns:rdf="http://www.w3.org/1999/02/22-rdf-syntax-ns#" xmlns:dc="http://purl.org/dc/elements/1.1/" xmlns:dcterms="http://purl.org/dc/terms/" xmlns:vCard="http://www.w3.org/2001/vcard-rdf/3.0#" xmlns:bqbiol="http://biomodels.net/biology-qualifiers/" xmlns:bqmodel="http://biomodels.net/model-qualifiers/">
          <rdf:Description rdf:about="#metaid_0000116">
            <bqbiol:isVersionOf>
              <rdf:Bag>
                <rdf:li rdf:resource="urn:miriam:uniprot:P35235"/>
              </rdf:Bag>
            </bqbiol:isVersionOf>
          </rdf:Description>
        </rdf:RDF>
      </annotation>
    </species>
    <species metaid="metaid_0000117" id="x9" name="STAT3C" compartment="cytosol" initialConcentration="1000">
      <annotation>
        <rdf:RDF xmlns:rdf="http://www.w3.org/1999/02/22-rdf-syntax-ns#" xmlns:dc="http://purl.org/dc/elements/1.1/" xmlns:dcterms="http://purl.org/dc/terms/" xmlns:vCard="http://www.w3.org/2001/vcard-rdf/3.0#" xmlns:bqbiol="http://biomodels.net/biology-qualifiers/" xmlns:bqmodel="http://biomodels.net/model-qualifiers/">
          <rdf:Description rdf:about="#metaid_0000117">
            <bqbiol:isVersionOf>
              <rdf:Bag>
                <rdf:li rdf:resource="urn:miriam:uniprot:P42227"/>
              </rdf:Bag>
            </bqbiol:isVersionOf>
          </rdf:Description>
        </rdf:RDF>
      </annotation>
    </species>
    <species metaid="metaid_0000118" id="x11" name="(IL6-gp80-gp130-JAK)ast2-STAT3C" compartment="cytosol" initialConcentration="0">
      <annotation>
        <rdf:RDF xmlns:rdf="http://www.w3.org/1999/02/22-rdf-syntax-ns#" xmlns:dc="http://purl.org/dc/elements/1.1/" xmlns:dcterms="http://purl.org/dc/terms/" xmlns:vCard="http://www.w3.org/2001/vcard-rdf/3.0#" xmlns:bqbiol="http://biomodels.net/biology-qualifiers/" xmlns:bqmodel="http://biomodels.net/model-qualifiers/">
          <rdf:Description rdf:about="#metaid_0000118">
            <bqbiol:hasPart>
              <rdf:Bag>
                <rdf:li rdf:resource="urn:miriam:uniprot:P22272"/>
                <rdf:li rdf:resource="urn:miriam:uniprot:P08505"/>
                <rdf:li rdf:resource="urn:miriam:uniprot:Q6PDI9"/>
                <rdf:li rdf:resource="urn:miriam:uniprot:P52332"/>
                <rdf:li rdf:resource="urn:miriam:uniprot:P42227"/>
              </rdf:Bag>
            </bqbiol:hasPart>
          </rdf:Description>
        </rdf:RDF>
      </annotation>
    </species>
    <species metaid="metaid_0000119" id="x10" name="STAT3Cast" compartment="cytosol" initialConcentration="0">
      <annotation>
        <rdf:RDF xmlns:rdf="http://www.w3.org/1999/02/22-rdf-syntax-ns#" xmlns:dc="http://purl.org/dc/elements/1.1/" xmlns:dcterms="http://purl.org/dc/terms/" xmlns:vCard="http://www.w3.org/2001/vcard-rdf/3.0#" xmlns:bqbiol="http://biomodels.net/biology-qualifiers/" xmlns:bqmodel="http://biomodels.net/model-qualifiers/">
          <rdf:Description rdf:about="#metaid_0000119">
            <bqbiol:isVersionOf>
              <rdf:Bag>
                <rdf:li rdf:resource="urn:miriam:uniprot:P42227"/>
              </rdf:Bag>
            </bqbiol:isVersionOf>
          </rdf:Description>
        </rdf:RDF>
      </annotation>
    </species>
    <species metaid="metaid_0000120" id="x12" name="(IL6-gp80-gp130-JAK)ast2-STAT3Cast" compartment="cytosol" initialConcentration="0">
      <annotation>
        <rdf:RDF xmlns:rdf="http://www.w3.org/1999/02/22-rdf-syntax-ns#" xmlns:dc="http://purl.org/dc/elements/1.1/" xmlns:dcterms="http://purl.org/dc/terms/" xmlns:vCard="http://www.w3.org/2001/vcard-rdf/3.0#" xmlns:bqbiol="http://biomodels.net/biology-qualifiers/" xmlns:bqmodel="http://biomodels.net/model-qualifiers/">
          <rdf:Description rdf:about="#metaid_0000120">
            <bqbiol:hasPart>
              <rdf:Bag>
                <rdf:li rdf:resource="urn:miriam:uniprot:P22272"/>
                <rdf:li rdf:resource="urn:miriam:uniprot:P08505"/>
                <rdf:li rdf:resource="urn:miriam:uniprot:Q6PDI9"/>
                <rdf:li rdf:resource="urn:miriam:uniprot:P52332"/>
                <rdf:li rdf:resource="urn:miriam:uniprot:P42227"/>
              </rdf:Bag>
            </bqbiol:hasPart>
          </rdf:Description>
        </rdf:RDF>
      </annotation>
    </species>
    <species metaid="metaid_0000121" id="x29" name="SOCS3" compartment="cytosol" initialConcentration="0">
      <annotation>
        <rdf:RDF xmlns:rdf="http://www.w3.org/1999/02/22-rdf-syntax-ns#" xmlns:dc="http://purl.org/dc/elements/1.1/" xmlns:dcterms="http://purl.org/dc/terms/" xmlns:vCard="http://www.w3.org/2001/vcard-rdf/3.0#" xmlns:bqbiol="http://biomodels.net/biology-qualifiers/" xmlns:bqmodel="http://biomodels.net/model-qualifiers/">
          <rdf:Description rdf:about="#metaid_0000121">
            <bqbiol:isVersionOf>
              <rdf:Bag>
                <rdf:li rdf:resource="urn:miriam:uniprot:O35718"/>
              </rdf:Bag>
            </bqbiol:isVersionOf>
          </rdf:Description>
        </rdf:RDF>
      </annotation>
    </species>
    <species metaid="metaid_0000122" id="x30" name="(IL6-gp80-gp130-JAK)ast2-SOCS3" compartment="cytosol" initialConcentration="0">
      <annotation>
        <rdf:RDF xmlns:rdf="http://www.w3.org/1999/02/22-rdf-syntax-ns#" xmlns:dc="http://purl.org/dc/elements/1.1/" xmlns:dcterms="http://purl.org/dc/terms/" xmlns:vCard="http://www.w3.org/2001/vcard-rdf/3.0#" xmlns:bqbiol="http://biomodels.net/biology-qualifiers/" xmlns:bqmodel="http://biomodels.net/model-qualifiers/">
          <rdf:Description rdf:about="#metaid_0000122">
            <bqbiol:hasPart>
              <rdf:Bag>
                <rdf:li rdf:resource="urn:miriam:uniprot:P22272"/>
                <rdf:li rdf:resource="urn:miriam:uniprot:P08505"/>
                <rdf:li rdf:resource="urn:miriam:uniprot:Q6PDI9"/>
                <rdf:li rdf:resource="urn:miriam:uniprot:P52332"/>
                <rdf:li rdf:resource="urn:miriam:uniprot:O35718"/>
              </rdf:Bag>
            </bqbiol:hasPart>
          </rdf:Description>
        </rdf:RDF>
      </annotation>
    </species>
    <species metaid="metaid_0000123" id="x39" name="(IL6-gp80-gp130-JAK)ast2-SHP2ast" compartment="cytosol" initialConcentration="0">
      <annotation>
        <rdf:RDF xmlns:rdf="http://www.w3.org/1999/02/22-rdf-syntax-ns#" xmlns:dc="http://purl.org/dc/elements/1.1/" xmlns:dcterms="http://purl.org/dc/terms/" xmlns:vCard="http://www.w3.org/2001/vcard-rdf/3.0#" xmlns:bqbiol="http://biomodels.net/biology-qualifiers/" xmlns:bqmodel="http://biomodels.net/model-qualifiers/">
          <rdf:Description rdf:about="#metaid_0000123">
            <bqbiol:hasPart>
              <rdf:Bag>
                <rdf:li rdf:resource="urn:miriam:uniprot:P22272"/>
                <rdf:li rdf:resource="urn:miriam:uniprot:P08505"/>
                <rdf:li rdf:resource="urn:miriam:uniprot:Q6PDI9"/>
                <rdf:li rdf:resource="urn:miriam:uniprot:P52332"/>
                <rdf:li rdf:resource="urn:miriam:uniprot:P35235"/>
              </rdf:Bag>
            </bqbiol:hasPart>
          </rdf:Description>
        </rdf:RDF>
      </annotation>
    </species>
    <species metaid="metaid_0000124" id="x46" name="SHP2ast" compartment="cytosol" initialConcentration="0">
      <annotation>
        <rdf:RDF xmlns:rdf="http://www.w3.org/1999/02/22-rdf-syntax-ns#" xmlns:dc="http://purl.org/dc/elements/1.1/" xmlns:dcterms="http://purl.org/dc/terms/" xmlns:vCard="http://www.w3.org/2001/vcard-rdf/3.0#" xmlns:bqbiol="http://biomodels.net/biology-qualifiers/" xmlns:bqmodel="http://biomodels.net/model-qualifiers/">
          <rdf:Description rdf:about="#metaid_0000124">
            <bqbiol:isVersionOf>
              <rdf:Bag>
                <rdf:li rdf:resource="urn:miriam:uniprot:P35235"/>
              </rdf:Bag>
            </bqbiol:isVersionOf>
          </rdf:Description>
        </rdf:RDF>
      </annotation>
    </species>
    <species metaid="metaid_0000125" id="x40" name="(IL6-gp80-gp130-JAK)ast2-SHP2ast-Grb2" compartment="cytosol" initialConcentration="0">
      <annotation>
        <rdf:RDF xmlns:rdf="http://www.w3.org/1999/02/22-rdf-syntax-ns#" xmlns:dc="http://purl.org/dc/elements/1.1/" xmlns:dcterms="http://purl.org/dc/terms/" xmlns:vCard="http://www.w3.org/2001/vcard-rdf/3.0#" xmlns:bqbiol="http://biomodels.net/biology-qualifiers/" xmlns:bqmodel="http://biomodels.net/model-qualifiers/">
          <rdf:Description rdf:about="#metaid_0000125">
            <bqbiol:hasPart>
              <rdf:Bag>
                <rdf:li rdf:resource="urn:miriam:uniprot:P22272"/>
                <rdf:li rdf:resource="urn:miriam:uniprot:P08505"/>
                <rdf:li rdf:resource="urn:miriam:uniprot:Q6PDI9"/>
                <rdf:li rdf:resource="urn:miriam:uniprot:P52332"/>
                <rdf:li rdf:resource="urn:miriam:uniprot:P35235"/>
                <rdf:li rdf:resource="urn:miriam:uniprot:Q60631"/>
              </rdf:Bag>
            </bqbiol:hasPart>
          </rdf:Description>
        </rdf:RDF>
      </annotation>
    </species>
    <species metaid="metaid_0000126" id="x45" name="SHP2ast-Grb2" compartment="cytosol" initialConcentration="0">
      <annotation>
        <rdf:RDF xmlns:rdf="http://www.w3.org/1999/02/22-rdf-syntax-ns#" xmlns:dc="http://purl.org/dc/elements/1.1/" xmlns:dcterms="http://purl.org/dc/terms/" xmlns:vCard="http://www.w3.org/2001/vcard-rdf/3.0#" xmlns:bqbiol="http://biomodels.net/biology-qualifiers/" xmlns:bqmodel="http://biomodels.net/model-qualifiers/">
          <rdf:Description rdf:about="#metaid_0000126">
            <bqbiol:hasPart>
              <rdf:Bag>
                <rdf:li rdf:resource="urn:miriam:uniprot:P35235"/>
                <rdf:li rdf:resource="urn:miriam:uniprot:Q60631"/>
              </rdf:Bag>
            </bqbiol:hasPart>
          </rdf:Description>
        </rdf:RDF>
      </annotation>
    </species>
    <species metaid="metaid_0000127" id="x41" name="(IL6-gp80-gp130-JAK)ast2-SHP2-Grb2" compartment="cytosol" initialConcentration="0">
      <annotation>
        <rdf:RDF xmlns:rdf="http://www.w3.org/1999/02/22-rdf-syntax-ns#" xmlns:dc="http://purl.org/dc/elements/1.1/" xmlns:dcterms="http://purl.org/dc/terms/" xmlns:vCard="http://www.w3.org/2001/vcard-rdf/3.0#" xmlns:bqbiol="http://biomodels.net/biology-qualifiers/" xmlns:bqmodel="http://biomodels.net/model-qualifiers/">
          <rdf:Description rdf:about="#metaid_0000127">
            <bqbiol:hasPart>
              <rdf:Bag>
                <rdf:li rdf:resource="urn:miriam:uniprot:P22272"/>
                <rdf:li rdf:resource="urn:miriam:uniprot:P08505"/>
                <rdf:li rdf:resource="urn:miriam:uniprot:Q6PDI9"/>
                <rdf:li rdf:resource="urn:miriam:uniprot:P52332"/>
                <rdf:li rdf:resource="urn:miriam:uniprot:P35235"/>
                <rdf:li rdf:resource="urn:miriam:uniprot:Q60631"/>
              </rdf:Bag>
            </bqbiol:hasPart>
          </rdf:Description>
        </rdf:RDF>
      </annotation>
    </species>
    <species metaid="metaid_0000128" id="x44" name="SHP2ast-Grb2-SOS" compartment="cytosol" initialConcentration="0">
      <annotation>
        <rdf:RDF xmlns:rdf="http://www.w3.org/1999/02/22-rdf-syntax-ns#" xmlns:dc="http://purl.org/dc/elements/1.1/" xmlns:dcterms="http://purl.org/dc/terms/" xmlns:vCard="http://www.w3.org/2001/vcard-rdf/3.0#" xmlns:bqbiol="http://biomodels.net/biology-qualifiers/" xmlns:bqmodel="http://biomodels.net/model-qualifiers/">
          <rdf:Description rdf:about="#metaid_0000128">
            <bqbiol:hasPart>
              <rdf:Bag>
                <rdf:li rdf:resource="urn:miriam:uniprot:P35235"/>
                <rdf:li rdf:resource="urn:miriam:uniprot:Q60631"/>
              </rdf:Bag>
            </bqbiol:hasPart>
          </rdf:Description>
        </rdf:RDF>
      </annotation>
    </species>
    <species metaid="metaid_0000129" id="x18" name="PP1-STAT3Cast" compartment="cytosol" initialConcentration="0">
      <annotation>
        <rdf:RDF xmlns:rdf="http://www.w3.org/1999/02/22-rdf-syntax-ns#" xmlns:dc="http://purl.org/dc/elements/1.1/" xmlns:dcterms="http://purl.org/dc/terms/" xmlns:vCard="http://www.w3.org/2001/vcard-rdf/3.0#" xmlns:bqbiol="http://biomodels.net/biology-qualifiers/" xmlns:bqmodel="http://biomodels.net/model-qualifiers/">
          <rdf:Description rdf:about="#metaid_0000129">
            <bqbiol:hasPart>
              <rdf:Bag>
                <rdf:li rdf:resource="urn:miriam:uniprot:P42227"/>
              </rdf:Bag>
            </bqbiol:hasPart>
          </rdf:Description>
        </rdf:RDF>
      </annotation>
    </species>
    <species metaid="metaid_0000130" id="x17" name="PP1" compartment="cytosol" initialConcentration="50"/>
    <species metaid="metaid_0000131" id="x14" name="STAT3C-STAT3Cast" compartment="cytosol" initialConcentration="0">
      <annotation>
        <rdf:RDF xmlns:rdf="http://www.w3.org/1999/02/22-rdf-syntax-ns#" xmlns:dc="http://purl.org/dc/elements/1.1/" xmlns:dcterms="http://purl.org/dc/terms/" xmlns:vCard="http://www.w3.org/2001/vcard-rdf/3.0#" xmlns:bqbiol="http://biomodels.net/biology-qualifiers/" xmlns:bqmodel="http://biomodels.net/model-qualifiers/">
          <rdf:Description rdf:about="#metaid_0000131">
            <bqbiol:hasPart>
              <rdf:Bag>
                <rdf:li rdf:resource="urn:miriam:uniprot:P42227"/>
              </rdf:Bag>
            </bqbiol:hasPart>
          </rdf:Description>
        </rdf:RDF>
      </annotation>
    </species>
    <species metaid="metaid_0000132" id="x22" name="STAT3N" compartment="nucleus" initialConcentration="0">
      <annotation>
        <rdf:RDF xmlns:rdf="http://www.w3.org/1999/02/22-rdf-syntax-ns#" xmlns:dc="http://purl.org/dc/elements/1.1/" xmlns:dcterms="http://purl.org/dc/terms/" xmlns:vCard="http://www.w3.org/2001/vcard-rdf/3.0#" xmlns:bqbiol="http://biomodels.net/biology-qualifiers/" xmlns:bqmodel="http://biomodels.net/model-qualifiers/">
          <rdf:Description rdf:about="#metaid_0000132">
            <bqbiol:isVersionOf>
              <rdf:Bag>
                <rdf:li rdf:resource="urn:miriam:uniprot:P42227"/>
              </rdf:Bag>
            </bqbiol:isVersionOf>
          </rdf:Description>
        </rdf:RDF>
      </annotation>
    </species>
    <species metaid="metaid_0000133" id="x32" name="(IL6-gp80-gp130-JAK)ast2-STAT3C-SOCS3-SHP2" compartment="cytosol" initialConcentration="0">
      <annotation>
        <rdf:RDF xmlns:rdf="http://www.w3.org/1999/02/22-rdf-syntax-ns#" xmlns:dc="http://purl.org/dc/elements/1.1/" xmlns:dcterms="http://purl.org/dc/terms/" xmlns:vCard="http://www.w3.org/2001/vcard-rdf/3.0#" xmlns:bqbiol="http://biomodels.net/biology-qualifiers/" xmlns:bqmodel="http://biomodels.net/model-qualifiers/">
          <rdf:Description rdf:about="#metaid_0000133">
            <bqbiol:hasPart>
              <rdf:Bag>
                <rdf:li rdf:resource="urn:miriam:uniprot:P22272"/>
                <rdf:li rdf:resource="urn:miriam:uniprot:P08505"/>
                <rdf:li rdf:resource="urn:miriam:uniprot:Q6PDI9"/>
                <rdf:li rdf:resource="urn:miriam:uniprot:P52332"/>
                <rdf:li rdf:resource="urn:miriam:uniprot:P35235"/>
                <rdf:li rdf:resource="urn:miriam:uniprot:P42227"/>
                <rdf:li rdf:resource="urn:miriam:uniprot:O35718"/>
              </rdf:Bag>
            </bqbiol:hasPart>
          </rdf:Description>
        </rdf:RDF>
      </annotation>
    </species>
    <species metaid="metaid_0000134" id="x13" name="STAT3Cast-STAT3Cast" compartment="cytosol" initialConcentration="0">
      <annotation>
        <rdf:RDF xmlns:rdf="http://www.w3.org/1999/02/22-rdf-syntax-ns#" xmlns:dc="http://purl.org/dc/elements/1.1/" xmlns:dcterms="http://purl.org/dc/terms/" xmlns:vCard="http://www.w3.org/2001/vcard-rdf/3.0#" xmlns:bqbiol="http://biomodels.net/biology-qualifiers/" xmlns:bqmodel="http://biomodels.net/model-qualifiers/">
          <rdf:Description rdf:about="#metaid_0000134">
            <bqbiol:isVersionOf>
              <rdf:Bag>
                <rdf:li rdf:resource="urn:miriam:uniprot:P42227"/>
              </rdf:Bag>
            </bqbiol:isVersionOf>
          </rdf:Description>
        </rdf:RDF>
      </annotation>
    </species>
    <species metaid="metaid_0000135" id="x20" name="STAT3Nast-STAT3Nast" compartment="nucleus" initialConcentration="0">
      <annotation>
        <rdf:RDF xmlns:rdf="http://www.w3.org/1999/02/22-rdf-syntax-ns#" xmlns:dc="http://purl.org/dc/elements/1.1/" xmlns:dcterms="http://purl.org/dc/terms/" xmlns:vCard="http://www.w3.org/2001/vcard-rdf/3.0#" xmlns:bqbiol="http://biomodels.net/biology-qualifiers/" xmlns:bqmodel="http://biomodels.net/model-qualifiers/">
          <rdf:Description rdf:about="#metaid_0000135">
            <bqbiol:isVersionOf>
              <rdf:Bag>
                <rdf:li rdf:resource="urn:miriam:uniprot:P42227"/>
              </rdf:Bag>
            </bqbiol:isVersionOf>
          </rdf:Description>
        </rdf:RDF>
      </annotation>
    </species>
    <species metaid="metaid_0000136" id="x21" name="STAT3Nast" compartment="nucleus" initialConcentration="0">
      <annotation>
        <rdf:RDF xmlns:rdf="http://www.w3.org/1999/02/22-rdf-syntax-ns#" xmlns:dc="http://purl.org/dc/elements/1.1/" xmlns:dcterms="http://purl.org/dc/terms/" xmlns:vCard="http://www.w3.org/2001/vcard-rdf/3.0#" xmlns:bqbiol="http://biomodels.net/biology-qualifiers/" xmlns:bqmodel="http://biomodels.net/model-qualifiers/">
          <rdf:Description rdf:about="#metaid_0000136">
            <bqbiol:isVersionOf>
              <rdf:Bag>
                <rdf:li rdf:resource="urn:miriam:uniprot:P42227"/>
              </rdf:Bag>
            </bqbiol:isVersionOf>
          </rdf:Description>
        </rdf:RDF>
      </annotation>
    </species>
    <species metaid="metaid_0000137" id="x23" name="PP2" compartment="nucleus" initialConcentration="60"/>
    <species metaid="metaid_0000138" id="x27" name="PP2-STAT3Nast-STAT3Nast" compartment="nucleus" initialConcentration="0">
      <annotation>
        <rdf:RDF xmlns:rdf="http://www.w3.org/1999/02/22-rdf-syntax-ns#" xmlns:dc="http://purl.org/dc/elements/1.1/" xmlns:dcterms="http://purl.org/dc/terms/" xmlns:vCard="http://www.w3.org/2001/vcard-rdf/3.0#" xmlns:bqbiol="http://biomodels.net/biology-qualifiers/" xmlns:bqmodel="http://biomodels.net/model-qualifiers/">
          <rdf:Description rdf:about="#metaid_0000138">
            <bqbiol:hasPart>
              <rdf:Bag>
                <rdf:li rdf:resource="urn:miriam:uniprot:P42227"/>
              </rdf:Bag>
            </bqbiol:hasPart>
          </rdf:Description>
        </rdf:RDF>
      </annotation>
    </species>
    <species metaid="metaid_0000139" id="x24" name="STAT3N-STAT3Nast" compartment="nucleus" initialConcentration="0">
      <annotation>
        <rdf:RDF xmlns:rdf="http://www.w3.org/1999/02/22-rdf-syntax-ns#" xmlns:dc="http://purl.org/dc/elements/1.1/" xmlns:dcterms="http://purl.org/dc/terms/" xmlns:vCard="http://www.w3.org/2001/vcard-rdf/3.0#" xmlns:bqbiol="http://biomodels.net/biology-qualifiers/" xmlns:bqmodel="http://biomodels.net/model-qualifiers/">
          <rdf:Description rdf:about="#metaid_0000139">
            <bqbiol:isVersionOf>
              <rdf:Bag>
                <rdf:li rdf:resource="urn:miriam:uniprot:P42227"/>
              </rdf:Bag>
            </bqbiol:isVersionOf>
          </rdf:Description>
        </rdf:RDF>
      </annotation>
    </species>
    <species metaid="metaid_0000141" id="x25" name="Mrna-SOCS3N" compartment="nucleus" initialConcentration="0"/>
    <species metaid="metaid_0000142" id="x34" name="Grb2" compartment="cytosol" initialConcentration="85">
      <annotation>
        <rdf:RDF xmlns:rdf="http://www.w3.org/1999/02/22-rdf-syntax-ns#" xmlns:dc="http://purl.org/dc/elements/1.1/" xmlns:dcterms="http://purl.org/dc/terms/" xmlns:vCard="http://www.w3.org/2001/vcard-rdf/3.0#" xmlns:bqbiol="http://biomodels.net/biology-qualifiers/" xmlns:bqmodel="http://biomodels.net/model-qualifiers/">
          <rdf:Description rdf:about="#metaid_0000142">
            <bqbiol:isVersionOf>
              <rdf:Bag>
                <rdf:li rdf:resource="urn:miriam:uniprot:Q60631"/>
              </rdf:Bag>
            </bqbiol:isVersionOf>
          </rdf:Description>
        </rdf:RDF>
      </annotation>
    </species>
    <species metaid="metaid_0000143" id="x36" name="Ras-GDP" compartment="cytosol" initialConcentration="19000">
      <annotation>
        <rdf:RDF xmlns:rdf="http://www.w3.org/1999/02/22-rdf-syntax-ns#" xmlns:dc="http://purl.org/dc/elements/1.1/" xmlns:dcterms="http://purl.org/dc/terms/" xmlns:vCard="http://www.w3.org/2001/vcard-rdf/3.0#" xmlns:bqbiol="http://biomodels.net/biology-qualifiers/" xmlns:bqmodel="http://biomodels.net/model-qualifiers/">
          <rdf:Description rdf:about="#metaid_0000143">
            <bqbiol:hasPart>
              <rdf:Bag>
                <rdf:li rdf:resource="urn:miriam:uniprot:Q61411"/>
              </rdf:Bag>
            </bqbiol:hasPart>
          </rdf:Description>
        </rdf:RDF>
      </annotation>
    </species>
    <species metaid="metaid_0000144" id="x42" name="(IL6-gp80-gp130-JAK)ast2-SHP2ast-Grb2-SOS-Ras-GDP" compartment="cytosol" initialConcentration="0">
      <annotation>
        <rdf:RDF xmlns:rdf="http://www.w3.org/1999/02/22-rdf-syntax-ns#" xmlns:dc="http://purl.org/dc/elements/1.1/" xmlns:dcterms="http://purl.org/dc/terms/" xmlns:vCard="http://www.w3.org/2001/vcard-rdf/3.0#" xmlns:bqbiol="http://biomodels.net/biology-qualifiers/" xmlns:bqmodel="http://biomodels.net/model-qualifiers/">
          <rdf:Description rdf:about="#metaid_0000144">
            <bqbiol:hasPart>
              <rdf:Bag>
                <rdf:li rdf:resource="urn:miriam:uniprot:P22272"/>
                <rdf:li rdf:resource="urn:miriam:uniprot:P08505"/>
                <rdf:li rdf:resource="urn:miriam:uniprot:Q6PDI9"/>
                <rdf:li rdf:resource="urn:miriam:uniprot:P52332"/>
                <rdf:li rdf:resource="urn:miriam:uniprot:P35235"/>
                <rdf:li rdf:resource="urn:miriam:uniprot:Q60631"/>
                <rdf:li rdf:resource="urn:miriam:uniprot:Q61411"/>
                <rdf:li rdf:resource="urn:miriam:uniprot:Q62245"/>
              </rdf:Bag>
            </bqbiol:hasPart>
          </rdf:Description>
        </rdf:RDF>
      </annotation>
    </species>
    <species metaid="metaid_0000145" id="x37" name="Ras-GTP" compartment="cytosol" initialConcentration="0">
      <annotation>
        <rdf:RDF xmlns:rdf="http://www.w3.org/1999/02/22-rdf-syntax-ns#" xmlns:dc="http://purl.org/dc/elements/1.1/" xmlns:dcterms="http://purl.org/dc/terms/" xmlns:vCard="http://www.w3.org/2001/vcard-rdf/3.0#" xmlns:bqbiol="http://biomodels.net/biology-qualifiers/" xmlns:bqmodel="http://biomodels.net/model-qualifiers/">
          <rdf:Description rdf:about="#metaid_0000145">
            <bqbiol:hasPart>
              <rdf:Bag>
                <rdf:li rdf:resource="urn:miriam:uniprot:Q61411"/>
              </rdf:Bag>
            </bqbiol:hasPart>
          </rdf:Description>
        </rdf:RDF>
      </annotation>
    </species>
    <species metaid="metaid_0000146" id="x47" name="Raf" compartment="cytosol" initialConcentration="67">
      <annotation>
        <rdf:RDF xmlns:rdf="http://www.w3.org/1999/02/22-rdf-syntax-ns#" xmlns:dc="http://purl.org/dc/elements/1.1/" xmlns:dcterms="http://purl.org/dc/terms/" xmlns:vCard="http://www.w3.org/2001/vcard-rdf/3.0#" xmlns:bqbiol="http://biomodels.net/biology-qualifiers/" xmlns:bqmodel="http://biomodels.net/model-qualifiers/">
          <rdf:Description rdf:about="#metaid_0000146">
            <bqbiol:isVersionOf>
              <rdf:Bag>
                <rdf:li rdf:resource="urn:miriam:uniprot:Q99N57"/>
              </rdf:Bag>
            </bqbiol:isVersionOf>
          </rdf:Description>
        </rdf:RDF>
      </annotation>
    </species>
    <species metaid="metaid_0000147" id="x48" name="Raf-Ras-GTP" compartment="cytosol" initialConcentration="0">
      <annotation>
        <rdf:RDF xmlns:rdf="http://www.w3.org/1999/02/22-rdf-syntax-ns#" xmlns:dc="http://purl.org/dc/elements/1.1/" xmlns:dcterms="http://purl.org/dc/terms/" xmlns:vCard="http://www.w3.org/2001/vcard-rdf/3.0#" xmlns:bqbiol="http://biomodels.net/biology-qualifiers/" xmlns:bqmodel="http://biomodels.net/model-qualifiers/">
          <rdf:Description rdf:about="#metaid_0000147">
            <bqbiol:hasPart>
              <rdf:Bag>
                <rdf:li rdf:resource="urn:miriam:uniprot:Q61411"/>
              </rdf:Bag>
            </bqbiol:hasPart>
          </rdf:Description>
        </rdf:RDF>
      </annotation>
    </species>
    <species metaid="metaid_0000148" id="x52" name="Rafast-Phosp1" compartment="cytosol" initialConcentration="0">
      <annotation>
        <rdf:RDF xmlns:rdf="http://www.w3.org/1999/02/22-rdf-syntax-ns#" xmlns:dc="http://purl.org/dc/elements/1.1/" xmlns:dcterms="http://purl.org/dc/terms/" xmlns:vCard="http://www.w3.org/2001/vcard-rdf/3.0#" xmlns:bqbiol="http://biomodels.net/biology-qualifiers/" xmlns:bqmodel="http://biomodels.net/model-qualifiers/">
          <rdf:Description rdf:about="#metaid_0000148">
            <bqbiol:hasPart>
              <rdf:Bag>
                <rdf:li rdf:resource="urn:miriam:uniprot:Q99N57"/>
              </rdf:Bag>
            </bqbiol:hasPart>
          </rdf:Description>
        </rdf:RDF>
      </annotation>
    </species>
    <species metaid="metaid_0000149" id="x51" name="Rafast" compartment="cytosol" initialConcentration="0">
      <annotation>
        <rdf:RDF xmlns:rdf="http://www.w3.org/1999/02/22-rdf-syntax-ns#" xmlns:dc="http://purl.org/dc/elements/1.1/" xmlns:dcterms="http://purl.org/dc/terms/" xmlns:vCard="http://www.w3.org/2001/vcard-rdf/3.0#" xmlns:bqbiol="http://biomodels.net/biology-qualifiers/" xmlns:bqmodel="http://biomodels.net/model-qualifiers/">
          <rdf:Description rdf:about="#metaid_0000149">
            <bqbiol:isVersionOf>
              <rdf:Bag>
                <rdf:li rdf:resource="urn:miriam:uniprot:Q99N57"/>
              </rdf:Bag>
            </bqbiol:isVersionOf>
          </rdf:Description>
        </rdf:RDF>
      </annotation>
    </species>
    <species metaid="metaid_0000150" id="x50" name="Phosp1" compartment="cytosol" initialConcentration="67"/>
    <species metaid="metaid_0000151" id="x53" name="MEK" compartment="cytosol" initialConcentration="41667">
      <annotation>
        <rdf:RDF xmlns:rdf="http://www.w3.org/1999/02/22-rdf-syntax-ns#" xmlns:dc="http://purl.org/dc/elements/1.1/" xmlns:dcterms="http://purl.org/dc/terms/" xmlns:vCard="http://www.w3.org/2001/vcard-rdf/3.0#" xmlns:bqbiol="http://biomodels.net/biology-qualifiers/" xmlns:bqmodel="http://biomodels.net/model-qualifiers/">
          <rdf:Description rdf:about="#metaid_0000151">
            <bqbiol:isVersionOf>
              <rdf:Bag>
                <rdf:li rdf:resource="urn:miriam:uniprot:Q3TMJ8"/>
              </rdf:Bag>
            </bqbiol:isVersionOf>
          </rdf:Description>
        </rdf:RDF>
      </annotation>
    </species>
    <species metaid="metaid_0000152" id="x54" name="MEK-Rafast" compartment="cytosol" initialConcentration="0">
      <annotation>
        <rdf:RDF xmlns:rdf="http://www.w3.org/1999/02/22-rdf-syntax-ns#" xmlns:dc="http://purl.org/dc/elements/1.1/" xmlns:dcterms="http://purl.org/dc/terms/" xmlns:vCard="http://www.w3.org/2001/vcard-rdf/3.0#" xmlns:bqbiol="http://biomodels.net/biology-qualifiers/" xmlns:bqmodel="http://biomodels.net/model-qualifiers/">
          <rdf:Description rdf:about="#metaid_0000152">
            <bqbiol:hasPart>
              <rdf:Bag>
                <rdf:li rdf:resource="urn:miriam:uniprot:Q99N57"/>
                <rdf:li rdf:resource="urn:miriam:uniprot:Q3TMJ8"/>
              </rdf:Bag>
            </bqbiol:hasPart>
          </rdf:Description>
        </rdf:RDF>
      </annotation>
    </species>
    <species metaid="metaid_0000153" id="x55" name="MEK-P" compartment="cytosol" initialConcentration="0">
      <annotation>
        <rdf:RDF xmlns:rdf="http://www.w3.org/1999/02/22-rdf-syntax-ns#" xmlns:dc="http://purl.org/dc/elements/1.1/" xmlns:dcterms="http://purl.org/dc/terms/" xmlns:vCard="http://www.w3.org/2001/vcard-rdf/3.0#" xmlns:bqbiol="http://biomodels.net/biology-qualifiers/" xmlns:bqmodel="http://biomodels.net/model-qualifiers/">
          <rdf:Description rdf:about="#metaid_0000153">
            <bqbiol:isVersionOf>
              <rdf:Bag>
                <rdf:li rdf:resource="urn:miriam:uniprot:Q3TMJ8"/>
              </rdf:Bag>
            </bqbiol:isVersionOf>
          </rdf:Description>
        </rdf:RDF>
      </annotation>
    </species>
    <species metaid="metaid_0000154" id="x60" name="MEK-P-Phosp2" compartment="cytosol" initialConcentration="0">
      <annotation>
        <rdf:RDF xmlns:rdf="http://www.w3.org/1999/02/22-rdf-syntax-ns#" xmlns:dc="http://purl.org/dc/elements/1.1/" xmlns:dcterms="http://purl.org/dc/terms/" xmlns:vCard="http://www.w3.org/2001/vcard-rdf/3.0#" xmlns:bqbiol="http://biomodels.net/biology-qualifiers/" xmlns:bqmodel="http://biomodels.net/model-qualifiers/">
          <rdf:Description rdf:about="#metaid_0000154">
            <bqbiol:hasPart>
              <rdf:Bag>
                <rdf:li rdf:resource="urn:miriam:uniprot:Q3TMJ8"/>
              </rdf:Bag>
            </bqbiol:hasPart>
          </rdf:Description>
        </rdf:RDF>
      </annotation>
    </species>
    <species metaid="metaid_0000155" id="x59" name="Phosp2" compartment="cytosol" initialConcentration="67"/>
    <species metaid="metaid_0000156" id="x57" name="MEK-PP" compartment="cytosol" initialConcentration="0">
      <annotation>
        <rdf:RDF xmlns:rdf="http://www.w3.org/1999/02/22-rdf-syntax-ns#" xmlns:dc="http://purl.org/dc/elements/1.1/" xmlns:dcterms="http://purl.org/dc/terms/" xmlns:vCard="http://www.w3.org/2001/vcard-rdf/3.0#" xmlns:bqbiol="http://biomodels.net/biology-qualifiers/" xmlns:bqmodel="http://biomodels.net/model-qualifiers/">
          <rdf:Description rdf:about="#metaid_0000156">
            <bqbiol:isVersionOf>
              <rdf:Bag>
                <rdf:li rdf:resource="urn:miriam:uniprot:Q3TMJ8"/>
              </rdf:Bag>
            </bqbiol:isVersionOf>
          </rdf:Description>
        </rdf:RDF>
      </annotation>
    </species>
    <species metaid="metaid_0000157" id="x61" name="ERK" compartment="cytosol" initialConcentration="35000">
      <annotation>
        <rdf:RDF xmlns:rdf="http://www.w3.org/1999/02/22-rdf-syntax-ns#" xmlns:dc="http://purl.org/dc/elements/1.1/" xmlns:dcterms="http://purl.org/dc/terms/" xmlns:vCard="http://www.w3.org/2001/vcard-rdf/3.0#" xmlns:bqbiol="http://biomodels.net/biology-qualifiers/" xmlns:bqmodel="http://biomodels.net/model-qualifiers/">
          <rdf:Description rdf:about="#metaid_0000157">
            <bqbiol:isVersionOf>
              <rdf:Bag>
                <rdf:li rdf:resource="urn:miriam:uniprot:P63085"/>
              </rdf:Bag>
            </bqbiol:isVersionOf>
          </rdf:Description>
        </rdf:RDF>
      </annotation>
    </species>
    <species metaid="metaid_0000158" id="x62" name="ERK-MEK-PP" compartment="cytosol" initialConcentration="0">
      <annotation>
        <rdf:RDF xmlns:rdf="http://www.w3.org/1999/02/22-rdf-syntax-ns#" xmlns:dc="http://purl.org/dc/elements/1.1/" xmlns:dcterms="http://purl.org/dc/terms/" xmlns:vCard="http://www.w3.org/2001/vcard-rdf/3.0#" xmlns:bqbiol="http://biomodels.net/biology-qualifiers/" xmlns:bqmodel="http://biomodels.net/model-qualifiers/">
          <rdf:Description rdf:about="#metaid_0000158">
            <bqbiol:hasPart>
              <rdf:Bag>
                <rdf:li rdf:resource="urn:miriam:uniprot:Q3TMJ8"/>
                <rdf:li rdf:resource="urn:miriam:uniprot:P63085"/>
              </rdf:Bag>
            </bqbiol:hasPart>
          </rdf:Description>
        </rdf:RDF>
      </annotation>
    </species>
    <species metaid="metaid_0000159" id="x63" name="ERK-P" compartment="cytosol" initialConcentration="0">
      <annotation>
        <rdf:RDF xmlns:rdf="http://www.w3.org/1999/02/22-rdf-syntax-ns#" xmlns:dc="http://purl.org/dc/elements/1.1/" xmlns:dcterms="http://purl.org/dc/terms/" xmlns:vCard="http://www.w3.org/2001/vcard-rdf/3.0#" xmlns:bqbiol="http://biomodels.net/biology-qualifiers/" xmlns:bqmodel="http://biomodels.net/model-qualifiers/">
          <rdf:Description rdf:about="#metaid_0000159">
            <bqbiol:isVersionOf>
              <rdf:Bag>
                <rdf:li rdf:resource="urn:miriam:uniprot:P63085"/>
              </rdf:Bag>
            </bqbiol:isVersionOf>
          </rdf:Description>
        </rdf:RDF>
      </annotation>
    </species>
    <species metaid="metaid_0000160" id="x65" name="ERK-PP" compartment="cytosol" initialConcentration="0">
      <annotation>
        <rdf:RDF xmlns:rdf="http://www.w3.org/1999/02/22-rdf-syntax-ns#" xmlns:dc="http://purl.org/dc/elements/1.1/" xmlns:dcterms="http://purl.org/dc/terms/" xmlns:vCard="http://www.w3.org/2001/vcard-rdf/3.0#" xmlns:bqbiol="http://biomodels.net/biology-qualifiers/" xmlns:bqmodel="http://biomodels.net/model-qualifiers/">
          <rdf:Description rdf:about="#metaid_0000160">
            <bqbiol:isVersionOf>
              <rdf:Bag>
                <rdf:li rdf:resource="urn:miriam:uniprot:P63085"/>
              </rdf:Bag>
            </bqbiol:isVersionOf>
          </rdf:Description>
        </rdf:RDF>
      </annotation>
    </species>
    <species metaid="metaid_0000161" id="x68" name="ERK-P-Phosp3" compartment="cytosol" initialConcentration="0">
      <annotation>
        <rdf:RDF xmlns:rdf="http://www.w3.org/1999/02/22-rdf-syntax-ns#" xmlns:dc="http://purl.org/dc/elements/1.1/" xmlns:dcterms="http://purl.org/dc/terms/" xmlns:vCard="http://www.w3.org/2001/vcard-rdf/3.0#" xmlns:bqbiol="http://biomodels.net/biology-qualifiers/" xmlns:bqmodel="http://biomodels.net/model-qualifiers/">
          <rdf:Description rdf:about="#metaid_0000161">
            <bqbiol:isVersionOf>
              <rdf:Bag>
                <rdf:li rdf:resource="urn:miriam:uniprot:P63085"/>
              </rdf:Bag>
            </bqbiol:isVersionOf>
          </rdf:Description>
        </rdf:RDF>
      </annotation>
    </species>
    <species metaid="metaid_0000162" id="x35" name="SOS" compartment="cytosol" initialConcentration="34">
      <annotation>
        <rdf:RDF xmlns:rdf="http://www.w3.org/1999/02/22-rdf-syntax-ns#" xmlns:dc="http://purl.org/dc/elements/1.1/" xmlns:dcterms="http://purl.org/dc/terms/" xmlns:vCard="http://www.w3.org/2001/vcard-rdf/3.0#" xmlns:bqbiol="http://biomodels.net/biology-qualifiers/" xmlns:bqmodel="http://biomodels.net/model-qualifiers/">
          <rdf:Description rdf:about="#metaid_0000162">
            <bqbiol:isVersionOf>
              <rdf:Bag>
                <rdf:li rdf:resource="urn:miriam:uniprot:Q62245"/>
              </rdf:Bag>
            </bqbiol:isVersionOf>
          </rdf:Description>
        </rdf:RDF>
      </annotation>
    </species>
    <species metaid="metaid_0000163" id="x28" name="PP2-STAT3Nast" compartment="nucleus" initialConcentration="0">
      <annotation>
        <rdf:RDF xmlns:rdf="http://www.w3.org/1999/02/22-rdf-syntax-ns#" xmlns:dc="http://purl.org/dc/elements/1.1/" xmlns:dcterms="http://purl.org/dc/terms/" xmlns:vCard="http://www.w3.org/2001/vcard-rdf/3.0#" xmlns:bqbiol="http://biomodels.net/biology-qualifiers/" xmlns:bqmodel="http://biomodels.net/model-qualifiers/">
          <rdf:Description rdf:about="#metaid_0000163">
            <bqbiol:hasPart>
              <rdf:Bag>
                <rdf:li rdf:resource="urn:miriam:uniprot:P42227"/>
              </rdf:Bag>
            </bqbiol:hasPart>
          </rdf:Description>
        </rdf:RDF>
      </annotation>
    </species>
    <species metaid="metaid_0000164" id="x31" name="(IL6-gp80-gp130-JAK)ast2-STAT3C-SOCS3" compartment="cytosol" initialConcentration="0">
      <annotation>
        <rdf:RDF xmlns:rdf="http://www.w3.org/1999/02/22-rdf-syntax-ns#" xmlns:dc="http://purl.org/dc/elements/1.1/" xmlns:dcterms="http://purl.org/dc/terms/" xmlns:vCard="http://www.w3.org/2001/vcard-rdf/3.0#" xmlns:bqbiol="http://biomodels.net/biology-qualifiers/" xmlns:bqmodel="http://biomodels.net/model-qualifiers/">
          <rdf:Description rdf:about="#metaid_0000164">
            <bqbiol:hasPart>
              <rdf:Bag>
                <rdf:li rdf:resource="urn:miriam:uniprot:P22272"/>
                <rdf:li rdf:resource="urn:miriam:uniprot:P08505"/>
                <rdf:li rdf:resource="urn:miriam:uniprot:Q6PDI9"/>
                <rdf:li rdf:resource="urn:miriam:uniprot:P52332"/>
                <rdf:li rdf:resource="urn:miriam:uniprot:O35718"/>
              </rdf:Bag>
            </bqbiol:hasPart>
          </rdf:Description>
        </rdf:RDF>
      </annotation>
    </species>
    <species metaid="metaid_0000165" id="x56" name="MEK-P-Rafast" compartment="cytosol" initialConcentration="0">
      <annotation>
        <rdf:RDF xmlns:rdf="http://www.w3.org/1999/02/22-rdf-syntax-ns#" xmlns:dc="http://purl.org/dc/elements/1.1/" xmlns:dcterms="http://purl.org/dc/terms/" xmlns:vCard="http://www.w3.org/2001/vcard-rdf/3.0#" xmlns:bqbiol="http://biomodels.net/biology-qualifiers/" xmlns:bqmodel="http://biomodels.net/model-qualifiers/">
          <rdf:Description rdf:about="#metaid_0000165">
            <bqbiol:hasPart>
              <rdf:Bag>
                <rdf:li rdf:resource="urn:miriam:uniprot:Q99N57"/>
                <rdf:li rdf:resource="urn:miriam:uniprot:Q3TMJ8"/>
              </rdf:Bag>
            </bqbiol:hasPart>
          </rdf:Description>
        </rdf:RDF>
      </annotation>
    </species>
    <species metaid="metaid_0000166" id="x43" name="(IL6-gp80-gp130-JAK)ast2-SHP2ast-Grb2-SOS-Ras-GTP" compartment="cytosol" initialConcentration="0">
      <annotation>
        <rdf:RDF xmlns:rdf="http://www.w3.org/1999/02/22-rdf-syntax-ns#" xmlns:dc="http://purl.org/dc/elements/1.1/" xmlns:dcterms="http://purl.org/dc/terms/" xmlns:vCard="http://www.w3.org/2001/vcard-rdf/3.0#" xmlns:bqbiol="http://biomodels.net/biology-qualifiers/" xmlns:bqmodel="http://biomodels.net/model-qualifiers/">
          <rdf:Description rdf:about="#metaid_0000166">
            <bqbiol:hasPart>
              <rdf:Bag>
                <rdf:li rdf:resource="urn:miriam:uniprot:P22272"/>
                <rdf:li rdf:resource="urn:miriam:uniprot:P08505"/>
                <rdf:li rdf:resource="urn:miriam:uniprot:Q6PDI9"/>
                <rdf:li rdf:resource="urn:miriam:uniprot:P52332"/>
                <rdf:li rdf:resource="urn:miriam:uniprot:P35235"/>
                <rdf:li rdf:resource="urn:miriam:uniprot:Q60631"/>
                <rdf:li rdf:resource="urn:miriam:uniprot:Q61411"/>
                <rdf:li rdf:resource="urn:miriam:uniprot:Q62245"/>
              </rdf:Bag>
            </bqbiol:hasPart>
          </rdf:Description>
        </rdf:RDF>
      </annotation>
    </species>
    <species metaid="metaid_0000167" id="x3" name="gp130" compartment="cytosol" initialConcentration="0.8" boundaryCondition="true" constant="true">
      <annotation>
        <rdf:RDF xmlns:rdf="http://www.w3.org/1999/02/22-rdf-syntax-ns#" xmlns:dc="http://purl.org/dc/elements/1.1/" xmlns:dcterms="http://purl.org/dc/terms/" xmlns:vCard="http://www.w3.org/2001/vcard-rdf/3.0#" xmlns:bqbiol="http://biomodels.net/biology-qualifiers/" xmlns:bqmodel="http://biomodels.net/model-qualifiers/">
          <rdf:Description rdf:about="#metaid_0000167">
            <bqbiol:isVersionOf>
              <rdf:Bag>
                <rdf:li rdf:resource="urn:miriam:uniprot:Q6PDI9"/>
              </rdf:Bag>
            </bqbiol:isVersionOf>
          </rdf:Description>
        </rdf:RDF>
      </annotation>
    </species>
    <species metaid="metaid_0000168" id="x58" name="MEK-PP-Phosp2" compartment="cytosol" initialConcentration="0">
      <annotation>
        <rdf:RDF xmlns:rdf="http://www.w3.org/1999/02/22-rdf-syntax-ns#" xmlns:dc="http://purl.org/dc/elements/1.1/" xmlns:dcterms="http://purl.org/dc/terms/" xmlns:vCard="http://www.w3.org/2001/vcard-rdf/3.0#" xmlns:bqbiol="http://biomodels.net/biology-qualifiers/" xmlns:bqmodel="http://biomodels.net/model-qualifiers/">
          <rdf:Description rdf:about="#metaid_0000168">
            <bqbiol:hasPart>
              <rdf:Bag>
                <rdf:li rdf:resource="urn:miriam:uniprot:Q3TMJ8"/>
              </rdf:Bag>
            </bqbiol:hasPart>
          </rdf:Description>
        </rdf:RDF>
      </annotation>
    </species>
    <species metaid="metaid_0000169" id="x4" name="JAK" compartment="cytosol" initialConcentration="12">
      <annotation>
        <rdf:RDF xmlns:rdf="http://www.w3.org/1999/02/22-rdf-syntax-ns#" xmlns:dc="http://purl.org/dc/elements/1.1/" xmlns:dcterms="http://purl.org/dc/terms/" xmlns:vCard="http://www.w3.org/2001/vcard-rdf/3.0#" xmlns:bqbiol="http://biomodels.net/biology-qualifiers/" xmlns:bqmodel="http://biomodels.net/model-qualifiers/">
          <rdf:Description rdf:about="#metaid_0000169">
            <bqbiol:isVersionOf>
              <rdf:Bag>
                <rdf:li rdf:resource="urn:miriam:uniprot:P52332"/>
              </rdf:Bag>
            </bqbiol:isVersionOf>
          </rdf:Description>
        </rdf:RDF>
      </annotation>
    </species>
    <species metaid="metaid_0000170" id="x26" name="Mrna-SOCS3C" compartment="nucleus" initialConcentration="0"/>
    <species metaid="metaid_0000171" id="x49" name="Ras-GTPast" compartment="cytosol" initialConcentration="0">
      <annotation>
        <rdf:RDF xmlns:rdf="http://www.w3.org/1999/02/22-rdf-syntax-ns#" xmlns:dc="http://purl.org/dc/elements/1.1/" xmlns:dcterms="http://purl.org/dc/terms/" xmlns:vCard="http://www.w3.org/2001/vcard-rdf/3.0#" xmlns:bqbiol="http://biomodels.net/biology-qualifiers/" xmlns:bqmodel="http://biomodels.net/model-qualifiers/">
          <rdf:Description rdf:about="#metaid_0000171">
            <bqbiol:hasPart>
              <rdf:Bag>
                <rdf:li rdf:resource="urn:miriam:uniprot:Q61411"/>
              </rdf:Bag>
            </bqbiol:hasPart>
          </rdf:Description>
        </rdf:RDF>
      </annotation>
    </species>
    <species metaid="metaid_0000172" id="x33" name="(IL6-gp80-gp130-JAK)ast2-STAT3C-SHP2" compartment="cytosol" initialConcentration="0">
      <annotation>
        <rdf:RDF xmlns:rdf="http://www.w3.org/1999/02/22-rdf-syntax-ns#" xmlns:dc="http://purl.org/dc/elements/1.1/" xmlns:dcterms="http://purl.org/dc/terms/" xmlns:vCard="http://www.w3.org/2001/vcard-rdf/3.0#" xmlns:bqbiol="http://biomodels.net/biology-qualifiers/" xmlns:bqmodel="http://biomodels.net/model-qualifiers/">
          <rdf:Description rdf:about="#metaid_0000172">
            <bqbiol:hasPart>
              <rdf:Bag>
                <rdf:li rdf:resource="urn:miriam:uniprot:P22272"/>
                <rdf:li rdf:resource="urn:miriam:uniprot:P08505"/>
                <rdf:li rdf:resource="urn:miriam:uniprot:Q6PDI9"/>
                <rdf:li rdf:resource="urn:miriam:uniprot:P52332"/>
                <rdf:li rdf:resource="urn:miriam:uniprot:P35235"/>
                <rdf:li rdf:resource="urn:miriam:uniprot:P42227"/>
              </rdf:Bag>
            </bqbiol:hasPart>
          </rdf:Description>
        </rdf:RDF>
      </annotation>
    </species>
    <species metaid="metaid_0000173" id="x64" name="ERK-P-MEK-PP" compartment="cytosol" initialConcentration="0">
      <annotation>
        <rdf:RDF xmlns:rdf="http://www.w3.org/1999/02/22-rdf-syntax-ns#" xmlns:dc="http://purl.org/dc/elements/1.1/" xmlns:dcterms="http://purl.org/dc/terms/" xmlns:vCard="http://www.w3.org/2001/vcard-rdf/3.0#" xmlns:bqbiol="http://biomodels.net/biology-qualifiers/" xmlns:bqmodel="http://biomodels.net/model-qualifiers/">
          <rdf:Description rdf:about="#metaid_0000173">
            <bqbiol:hasPart>
              <rdf:Bag>
                <rdf:li rdf:resource="urn:miriam:uniprot:Q3TMJ8"/>
                <rdf:li rdf:resource="urn:miriam:uniprot:P63085"/>
              </rdf:Bag>
            </bqbiol:hasPart>
          </rdf:Description>
        </rdf:RDF>
      </annotation>
    </species>
    <species metaid="metaid_0000174" id="x19" name="PP1-STAT3Cast-STAT3Cast" compartment="cytosol" initialConcentration="0">
      <annotation>
        <rdf:RDF xmlns:rdf="http://www.w3.org/1999/02/22-rdf-syntax-ns#" xmlns:dc="http://purl.org/dc/elements/1.1/" xmlns:dcterms="http://purl.org/dc/terms/" xmlns:vCard="http://www.w3.org/2001/vcard-rdf/3.0#" xmlns:bqbiol="http://biomodels.net/biology-qualifiers/" xmlns:bqmodel="http://biomodels.net/model-qualifiers/">
          <rdf:Description rdf:about="#metaid_0000174">
            <bqbiol:hasPart>
              <rdf:Bag>
                <rdf:li rdf:resource="urn:miriam:uniprot:P42227"/>
              </rdf:Bag>
            </bqbiol:hasPart>
          </rdf:Description>
        </rdf:RDF>
      </annotation>
    </species>
    <species metaid="metaid_0000175" id="x38" name="Grb2-SOS" compartment="cytosol" initialConcentration="0">
      <annotation>
        <rdf:RDF xmlns:rdf="http://www.w3.org/1999/02/22-rdf-syntax-ns#" xmlns:dc="http://purl.org/dc/elements/1.1/" xmlns:dcterms="http://purl.org/dc/terms/" xmlns:vCard="http://www.w3.org/2001/vcard-rdf/3.0#" xmlns:bqbiol="http://biomodels.net/biology-qualifiers/" xmlns:bqmodel="http://biomodels.net/model-qualifiers/">
          <rdf:Description rdf:about="#metaid_0000175">
            <bqbiol:hasPart>
              <rdf:Bag>
                <rdf:li rdf:resource="urn:miriam:uniprot:Q60631"/>
                <rdf:li rdf:resource="urn:miriam:uniprot:Q62245"/>
              </rdf:Bag>
            </bqbiol:hasPart>
          </rdf:Description>
        </rdf:RDF>
      </annotation>
    </species>
    <species metaid="metaid_0000176" id="x66" name="Phosp3" compartment="cytosol" initialConcentration="16667"/>
    <species metaid="metaid_0000177" id="x67" name="ERK-PP-Phosp3" compartment="cytosol" initialConcentration="0">
      <annotation>
        <rdf:RDF xmlns:rdf="http://www.w3.org/1999/02/22-rdf-syntax-ns#" xmlns:dc="http://purl.org/dc/elements/1.1/" xmlns:dcterms="http://purl.org/dc/terms/" xmlns:vCard="http://www.w3.org/2001/vcard-rdf/3.0#" xmlns:bqbiol="http://biomodels.net/biology-qualifiers/" xmlns:bqmodel="http://biomodels.net/model-qualifiers/">
          <rdf:Description rdf:about="#metaid_0000177">
            <bqbiol:hasPart>
              <rdf:Bag>
                <rdf:li rdf:resource="urn:miriam:uniprot:P63085"/>
              </rdf:Bag>
            </bqbiol:hasPart>
          </rdf:Description>
        </rdf:RDF>
      </annotation>
    </species>
  </listOfSpecies>
  <listOfParameters>
    <parameter metaid="metaid_0000003" id="IL6" value="0.38"/>
    <parameter metaid="metaid_0000004" id="kf0" value="0.1"/>
    <parameter metaid="metaid_0000005" id="kr0" value="0.05"/>
    <parameter metaid="metaid_0000006" id="kf1" value="0.1"/>
    <parameter metaid="metaid_0000007" id="kr1" value="0.05"/>
    <parameter metaid="metaid_0000008" id="kf2" value="0.02"/>
    <parameter metaid="metaid_0000009" id="kr2" value="0.02"/>
    <parameter metaid="metaid_0000010" id="kf3" value="0.04"/>
    <parameter metaid="metaid_0000011" id="kr3" value="0.2"/>
    <parameter metaid="metaid_0000012" id="k4" value="0.005"/>
    <parameter metaid="metaid_0000013" id="k10" value="0.003"/>
    <parameter metaid="metaid_0000014" id="kf5" value="0.008"/>
    <parameter metaid="metaid_0000015" id="kr5" value="0.8"/>
    <parameter metaid="metaid_0000016" id="k6" value="0.4"/>
    <parameter metaid="metaid_0000017" id="kf7" value="0.005"/>
    <parameter metaid="metaid_0000018" id="kr7" value="0.5"/>
    <parameter metaid="metaid_0000019" id="kf9" value="0.001"/>
    <parameter metaid="metaid_0000020" id="kr9" value="0.2"/>
    <parameter metaid="metaid_0000021" id="kf21" value="0.02"/>
    <parameter metaid="metaid_0000022" id="kr21" value="0.1"/>
    <parameter metaid="metaid_0000023" id="kf37" value="0.3"/>
    <parameter metaid="metaid_0000024" id="kr37" value="0.0009"/>
    <parameter metaid="metaid_0000025" id="kf39" value="0.3"/>
    <parameter metaid="metaid_0000026" id="kr39" value="0.0009"/>
    <parameter metaid="metaid_0000027" id="kf32" value="0.1"/>
    <parameter metaid="metaid_0000028" id="kr32" value="0.000245"/>
    <parameter metaid="metaid_0000029" id="k12" value="0.003"/>
    <parameter metaid="metaid_0000030" id="kf13" value="2e-07"/>
    <parameter metaid="metaid_0000031" id="kr13" value="0.2"/>
    <parameter metaid="metaid_0000032" id="k17" value="0.05"/>
    <parameter metaid="metaid_0000033" id="kf8" value="0.02"/>
    <parameter metaid="metaid_0000034" id="kr8" value="0.1"/>
    <parameter metaid="metaid_0000035" id="kf11" value="0.001"/>
    <parameter metaid="metaid_0000036" id="kr11" value="0.2"/>
    <parameter metaid="metaid_0000037" id="k14" value="0.005"/>
    <parameter metaid="metaid_0000038" id="Vm" value="1.7"/>
    <parameter metaid="metaid_0000039" id="Km" value="340"/>
    <parameter metaid="metaid_0000040" id="kf34" value="6"/>
    <parameter metaid="metaid_0000041" id="kr34" value="0.06"/>
    <parameter metaid="metaid_0000042" id="kf60" value="0.5"/>
    <parameter metaid="metaid_0000043" id="kr60" value="0.005"/>
    <parameter metaid="metaid_0000044" id="kf15" value="0.001"/>
    <parameter metaid="metaid_0000045" id="kr15" value="0.2"/>
    <parameter metaid="metaid_0000046" id="kf61" value="0.2"/>
    <parameter metaid="metaid_0000047" id="kr61" value="2e-07"/>
    <parameter metaid="metaid_0000048" id="k16" value="0.005"/>
    <parameter metaid="metaid_0000049" id="k18a" value="0.01"/>
    <parameter metaid="metaid_0000050" id="k18b" value="400"/>
    <parameter metaid="metaid_0000051" id="k19" value="0.001"/>
    <parameter metaid="metaid_0000052" id="k22" value="0.0005"/>
    <parameter metaid="metaid_0000053" id="k20" value="0.01"/>
    <parameter metaid="metaid_0000054" id="k23" value="0.0005"/>
    <parameter metaid="metaid_0000055" id="kf38" value="0.01"/>
    <parameter metaid="metaid_0000056" id="kr38" value="0.55"/>
    <parameter metaid="metaid_0000057" id="kf35" value="0.0015"/>
    <parameter metaid="metaid_0000058" id="kr35" value="0.0045"/>
    <parameter metaid="metaid_0000059" id="kf24" value="0.01"/>
    <parameter metaid="metaid_0000060" id="kr24" value="0.55"/>
    <parameter metaid="metaid_0000061" id="kf25" value="0.01"/>
    <parameter metaid="metaid_0000062" id="kr25" value="0.0214"/>
    <parameter metaid="metaid_0000063" id="kf40" value="0.03"/>
    <parameter metaid="metaid_0000064" id="kr40" value="0.064"/>
    <parameter metaid="metaid_0000065" id="kf26" value="0.015"/>
    <parameter metaid="metaid_0000066" id="kr26" value="1.3"/>
    <parameter metaid="metaid_0000067" id="kf31" value="0.023"/>
    <parameter metaid="metaid_0000068" id="kr31" value="0.00022"/>
    <parameter metaid="metaid_0000069" id="kf27" value="0.5"/>
    <parameter metaid="metaid_0000070" id="kr27" value="0.0001"/>
    <parameter metaid="metaid_0000071" id="kf28" value="0.001"/>
    <parameter metaid="metaid_0000072" id="kr28" value="0.0053"/>
    <parameter metaid="metaid_0000073" id="kf41" value="0.03"/>
    <parameter metaid="metaid_0000074" id="kr41" value="0.0429"/>
    <parameter metaid="metaid_0000075" id="kf33" value="0.3"/>
    <parameter metaid="metaid_0000076" id="kr33" value="0.021"/>
    <parameter metaid="metaid_0000077" id="kf30" value="0.0079"/>
    <parameter metaid="metaid_0000078" id="kr30" value="0.4"/>
    <parameter metaid="metaid_0000079" id="k43" value="1"/>
    <parameter metaid="metaid_0000080" id="kf29" value="1"/>
    <parameter metaid="metaid_0000081" id="kr29" value="0.0007"/>
    <parameter metaid="metaid_0000082" id="kf42" value="0.0717"/>
    <parameter metaid="metaid_0000083" id="kr42" value="0.2"/>
    <parameter metaid="metaid_0000084" id="kf44" value="0.011"/>
    <parameter metaid="metaid_0000085" id="kr44" value="0.001833"/>
    <parameter metaid="metaid_0000086" id="k45" value="3.5"/>
    <parameter metaid="metaid_0000087" id="kf46" value="0.011"/>
    <parameter metaid="metaid_0000088" id="kr46" value="0.001833"/>
    <parameter metaid="metaid_0000089" id="k51" value="0.058"/>
    <parameter metaid="metaid_0000090" id="k49" value="0.058"/>
    <parameter metaid="metaid_0000091" id="kf50" value="0.00025"/>
    <parameter metaid="metaid_0000092" id="kr50" value="0.5"/>
    <parameter metaid="metaid_0000093" id="k47" value="2.9"/>
    <parameter metaid="metaid_0000094" id="kf48" value="0.0143"/>
    <parameter metaid="metaid_0000095" id="kr48" value="0.8"/>
    <parameter metaid="metaid_0000096" id="kf52" value="0.00011"/>
    <parameter metaid="metaid_0000097" id="kr52" value="0.033"/>
    <parameter metaid="metaid_0000098" id="k53" value="16"/>
    <parameter metaid="metaid_0000099" id="kr54" value="0.033"/>
    <parameter metaid="metaid_0000100" id="kf54" value="0.00011"/>
    <parameter metaid="metaid_0000101" id="k55" value="6.7"/>
    <parameter metaid="metaid_0000102" id="k59" value="0.3"/>
    <parameter metaid="metaid_0000103" id="k57" value="0.27"/>
    <parameter metaid="metaid_0000104" id="kf58" value="0.005"/>
    <parameter metaid="metaid_0000105" id="kr58" value="0.5"/>
    <parameter metaid="metaid_0000106" id="kf56" value="0.014"/>
    <parameter metaid="metaid_0000107" id="kr56" value="0.6"/>
  </listOfParameters>
  <listOfReactions>
    <reaction metaid="metaid_0000178" id="R1" name="IL6-gp80 complex formation" reversible="false">
      <annotation>
        <rdf:RDF xmlns:rdf="http://www.w3.org/1999/02/22-rdf-syntax-ns#" xmlns:dc="http://purl.org/dc/elements/1.1/" xmlns:dcterms="http://purl.org/dc/terms/" xmlns:vCard="http://www.w3.org/2001/vcard-rdf/3.0#" xmlns:bqbiol="http://biomodels.net/biology-qualifiers/" xmlns:bqmodel="http://biomodels.net/model-qualifiers/">
          <rdf:Description rdf:about="#metaid_0000178">
            <bqbiol:isVersionOf>
              <rdf:Bag>
                <rdf:li rdf:resource="urn:miriam:obo.go:GO%3A0005515"/>
              </rdf:Bag>
            </bqbiol:isVersionOf>
          </rdf:Description>
        </rdf:RDF>
      </annotation>
      <listOfProducts>
        <speciesReference species="x2"/>
      </listOfProducts>
      <listOfModifiers>
        <modifierSpeciesReference species="x1"/>
      </listOfModifiers>
      <kineticLaw>
        <math xmlns="http://www.w3.org/1998/Math/MathML">
          <apply>
            <times/>
            <ci> cytosol </ci>
            <ci> kf0 </ci>
            <ci> x1 </ci>
            <ci> IL6 </ci>
          </apply>
        </math>
      </kineticLaw>
    </reaction>
    <reaction metaid="metaid_0000179" id="R2" name="IL6-gp80 complex dissociation" reversible="false">
      <annotation>
        <rdf:RDF xmlns:rdf="http://www.w3.org/1999/02/22-rdf-syntax-ns#" xmlns:dc="http://purl.org/dc/elements/1.1/" xmlns:dcterms="http://purl.org/dc/terms/" xmlns:vCard="http://www.w3.org/2001/vcard-rdf/3.0#" xmlns:bqbiol="http://biomodels.net/biology-qualifiers/" xmlns:bqmodel="http://biomodels.net/model-qualifiers/">
          <rdf:Description rdf:about="#metaid_0000179">
            <bqbiol:isVersionOf>
              <rdf:Bag>
                <rdf:li rdf:resource="urn:miriam:obo.go:GO%3A0043624"/>
              </rdf:Bag>
            </bqbiol:isVersionOf>
          </rdf:Description>
        </rdf:RDF>
      </annotation>
      <listOfReactants>
        <speciesReference species="x2"/>
      </listOfReactants>
      <kineticLaw>
        <math xmlns="http://www.w3.org/1998/Math/MathML">
          <apply>
            <times/>
            <ci> cytosol </ci>
            <ci> kr0 </ci>
            <ci> x2 </ci>
          </apply>
        </math>
      </kineticLaw>
    </reaction>
    <reaction metaid="metaid_0000180" id="R3" name="IL6-gp80-gp130-JAK dissociation" reversible="false">
      <annotation>
        <rdf:RDF xmlns:rdf="http://www.w3.org/1999/02/22-rdf-syntax-ns#" xmlns:dc="http://purl.org/dc/elements/1.1/" xmlns:dcterms="http://purl.org/dc/terms/" xmlns:vCard="http://www.w3.org/2001/vcard-rdf/3.0#" xmlns:bqbiol="http://biomodels.net/biology-qualifiers/" xmlns:bqmodel="http://biomodels.net/model-qualifiers/">
          <rdf:Description rdf:about="#metaid_0000180">
            <bqbiol:isVersionOf>
              <rdf:Bag>
                <rdf:li rdf:resource="urn:miriam:obo.go:GO%3A0043624"/>
              </rdf:Bag>
            </bqbiol:isVersionOf>
          </rdf:Description>
        </rdf:RDF>
      </annotation>
      <listOfReactants>
        <speciesReference species="x6"/>
      </listOfReactants>
      <listOfProducts>
        <speciesReference species="x5"/>
        <speciesReference species="x2"/>
      </listOfProducts>
      <kineticLaw>
        <math xmlns="http://www.w3.org/1998/Math/MathML">
          <apply>
            <times/>
            <ci> cytosol </ci>
            <apply>
              <minus/>
              <apply>
                <times/>
                <ci> kr2 </ci>
                <ci> x6 </ci>
              </apply>
              <apply>
                <times/>
                <ci> kf2 </ci>
                <ci> x2 </ci>
                <ci> x5 </ci>
              </apply>
            </apply>
          </apply>
        </math>
      </kineticLaw>
    </reaction>
    <reaction metaid="metaid_0000181" id="R5" name="gp130-JAK complex formation" reversible="false">
      <annotation>
        <rdf:RDF xmlns:rdf="http://www.w3.org/1999/02/22-rdf-syntax-ns#" xmlns:dc="http://purl.org/dc/elements/1.1/" xmlns:dcterms="http://purl.org/dc/terms/" xmlns:vCard="http://www.w3.org/2001/vcard-rdf/3.0#" xmlns:bqbiol="http://biomodels.net/biology-qualifiers/" xmlns:bqmodel="http://biomodels.net/model-qualifiers/">
          <rdf:Description rdf:about="#metaid_0000181">
            <bqbiol:isVersionOf>
              <rdf:Bag>
                <rdf:li rdf:resource="urn:miriam:obo.go:GO%3A0005515"/>
              </rdf:Bag>
            </bqbiol:isVersionOf>
          </rdf:Description>
        </rdf:RDF>
      </annotation>
      <listOfReactants>
        <speciesReference species="x4"/>
      </listOfReactants>
      <listOfProducts>
        <speciesReference species="x5"/>
      </listOfProducts>
      <listOfModifiers>
        <modifierSpeciesReference species="x3"/>
      </listOfModifiers>
      <kineticLaw>
        <math xmlns="http://www.w3.org/1998/Math/MathML">
          <apply>
            <times/>
            <ci> cytosol </ci>
            <apply>
              <minus/>
              <apply>
                <times/>
                <ci> kf1 </ci>
                <ci> x3 </ci>
                <ci> x4 </ci>
              </apply>
              <apply>
                <times/>
                <ci> kr1 </ci>
                <ci> x5 </ci>
              </apply>
            </apply>
          </apply>
        </math>
      </kineticLaw>
    </reaction>
    <reaction metaid="metaid_0000182" id="R7" name="IL6-gp80-gp130-JAK dimerization" reversible="false">
      <annotation>
        <rdf:RDF xmlns:rdf="http://www.w3.org/1999/02/22-rdf-syntax-ns#" xmlns:dc="http://purl.org/dc/elements/1.1/" xmlns:dcterms="http://purl.org/dc/terms/" xmlns:vCard="http://www.w3.org/2001/vcard-rdf/3.0#" xmlns:bqbiol="http://biomodels.net/biology-qualifiers/" xmlns:bqmodel="http://biomodels.net/model-qualifiers/">
          <rdf:Description rdf:about="#metaid_0000182">
            <bqbiol:isVersionOf>
              <rdf:Bag>
                <rdf:li rdf:resource="urn:miriam:obo.go:GO%3A0042803"/>
              </rdf:Bag>
            </bqbiol:isVersionOf>
          </rdf:Description>
        </rdf:RDF>
      </annotation>
      <listOfReactants>
        <speciesReference species="x6" stoichiometry="2"/>
      </listOfReactants>
      <listOfProducts>
        <speciesReference species="x7"/>
      </listOfProducts>
      <kineticLaw>
        <math xmlns="http://www.w3.org/1998/Math/MathML">
          <apply>
            <times/>
            <ci> cytosol </ci>
            <ci> kf3 </ci>
            <apply>
              <power/>
              <ci> x6 </ci>
              <cn type="integer"> 2 </cn>
            </apply>
          </apply>
        </math>
      </kineticLaw>
    </reaction>
    <reaction metaid="metaid_0000183" id="R8" name="IL6-gp80-gp130-JAK dimer dissociation" reversible="false">
      <annotation>
        <rdf:RDF xmlns:rdf="http://www.w3.org/1999/02/22-rdf-syntax-ns#" xmlns:dc="http://purl.org/dc/elements/1.1/" xmlns:dcterms="http://purl.org/dc/terms/" xmlns:vCard="http://www.w3.org/2001/vcard-rdf/3.0#" xmlns:bqbiol="http://biomodels.net/biology-qualifiers/" xmlns:bqmodel="http://biomodels.net/model-qualifiers/">
          <rdf:Description rdf:about="#metaid_0000183">
            <bqbiol:isVersionOf>
              <rdf:Bag>
                <rdf:li rdf:resource="urn:miriam:obo.go:GO%3A0043624"/>
              </rdf:Bag>
            </bqbiol:isVersionOf>
          </rdf:Description>
        </rdf:RDF>
      </annotation>
      <listOfReactants>
        <speciesReference species="x7"/>
      </listOfReactants>
      <listOfProducts>
        <speciesReference species="x6" stoichiometry="2"/>
      </listOfProducts>
      <kineticLaw>
        <math xmlns="http://www.w3.org/1998/Math/MathML">
          <apply>
            <times/>
            <ci> cytosol </ci>
            <ci> kr3 </ci>
            <ci> x7 </ci>
          </apply>
        </math>
      </kineticLaw>
    </reaction>
    <reaction metaid="metaid_0000184" id="R9" name="IL6-gp80-gp130-JAK dimer phosphorylation" reversible="false">
      <annotation>
        <rdf:RDF xmlns:rdf="http://www.w3.org/1999/02/22-rdf-syntax-ns#" xmlns:dc="http://purl.org/dc/elements/1.1/" xmlns:dcterms="http://purl.org/dc/terms/" xmlns:vCard="http://www.w3.org/2001/vcard-rdf/3.0#" xmlns:bqbiol="http://biomodels.net/biology-qualifiers/" xmlns:bqmodel="http://biomodels.net/model-qualifiers/">
          <rdf:Description rdf:about="#metaid_0000184">
            <bqbiol:is>
              <rdf:Bag>
                <rdf:li rdf:resource="urn:miriam:ec-code:2.7.10.2"/>
                <rdf:li rdf:resource="urn:miriam:obo.go:GO%3A0004718"/>
              </rdf:Bag>
            </bqbiol:is>
          </rdf:Description>
        </rdf:RDF>
      </annotation>
      <listOfReactants>
        <speciesReference species="x7"/>
      </listOfReactants>
      <listOfProducts>
        <speciesReference species="x8"/>
      </listOfProducts>
      <kineticLaw>
        <math xmlns="http://www.w3.org/1998/Math/MathML">
          <apply>
            <times/>
            <ci> cytosol </ci>
            <ci> k4 </ci>
            <ci> x7 </ci>
          </apply>
        </math>
      </kineticLaw>
    </reaction>
    <reaction metaid="metaid_0000185" id="R10" name="IL6-gp80-gp130-JAK dimer-SHP2 dissociation" reversible="false">
      <annotation>
        <rdf:RDF xmlns:rdf="http://www.w3.org/1999/02/22-rdf-syntax-ns#" xmlns:dc="http://purl.org/dc/elements/1.1/" xmlns:dcterms="http://purl.org/dc/terms/" xmlns:vCard="http://www.w3.org/2001/vcard-rdf/3.0#" xmlns:bqbiol="http://biomodels.net/biology-qualifiers/" xmlns:bqmodel="http://biomodels.net/model-qualifiers/">
          <rdf:Description rdf:about="#metaid_0000185">
            <bqbiol:isVersionOf>
              <rdf:Bag>
                <rdf:li rdf:resource="urn:miriam:obo.go:GO%3A0043624"/>
              </rdf:Bag>
            </bqbiol:isVersionOf>
            <bqbiol:is>
              <rdf:Bag>
                <rdf:li rdf:resource="urn:miriam:ec-code:3.1.3.48"/>
              </rdf:Bag>
            </bqbiol:is>
          </rdf:Description>
        </rdf:RDF>
      </annotation>
      <listOfReactants>
        <speciesReference species="x16"/>
      </listOfReactants>
      <listOfProducts>
        <speciesReference species="x15"/>
        <speciesReference species="x7"/>
      </listOfProducts>
      <kineticLaw>
        <math xmlns="http://www.w3.org/1998/Math/MathML">
          <apply>
            <times/>
            <ci> cytosol </ci>
            <ci> k10 </ci>
            <ci> x16 </ci>
          </apply>
        </math>
      </kineticLaw>
    </reaction>
    <reaction metaid="metaid_0000186" id="R11" name="IL6-gp80-gp130-JAK -STAT3C complex formation" reversible="false">
      <annotation>
        <rdf:RDF xmlns:rdf="http://www.w3.org/1999/02/22-rdf-syntax-ns#" xmlns:dc="http://purl.org/dc/elements/1.1/" xmlns:dcterms="http://purl.org/dc/terms/" xmlns:vCard="http://www.w3.org/2001/vcard-rdf/3.0#" xmlns:bqbiol="http://biomodels.net/biology-qualifiers/" xmlns:bqmodel="http://biomodels.net/model-qualifiers/">
          <rdf:Description rdf:about="#metaid_0000186">
            <bqbiol:isVersionOf>
              <rdf:Bag>
                <rdf:li rdf:resource="urn:miriam:obo.go:GO%3A0046983"/>
              </rdf:Bag>
            </bqbiol:isVersionOf>
          </rdf:Description>
        </rdf:RDF>
      </annotation>
      <listOfReactants>
        <speciesReference species="x9"/>
        <speciesReference species="x8"/>
      </listOfReactants>
      <listOfProducts>
        <speciesReference species="x11"/>
      </listOfProducts>
      <kineticLaw>
        <math xmlns="http://www.w3.org/1998/Math/MathML">
          <apply>
            <times/>
            <ci> cytosol </ci>
            <apply>
              <minus/>
              <apply>
                <times/>
                <ci> kf5 </ci>
                <ci> x8 </ci>
                <ci> x9 </ci>
              </apply>
              <apply>
                <times/>
                <ci> kr5 </ci>
                <ci> x11 </ci>
              </apply>
            </apply>
          </apply>
        </math>
      </kineticLaw>
    </reaction>
    <reaction metaid="metaid_0000187" id="R12" name="IL6-gp80-gp130-JAK -STAT3C dissociation" reversible="false">
      <annotation>
        <rdf:RDF xmlns:rdf="http://www.w3.org/1999/02/22-rdf-syntax-ns#" xmlns:dc="http://purl.org/dc/elements/1.1/" xmlns:dcterms="http://purl.org/dc/terms/" xmlns:vCard="http://www.w3.org/2001/vcard-rdf/3.0#" xmlns:bqbiol="http://biomodels.net/biology-qualifiers/" xmlns:bqmodel="http://biomodels.net/model-qualifiers/">
          <rdf:Description rdf:about="#metaid_0000187">
            <bqbiol:is>
              <rdf:Bag>
                <rdf:li rdf:resource="urn:miriam:ec-code:2.7.10.2"/>
                <rdf:li rdf:resource="urn:miriam:obo.go:GO%3A0004718"/>
                <rdf:li rdf:resource="urn:miriam:obo.go:GO%3A0043624"/>
              </rdf:Bag>
            </bqbiol:is>
          </rdf:Description>
        </rdf:RDF>
      </annotation>
      <listOfReactants>
        <speciesReference species="x11"/>
      </listOfReactants>
      <listOfProducts>
        <speciesReference species="x10"/>
        <speciesReference species="x8"/>
      </listOfProducts>
      <kineticLaw>
        <math xmlns="http://www.w3.org/1998/Math/MathML">
          <apply>
            <times/>
            <ci> cytosol </ci>
            <ci> k6 </ci>
            <ci> x11 </ci>
          </apply>
        </math>
      </kineticLaw>
    </reaction>
    <reaction metaid="metaid_0000188" id="R13" name="IL6-gp80-gp130-JAK-STAT3Cast complex formation">
      <annotation>
        <rdf:RDF xmlns:rdf="http://www.w3.org/1999/02/22-rdf-syntax-ns#" xmlns:dc="http://purl.org/dc/elements/1.1/" xmlns:dcterms="http://purl.org/dc/terms/" xmlns:vCard="http://www.w3.org/2001/vcard-rdf/3.0#" xmlns:bqbiol="http://biomodels.net/biology-qualifiers/" xmlns:bqmodel="http://biomodels.net/model-qualifiers/">
          <rdf:Description rdf:about="#metaid_0000188">
            <bqbiol:isVersionOf>
              <rdf:Bag>
                <rdf:li rdf:resource="urn:miriam:obo.go:GO%3A0043623"/>
              </rdf:Bag>
            </bqbiol:isVersionOf>
          </rdf:Description>
        </rdf:RDF>
      </annotation>
      <listOfReactants>
        <speciesReference species="x10"/>
        <speciesReference species="x8"/>
      </listOfReactants>
      <listOfProducts>
        <speciesReference species="x12"/>
      </listOfProducts>
      <kineticLaw>
        <math xmlns="http://www.w3.org/1998/Math/MathML">
          <apply>
            <times/>
            <ci> cytosol </ci>
            <apply>
              <minus/>
              <apply>
                <times/>
                <ci> kf7 </ci>
                <ci> x8 </ci>
                <ci> x10 </ci>
              </apply>
              <apply>
                <times/>
                <ci> kr7 </ci>
                <ci> x12 </ci>
              </apply>
            </apply>
          </apply>
        </math>
      </kineticLaw>
    </reaction>
    <reaction metaid="metaid_0000189" id="R14" name="IL6-gp80-gp130-JAK -SHP2 complex formation">
      <annotation>
        <rdf:RDF xmlns:rdf="http://www.w3.org/1999/02/22-rdf-syntax-ns#" xmlns:dc="http://purl.org/dc/elements/1.1/" xmlns:dcterms="http://purl.org/dc/terms/" xmlns:vCard="http://www.w3.org/2001/vcard-rdf/3.0#" xmlns:bqbiol="http://biomodels.net/biology-qualifiers/" xmlns:bqmodel="http://biomodels.net/model-qualifiers/">
          <rdf:Description rdf:about="#metaid_0000189">
            <bqbiol:isVersionOf>
              <rdf:Bag>
                <rdf:li rdf:resource="urn:miriam:obo.go:GO%3A0005515"/>
              </rdf:Bag>
            </bqbiol:isVersionOf>
          </rdf:Description>
        </rdf:RDF>
      </annotation>
      <listOfReactants>
        <speciesReference species="x15"/>
        <speciesReference species="x8"/>
      </listOfReactants>
      <listOfProducts>
        <speciesReference species="x16"/>
      </listOfProducts>
      <kineticLaw>
        <math xmlns="http://www.w3.org/1998/Math/MathML">
          <apply>
            <times/>
            <ci> cytosol </ci>
            <apply>
              <minus/>
              <apply>
                <times/>
                <ci> kf9 </ci>
                <ci> x8 </ci>
                <ci> x15 </ci>
              </apply>
              <apply>
                <times/>
                <ci> kr9 </ci>
                <ci> x16 </ci>
              </apply>
            </apply>
          </apply>
        </math>
      </kineticLaw>
    </reaction>
    <reaction metaid="metaid_0000190" id="R15" name="IL6-gp80-gp130-JAK -SOCS3 complex formation">
      <annotation>
        <rdf:RDF xmlns:rdf="http://www.w3.org/1999/02/22-rdf-syntax-ns#" xmlns:dc="http://purl.org/dc/elements/1.1/" xmlns:dcterms="http://purl.org/dc/terms/" xmlns:vCard="http://www.w3.org/2001/vcard-rdf/3.0#" xmlns:bqbiol="http://biomodels.net/biology-qualifiers/" xmlns:bqmodel="http://biomodels.net/model-qualifiers/">
          <rdf:Description rdf:about="#metaid_0000190">
            <bqbiol:isVersionOf>
              <rdf:Bag>
                <rdf:li rdf:resource="urn:miriam:obo.go:GO%3A0005515"/>
              </rdf:Bag>
            </bqbiol:isVersionOf>
          </rdf:Description>
        </rdf:RDF>
      </annotation>
      <listOfReactants>
        <speciesReference species="x29"/>
        <speciesReference species="x8"/>
      </listOfReactants>
      <listOfProducts>
        <speciesReference species="x30"/>
      </listOfProducts>
      <kineticLaw>
        <math xmlns="http://www.w3.org/1998/Math/MathML">
          <apply>
            <times/>
            <ci> cytosol </ci>
            <apply>
              <minus/>
              <apply>
                <times/>
                <ci> kf21 </ci>
                <ci> x29 </ci>
                <ci> x8 </ci>
              </apply>
              <apply>
                <times/>
                <ci> kr21 </ci>
                <ci> x30 </ci>
              </apply>
            </apply>
          </apply>
        </math>
      </kineticLaw>
    </reaction>
    <reaction metaid="metaid_0000191" id="R16" name="IL6-gp80-gp130-JAK -SHP2 dimer dissociation">
      <annotation>
        <rdf:RDF xmlns:rdf="http://www.w3.org/1999/02/22-rdf-syntax-ns#" xmlns:dc="http://purl.org/dc/elements/1.1/" xmlns:dcterms="http://purl.org/dc/terms/" xmlns:vCard="http://www.w3.org/2001/vcard-rdf/3.0#" xmlns:bqbiol="http://biomodels.net/biology-qualifiers/" xmlns:bqmodel="http://biomodels.net/model-qualifiers/">
          <rdf:Description rdf:about="#metaid_0000191">
            <bqbiol:isVersionOf>
              <rdf:Bag>
                <rdf:li rdf:resource="urn:miriam:obo.go:GO%3A0043624"/>
              </rdf:Bag>
            </bqbiol:isVersionOf>
          </rdf:Description>
        </rdf:RDF>
      </annotation>
      <listOfReactants>
        <speciesReference species="x39"/>
      </listOfReactants>
      <listOfProducts>
        <speciesReference species="x46"/>
        <speciesReference species="x8"/>
      </listOfProducts>
      <kineticLaw>
        <math xmlns="http://www.w3.org/1998/Math/MathML">
          <apply>
            <times/>
            <ci> cytosol </ci>
            <apply>
              <minus/>
              <apply>
                <times/>
                <ci> kf37 </ci>
                <ci> x39 </ci>
              </apply>
              <apply>
                <times/>
                <ci> kr37 </ci>
                <ci> x8 </ci>
                <ci> x46 </ci>
              </apply>
            </apply>
          </apply>
        </math>
      </kineticLaw>
    </reaction>
    <reaction metaid="metaid_0000192" id="R16a" name="IL6-gp80-gp130-JAK SHP2 Grb2 dissociation">
      <annotation>
        <rdf:RDF xmlns:rdf="http://www.w3.org/1999/02/22-rdf-syntax-ns#" xmlns:dc="http://purl.org/dc/elements/1.1/" xmlns:dcterms="http://purl.org/dc/terms/" xmlns:vCard="http://www.w3.org/2001/vcard-rdf/3.0#" xmlns:bqbiol="http://biomodels.net/biology-qualifiers/" xmlns:bqmodel="http://biomodels.net/model-qualifiers/">
          <rdf:Description rdf:about="#metaid_0000192">
            <bqbiol:isVersionOf>
              <rdf:Bag>
                <rdf:li rdf:resource="urn:miriam:obo.go:GO%3A0043624"/>
              </rdf:Bag>
            </bqbiol:isVersionOf>
          </rdf:Description>
        </rdf:RDF>
      </annotation>
      <listOfReactants>
        <speciesReference species="x40"/>
      </listOfReactants>
      <listOfProducts>
        <speciesReference species="x45"/>
        <speciesReference species="x8"/>
      </listOfProducts>
      <kineticLaw>
        <math xmlns="http://www.w3.org/1998/Math/MathML">
          <apply>
            <times/>
            <ci> cytosol </ci>
            <apply>
              <minus/>
              <apply>
                <times/>
                <ci> kf39 </ci>
                <ci> x40 </ci>
              </apply>
              <apply>
                <times/>
                <ci> kr39 </ci>
                <ci> x45 </ci>
                <ci> x8 </ci>
              </apply>
            </apply>
          </apply>
        </math>
      </kineticLaw>
    </reaction>
    <reaction metaid="metaid_0000193" id="R17" name="IL6-gp80-gp130-JAK-SHP2-Grb2-SOS dissociation">
      <annotation>
        <rdf:RDF xmlns:rdf="http://www.w3.org/1999/02/22-rdf-syntax-ns#" xmlns:dc="http://purl.org/dc/elements/1.1/" xmlns:dcterms="http://purl.org/dc/terms/" xmlns:vCard="http://www.w3.org/2001/vcard-rdf/3.0#" xmlns:bqbiol="http://biomodels.net/biology-qualifiers/" xmlns:bqmodel="http://biomodels.net/model-qualifiers/">
          <rdf:Description rdf:about="#metaid_0000193">
            <bqbiol:is>
              <rdf:Bag>
                <rdf:li rdf:resource="urn:miriam:ec-code:2.7.10.2"/>
                <rdf:li rdf:resource="urn:miriam:obo.go:GO%3A0004718"/>
                <rdf:li rdf:resource="urn:miriam:obo.go:GO%3A0043624"/>
              </rdf:Bag>
            </bqbiol:is>
          </rdf:Description>
        </rdf:RDF>
      </annotation>
      <listOfReactants>
        <speciesReference species="x41"/>
      </listOfReactants>
      <listOfProducts>
        <speciesReference species="x44"/>
        <speciesReference species="x8"/>
      </listOfProducts>
      <kineticLaw>
        <math xmlns="http://www.w3.org/1998/Math/MathML">
          <apply>
            <times/>
            <ci> cytosol </ci>
            <apply>
              <minus/>
              <apply>
                <times/>
                <ci> kf32 </ci>
                <ci> x41 </ci>
              </apply>
              <apply>
                <times/>
                <ci> kr32 </ci>
                <ci> x44 </ci>
                <ci> x8 </ci>
              </apply>
            </apply>
          </apply>
        </math>
      </kineticLaw>
    </reaction>
    <reaction metaid="metaid_0000194" id="R18" name="PP1-STAT3Cast dissociation" reversible="false">
      <annotation>
        <rdf:RDF xmlns:rdf="http://www.w3.org/1999/02/22-rdf-syntax-ns#" xmlns:dc="http://purl.org/dc/elements/1.1/" xmlns:dcterms="http://purl.org/dc/terms/" xmlns:vCard="http://www.w3.org/2001/vcard-rdf/3.0#" xmlns:bqbiol="http://biomodels.net/biology-qualifiers/" xmlns:bqmodel="http://biomodels.net/model-qualifiers/">
          <rdf:Description rdf:about="#metaid_0000194">
            <bqbiol:isVersionOf>
              <rdf:Bag>
                <rdf:li rdf:resource="urn:miriam:obo.go:GO%3A0032516"/>
              </rdf:Bag>
            </bqbiol:isVersionOf>
          </rdf:Description>
        </rdf:RDF>
      </annotation>
      <listOfReactants>
        <speciesReference species="x18"/>
      </listOfReactants>
      <listOfProducts>
        <speciesReference species="x17"/>
        <speciesReference species="x9"/>
      </listOfProducts>
      <kineticLaw>
        <math xmlns="http://www.w3.org/1998/Math/MathML">
          <apply>
            <times/>
            <ci> cytosol </ci>
            <ci> k12 </ci>
            <ci> x18 </ci>
          </apply>
        </math>
      </kineticLaw>
    </reaction>
    <reaction metaid="metaid_0000195" id="R19" name="STAT3C dimerization">
      <annotation>
        <rdf:RDF xmlns:rdf="http://www.w3.org/1999/02/22-rdf-syntax-ns#" xmlns:dc="http://purl.org/dc/elements/1.1/" xmlns:dcterms="http://purl.org/dc/terms/" xmlns:vCard="http://www.w3.org/2001/vcard-rdf/3.0#" xmlns:bqbiol="http://biomodels.net/biology-qualifiers/" xmlns:bqmodel="http://biomodels.net/model-qualifiers/">
          <rdf:Description rdf:about="#metaid_0000195">
            <bqbiol:isVersionOf>
              <rdf:Bag>
                <rdf:li rdf:resource="urn:miriam:obo.go:GO%3A0046983"/>
              </rdf:Bag>
            </bqbiol:isVersionOf>
          </rdf:Description>
        </rdf:RDF>
      </annotation>
      <listOfReactants>
        <speciesReference species="x10"/>
        <speciesReference species="x9"/>
      </listOfReactants>
      <listOfProducts>
        <speciesReference species="x14"/>
      </listOfProducts>
      <kineticLaw>
        <math xmlns="http://www.w3.org/1998/Math/MathML">
          <apply>
            <times/>
            <ci> cytosol </ci>
            <apply>
              <minus/>
              <apply>
                <times/>
                <ci> kf13 </ci>
                <ci> x9 </ci>
                <ci> x10 </ci>
              </apply>
              <apply>
                <times/>
                <ci> kr13 </ci>
                <ci> x14 </ci>
              </apply>
            </apply>
          </apply>
        </math>
      </kineticLaw>
    </reaction>
    <reaction metaid="metaid_0000196" id="R20" name="STAT3N transport" reversible="false">
      <annotation>
        <rdf:RDF xmlns:rdf="http://www.w3.org/1999/02/22-rdf-syntax-ns#" xmlns:dc="http://purl.org/dc/elements/1.1/" xmlns:dcterms="http://purl.org/dc/terms/" xmlns:vCard="http://www.w3.org/2001/vcard-rdf/3.0#" xmlns:bqbiol="http://biomodels.net/biology-qualifiers/" xmlns:bqmodel="http://biomodels.net/model-qualifiers/">
          <rdf:Description rdf:about="#metaid_0000196">
            <bqbiol:isVersionOf>
              <rdf:Bag>
                <rdf:li rdf:resource="urn:miriam:obo.go:GO%3A0006611"/>
              </rdf:Bag>
            </bqbiol:isVersionOf>
          </rdf:Description>
        </rdf:RDF>
      </annotation>
      <listOfReactants>
        <speciesReference species="x22"/>
      </listOfReactants>
      <listOfProducts>
        <speciesReference species="x9"/>
      </listOfProducts>
      <kineticLaw>
        <math xmlns="http://www.w3.org/1998/Math/MathML">
          <apply>
            <times/>
            <ci> nucleus </ci>
            <ci> k17 </ci>
            <ci> x22 </ci>
          </apply>
        </math>
      </kineticLaw>
    </reaction>
    <reaction metaid="metaid_0000197" id="R21" name="IL6-gp80-gp130-JAK-SOCS2-STAT3C complex formation">
      <annotation>
        <rdf:RDF xmlns:rdf="http://www.w3.org/1999/02/22-rdf-syntax-ns#" xmlns:dc="http://purl.org/dc/elements/1.1/" xmlns:dcterms="http://purl.org/dc/terms/" xmlns:vCard="http://www.w3.org/2001/vcard-rdf/3.0#" xmlns:bqbiol="http://biomodels.net/biology-qualifiers/" xmlns:bqmodel="http://biomodels.net/model-qualifiers/">
          <rdf:Description rdf:about="#metaid_0000197">
            <bqbiol:isVersionOf>
              <rdf:Bag>
                <rdf:li rdf:resource="urn:miriam:obo.go:GO%3A0005515"/>
              </rdf:Bag>
            </bqbiol:isVersionOf>
          </rdf:Description>
        </rdf:RDF>
      </annotation>
      <listOfReactants>
        <speciesReference species="x30"/>
        <speciesReference species="x9"/>
      </listOfReactants>
      <listOfProducts>
        <speciesReference species="x31"/>
      </listOfProducts>
      <kineticLaw>
        <math xmlns="http://www.w3.org/1998/Math/MathML">
          <apply>
            <times/>
            <ci> cytosol </ci>
            <apply>
              <minus/>
              <apply>
                <times/>
                <ci> kf5 </ci>
                <ci> x9 </ci>
                <ci> x30 </ci>
              </apply>
              <apply>
                <times/>
                <ci> kr5 </ci>
                <ci> x31 </ci>
              </apply>
            </apply>
          </apply>
        </math>
      </kineticLaw>
    </reaction>
    <reaction metaid="metaid_0000198" id="R22" name="IL6-gp80-gp130-JAK-STAT3C-SOCS3-SHP2 dissociation" reversible="false">
      <annotation>
        <rdf:RDF xmlns:rdf="http://www.w3.org/1999/02/22-rdf-syntax-ns#" xmlns:dc="http://purl.org/dc/elements/1.1/" xmlns:dcterms="http://purl.org/dc/terms/" xmlns:vCard="http://www.w3.org/2001/vcard-rdf/3.0#" xmlns:bqbiol="http://biomodels.net/biology-qualifiers/" xmlns:bqmodel="http://biomodels.net/model-qualifiers/">
          <rdf:Description rdf:about="#metaid_0000198">
            <bqbiol:is>
              <rdf:Bag>
                <rdf:li rdf:resource="urn:miriam:ec-code:3.1.3.48"/>
                <rdf:li rdf:resource="urn:miriam:obo.go:GO%3A0043624"/>
              </rdf:Bag>
            </bqbiol:is>
          </rdf:Description>
        </rdf:RDF>
      </annotation>
      <listOfReactants>
        <speciesReference species="x32"/>
      </listOfReactants>
      <listOfProducts>
        <speciesReference species="x29"/>
        <speciesReference species="x15"/>
        <speciesReference species="x9"/>
        <speciesReference species="x7"/>
      </listOfProducts>
      <kineticLaw>
        <math xmlns="http://www.w3.org/1998/Math/MathML">
          <apply>
            <times/>
            <ci> cytosol </ci>
            <ci> k10 </ci>
            <ci> x32 </ci>
          </apply>
        </math>
      </kineticLaw>
    </reaction>
    <reaction metaid="metaid_0000199" id="R23" name="STAT3C dimerization">
      <annotation>
        <rdf:RDF xmlns:rdf="http://www.w3.org/1999/02/22-rdf-syntax-ns#" xmlns:dc="http://purl.org/dc/elements/1.1/" xmlns:dcterms="http://purl.org/dc/terms/" xmlns:vCard="http://www.w3.org/2001/vcard-rdf/3.0#" xmlns:bqbiol="http://biomodels.net/biology-qualifiers/" xmlns:bqmodel="http://biomodels.net/model-qualifiers/">
          <rdf:Description rdf:about="#metaid_0000199">
            <bqbiol:isVersionOf>
              <rdf:Bag>
                <rdf:li rdf:resource="urn:miriam:obo.go:GO%3A0046983"/>
              </rdf:Bag>
            </bqbiol:isVersionOf>
          </rdf:Description>
        </rdf:RDF>
      </annotation>
      <listOfReactants>
        <speciesReference species="x10"/>
      </listOfReactants>
      <listOfProducts>
        <speciesReference species="x13" stoichiometry="0.5"/>
      </listOfProducts>
      <kineticLaw>
        <math xmlns="http://www.w3.org/1998/Math/MathML">
          <apply>
            <times/>
            <ci> cytosol </ci>
            <apply>
              <minus/>
              <apply>
                <times/>
                <cn type="integer"> 2 </cn>
                <ci> kf8 </ci>
                <apply>
                  <power/>
                  <ci> x10 </ci>
                  <cn type="integer"> 2 </cn>
                </apply>
              </apply>
              <apply>
                <times/>
                <cn type="integer"> 2 </cn>
                <ci> kr8 </ci>
                <ci> x13 </ci>
              </apply>
            </apply>
          </apply>
        </math>
      </kineticLaw>
    </reaction>
    <reaction metaid="metaid_0000200" id="R24" name="IL6-gp80-gp130-JAK STAT3Cast complex formation">
      <annotation>
        <rdf:RDF xmlns:rdf="http://www.w3.org/1999/02/22-rdf-syntax-ns#" xmlns:dc="http://purl.org/dc/elements/1.1/" xmlns:dcterms="http://purl.org/dc/terms/" xmlns:vCard="http://www.w3.org/2001/vcard-rdf/3.0#" xmlns:bqbiol="http://biomodels.net/biology-qualifiers/" xmlns:bqmodel="http://biomodels.net/model-qualifiers/">
          <rdf:Description rdf:about="#metaid_0000200">
            <bqbiol:isVersionOf>
              <rdf:Bag>
                <rdf:li rdf:resource="urn:miriam:obo.go:GO%3A0005515"/>
              </rdf:Bag>
            </bqbiol:isVersionOf>
          </rdf:Description>
        </rdf:RDF>
      </annotation>
      <listOfReactants>
        <speciesReference species="x17"/>
        <speciesReference species="x10"/>
      </listOfReactants>
      <listOfProducts>
        <speciesReference species="x18"/>
      </listOfProducts>
      <kineticLaw>
        <math xmlns="http://www.w3.org/1998/Math/MathML">
          <apply>
            <times/>
            <ci> cytosol </ci>
            <apply>
              <minus/>
              <apply>
                <times/>
                <ci> kf11 </ci>
                <ci> x10 </ci>
                <ci> x17 </ci>
              </apply>
              <apply>
                <times/>
                <ci> kr11 </ci>
                <ci> x18 </ci>
              </apply>
            </apply>
          </apply>
        </math>
      </kineticLaw>
    </reaction>
    <reaction metaid="metaid_0000201" id="R25" name="PP1-STAT3C dimer complex formation">
      <annotation>
        <rdf:RDF xmlns:rdf="http://www.w3.org/1999/02/22-rdf-syntax-ns#" xmlns:dc="http://purl.org/dc/elements/1.1/" xmlns:dcterms="http://purl.org/dc/terms/" xmlns:vCard="http://www.w3.org/2001/vcard-rdf/3.0#" xmlns:bqbiol="http://biomodels.net/biology-qualifiers/" xmlns:bqmodel="http://biomodels.net/model-qualifiers/">
          <rdf:Description rdf:about="#metaid_0000201">
            <bqbiol:isVersionOf>
              <rdf:Bag>
                <rdf:li rdf:resource="urn:miriam:obo.go:GO%3A0005515"/>
              </rdf:Bag>
            </bqbiol:isVersionOf>
          </rdf:Description>
        </rdf:RDF>
      </annotation>
      <listOfReactants>
        <speciesReference species="x17"/>
        <speciesReference species="x13"/>
      </listOfReactants>
      <listOfProducts>
        <speciesReference species="x19"/>
      </listOfProducts>
      <kineticLaw>
        <math xmlns="http://www.w3.org/1998/Math/MathML">
          <apply>
            <times/>
            <ci> cytosol </ci>
            <apply>
              <minus/>
              <apply>
                <times/>
                <ci> kf11 </ci>
                <ci> x13 </ci>
                <ci> x17 </ci>
              </apply>
              <apply>
                <times/>
                <ci> kr11 </ci>
                <ci> x19 </ci>
              </apply>
            </apply>
          </apply>
        </math>
      </kineticLaw>
    </reaction>
    <reaction metaid="metaid_0000202" id="R26" name="STAT3C dimer phosphorylation" reversible="false">
      <annotation>
        <rdf:RDF xmlns:rdf="http://www.w3.org/1999/02/22-rdf-syntax-ns#" xmlns:dc="http://purl.org/dc/elements/1.1/" xmlns:dcterms="http://purl.org/dc/terms/" xmlns:vCard="http://www.w3.org/2001/vcard-rdf/3.0#" xmlns:bqbiol="http://biomodels.net/biology-qualifiers/" xmlns:bqmodel="http://biomodels.net/model-qualifiers/">
          <rdf:Description rdf:about="#metaid_0000202">
            <bqbiol:isVersionOf>
              <rdf:Bag>
                <rdf:li rdf:resource="urn:miriam:obo.go:GO%3A0000060"/>
              </rdf:Bag>
            </bqbiol:isVersionOf>
          </rdf:Description>
        </rdf:RDF>
      </annotation>
      <listOfReactants>
        <speciesReference species="x13"/>
      </listOfReactants>
      <listOfProducts>
        <speciesReference species="x20"/>
      </listOfProducts>
      <kineticLaw>
        <math xmlns="http://www.w3.org/1998/Math/MathML">
          <apply>
            <times/>
            <ci> cytosol </ci>
            <ci> k14 </ci>
            <ci> x13 </ci>
          </apply>
        </math>
      </kineticLaw>
    </reaction>
    <reaction metaid="metaid_0000203" id="R27" name="PP1-STAT3C dimer dissociation" reversible="false">
      <annotation>
        <rdf:RDF xmlns:rdf="http://www.w3.org/1999/02/22-rdf-syntax-ns#" xmlns:dc="http://purl.org/dc/elements/1.1/" xmlns:dcterms="http://purl.org/dc/terms/" xmlns:vCard="http://www.w3.org/2001/vcard-rdf/3.0#" xmlns:bqbiol="http://biomodels.net/biology-qualifiers/" xmlns:bqmodel="http://biomodels.net/model-qualifiers/">
          <rdf:Description rdf:about="#metaid_0000203">
            <bqbiol:isVersionOf>
              <rdf:Bag>
                <rdf:li rdf:resource="urn:miriam:obo.go:GO%3A0032516"/>
              </rdf:Bag>
            </bqbiol:isVersionOf>
          </rdf:Description>
        </rdf:RDF>
      </annotation>
      <listOfReactants>
        <speciesReference species="x19"/>
      </listOfReactants>
      <listOfProducts>
        <speciesReference species="x17"/>
        <speciesReference species="x14"/>
      </listOfProducts>
      <kineticLaw>
        <math xmlns="http://www.w3.org/1998/Math/MathML">
          <apply>
            <times/>
            <ci> cytosol </ci>
            <ci> k12 </ci>
            <ci> x19 </ci>
          </apply>
        </math>
      </kineticLaw>
    </reaction>
    <reaction metaid="metaid_0000204" id="R28" name="Complex formation" reversible="false">
      <annotation>
        <rdf:RDF xmlns:rdf="http://www.w3.org/1999/02/22-rdf-syntax-ns#" xmlns:dc="http://purl.org/dc/elements/1.1/" xmlns:dcterms="http://purl.org/dc/terms/" xmlns:vCard="http://www.w3.org/2001/vcard-rdf/3.0#" xmlns:bqbiol="http://biomodels.net/biology-qualifiers/" xmlns:bqmodel="http://biomodels.net/model-qualifiers/">
          <rdf:Description rdf:about="#metaid_0000204">
            <bqbiol:isVersionOf>
              <rdf:Bag>
                <rdf:li rdf:resource="urn:miriam:obo.go:GO%3A0005515"/>
              </rdf:Bag>
            </bqbiol:isVersionOf>
          </rdf:Description>
        </rdf:RDF>
      </annotation>
      <listOfReactants>
        <speciesReference species="x31"/>
        <speciesReference species="x15"/>
      </listOfReactants>
      <listOfProducts>
        <speciesReference species="x32"/>
      </listOfProducts>
      <kineticLaw>
        <math xmlns="http://www.w3.org/1998/Math/MathML">
          <apply>
            <times/>
            <ci> cytosol </ci>
            <apply>
              <minus/>
              <apply>
                <times/>
                <ci> kf9 </ci>
                <ci> x15 </ci>
                <ci> x31 </ci>
              </apply>
              <apply>
                <times/>
                <ci> kr9 </ci>
                <ci> x32 </ci>
              </apply>
            </apply>
          </apply>
        </math>
      </kineticLaw>
    </reaction>
    <reaction metaid="metaid_0000205" id="R29" name="SHP2 dephosphorylation" reversible="false">
      <annotation>
        <rdf:RDF xmlns:rdf="http://www.w3.org/1999/02/22-rdf-syntax-ns#" xmlns:dc="http://purl.org/dc/elements/1.1/" xmlns:dcterms="http://purl.org/dc/terms/" xmlns:vCard="http://www.w3.org/2001/vcard-rdf/3.0#" xmlns:bqbiol="http://biomodels.net/biology-qualifiers/" xmlns:bqmodel="http://biomodels.net/model-qualifiers/">
          <rdf:Description rdf:about="#metaid_0000205">
            <bqbiol:isVersionOf>
              <rdf:Bag>
                <rdf:li rdf:resource="urn:miriam:obo.go:GO%3A0016311"/>
              </rdf:Bag>
            </bqbiol:isVersionOf>
          </rdf:Description>
        </rdf:RDF>
      </annotation>
      <listOfReactants>
        <speciesReference species="x46"/>
      </listOfReactants>
      <listOfProducts>
        <speciesReference species="x15"/>
      </listOfProducts>
      <kineticLaw>
        <math xmlns="http://www.w3.org/1998/Math/MathML">
          <apply>
            <divide/>
            <apply>
              <times/>
              <ci> cytosol </ci>
              <ci> Vm </ci>
              <ci> x46 </ci>
            </apply>
            <apply>
              <plus/>
              <ci> Km </ci>
              <ci> x46 </ci>
            </apply>
          </apply>
        </math>
      </kineticLaw>
    </reaction>
    <reaction metaid="metaid_0000206" id="R30" name="IL6-gp80-gp130-JAK-SHP2 phosphorylation">
      <annotation>
        <rdf:RDF xmlns:rdf="http://www.w3.org/1999/02/22-rdf-syntax-ns#" xmlns:dc="http://purl.org/dc/elements/1.1/" xmlns:dcterms="http://purl.org/dc/terms/" xmlns:vCard="http://www.w3.org/2001/vcard-rdf/3.0#" xmlns:bqbiol="http://biomodels.net/biology-qualifiers/" xmlns:bqmodel="http://biomodels.net/model-qualifiers/">
          <rdf:Description rdf:about="#metaid_0000206">
            <bqbiol:is>
              <rdf:Bag>
                <rdf:li rdf:resource="urn:miriam:ec-code:2.7.10.2"/>
                <rdf:li rdf:resource="urn:miriam:obo.go:GO%3A0004718"/>
              </rdf:Bag>
            </bqbiol:is>
          </rdf:Description>
        </rdf:RDF>
      </annotation>
      <listOfReactants>
        <speciesReference species="x16"/>
      </listOfReactants>
      <listOfProducts>
        <speciesReference species="x39"/>
      </listOfProducts>
      <kineticLaw>
        <math xmlns="http://www.w3.org/1998/Math/MathML">
          <apply>
            <times/>
            <ci> cytosol </ci>
            <apply>
              <minus/>
              <apply>
                <times/>
                <ci> kf34 </ci>
                <ci> x16 </ci>
              </apply>
              <apply>
                <times/>
                <ci> kr34 </ci>
                <ci> x39 </ci>
              </apply>
            </apply>
          </apply>
        </math>
      </kineticLaw>
    </reaction>
    <reaction metaid="metaid_0000207" id="R31" name="STAT3N dimer dissociation">
      <annotation>
        <rdf:RDF xmlns:rdf="http://www.w3.org/1999/02/22-rdf-syntax-ns#" xmlns:dc="http://purl.org/dc/elements/1.1/" xmlns:dcterms="http://purl.org/dc/terms/" xmlns:vCard="http://www.w3.org/2001/vcard-rdf/3.0#" xmlns:bqbiol="http://biomodels.net/biology-qualifiers/" xmlns:bqmodel="http://biomodels.net/model-qualifiers/">
          <rdf:Description rdf:about="#metaid_0000207">
            <bqbiol:isVersionOf>
              <rdf:Bag>
                <rdf:li rdf:resource="urn:miriam:obo.go:GO%3A0043624"/>
              </rdf:Bag>
            </bqbiol:isVersionOf>
          </rdf:Description>
        </rdf:RDF>
      </annotation>
      <listOfReactants>
        <speciesReference species="x20"/>
      </listOfReactants>
      <listOfProducts>
        <speciesReference species="x21" stoichiometry="2"/>
      </listOfProducts>
      <kineticLaw>
        <math xmlns="http://www.w3.org/1998/Math/MathML">
          <apply>
            <times/>
            <ci> nucleus </ci>
            <apply>
              <minus/>
              <apply>
                <times/>
                <ci> kr8 </ci>
                <ci> x20 </ci>
              </apply>
              <apply>
                <times/>
                <ci> kf8 </ci>
                <apply>
                  <power/>
                  <ci> x21 </ci>
                  <cn type="integer"> 2 </cn>
                </apply>
              </apply>
            </apply>
          </apply>
        </math>
      </kineticLaw>
    </reaction>
    <reaction metaid="metaid_0000208" id="R32" name="PP2-STAT3N dimer complex formation">
      <annotation>
        <rdf:RDF xmlns:rdf="http://www.w3.org/1999/02/22-rdf-syntax-ns#" xmlns:dc="http://purl.org/dc/elements/1.1/" xmlns:dcterms="http://purl.org/dc/terms/" xmlns:vCard="http://www.w3.org/2001/vcard-rdf/3.0#" xmlns:bqbiol="http://biomodels.net/biology-qualifiers/" xmlns:bqmodel="http://biomodels.net/model-qualifiers/">
          <rdf:Description rdf:about="#metaid_0000208">
            <bqbiol:isVersionOf>
              <rdf:Bag>
                <rdf:li rdf:resource="urn:miriam:obo.go:GO%3A0005515"/>
              </rdf:Bag>
            </bqbiol:isVersionOf>
          </rdf:Description>
        </rdf:RDF>
      </annotation>
      <listOfReactants>
        <speciesReference species="x23"/>
        <speciesReference species="x20"/>
      </listOfReactants>
      <listOfProducts>
        <speciesReference species="x27"/>
      </listOfProducts>
      <kineticLaw>
        <math xmlns="http://www.w3.org/1998/Math/MathML">
          <apply>
            <times/>
            <ci> nucleus </ci>
            <apply>
              <minus/>
              <apply>
                <times/>
                <ci> kf15 </ci>
                <ci> x23 </ci>
                <ci> x20 </ci>
              </apply>
              <apply>
                <times/>
                <ci> kr15 </ci>
                <ci> x27 </ci>
              </apply>
            </apply>
          </apply>
        </math>
      </kineticLaw>
    </reaction>
    <reaction metaid="metaid_0000209" id="R33" name="PP2-STAT3N complex formation">
      <annotation>
        <rdf:RDF xmlns:rdf="http://www.w3.org/1999/02/22-rdf-syntax-ns#" xmlns:dc="http://purl.org/dc/elements/1.1/" xmlns:dcterms="http://purl.org/dc/terms/" xmlns:vCard="http://www.w3.org/2001/vcard-rdf/3.0#" xmlns:bqbiol="http://biomodels.net/biology-qualifiers/" xmlns:bqmodel="http://biomodels.net/model-qualifiers/">
          <rdf:Description rdf:about="#metaid_0000209">
            <bqbiol:isVersionOf>
              <rdf:Bag>
                <rdf:li rdf:resource="urn:miriam:obo.go:GO%3A0005515"/>
              </rdf:Bag>
            </bqbiol:isVersionOf>
          </rdf:Description>
        </rdf:RDF>
      </annotation>
      <listOfReactants>
        <speciesReference species="x23"/>
        <speciesReference species="x21"/>
      </listOfReactants>
      <listOfProducts>
        <speciesReference species="x28"/>
      </listOfProducts>
      <kineticLaw>
        <math xmlns="http://www.w3.org/1998/Math/MathML">
          <apply>
            <times/>
            <ci> nucleus </ci>
            <apply>
              <minus/>
              <apply>
                <times/>
                <ci> kf15 </ci>
                <ci> x23 </ci>
                <ci> x21 </ci>
              </apply>
              <apply>
                <times/>
                <ci> kr15 </ci>
                <ci> x28 </ci>
              </apply>
            </apply>
          </apply>
        </math>
      </kineticLaw>
    </reaction>
    <reaction metaid="metaid_0000210" id="R34" name="STAT3N dimer dissociation">
      <annotation>
        <rdf:RDF xmlns:rdf="http://www.w3.org/1999/02/22-rdf-syntax-ns#" xmlns:dc="http://purl.org/dc/elements/1.1/" xmlns:dcterms="http://purl.org/dc/terms/" xmlns:vCard="http://www.w3.org/2001/vcard-rdf/3.0#" xmlns:bqbiol="http://biomodels.net/biology-qualifiers/" xmlns:bqmodel="http://biomodels.net/model-qualifiers/">
          <rdf:Description rdf:about="#metaid_0000210">
            <bqbiol:isVersionOf>
              <rdf:Bag>
                <rdf:li rdf:resource="urn:miriam:obo.go:GO%3A0043624"/>
              </rdf:Bag>
            </bqbiol:isVersionOf>
          </rdf:Description>
        </rdf:RDF>
      </annotation>
      <listOfReactants>
        <speciesReference species="x24"/>
      </listOfReactants>
      <listOfProducts>
        <speciesReference species="x22"/>
        <speciesReference species="x21"/>
      </listOfProducts>
      <kineticLaw>
        <math xmlns="http://www.w3.org/1998/Math/MathML">
          <apply>
            <times/>
            <ci> nucleus </ci>
            <apply>
              <minus/>
              <apply>
                <times/>
                <ci> kr13 </ci>
                <ci> x24 </ci>
              </apply>
              <apply>
                <times/>
                <ci> kf13 </ci>
                <ci> x21 </ci>
                <ci> x22 </ci>
              </apply>
            </apply>
          </apply>
        </math>
      </kineticLaw>
    </reaction>
    <reaction metaid="metaid_0000211" id="R35" name="PP2-STAT3N dissociation" reversible="false">
      <annotation>
        <rdf:RDF xmlns:rdf="http://www.w3.org/1999/02/22-rdf-syntax-ns#" xmlns:dc="http://purl.org/dc/elements/1.1/" xmlns:dcterms="http://purl.org/dc/terms/" xmlns:vCard="http://www.w3.org/2001/vcard-rdf/3.0#" xmlns:bqbiol="http://biomodels.net/biology-qualifiers/" xmlns:bqmodel="http://biomodels.net/model-qualifiers/">
          <rdf:Description rdf:about="#metaid_0000211">
            <bqbiol:isVersionOf>
              <rdf:Bag>
                <rdf:li rdf:resource="urn:miriam:obo.go:GO%3A0032516"/>
                <rdf:li rdf:resource="urn:miriam:obo.go:GO%3A0043624"/>
              </rdf:Bag>
            </bqbiol:isVersionOf>
          </rdf:Description>
        </rdf:RDF>
      </annotation>
      <listOfReactants>
        <speciesReference species="x28"/>
      </listOfReactants>
      <listOfProducts>
        <speciesReference species="x23"/>
        <speciesReference species="x22"/>
      </listOfProducts>
      <kineticLaw>
        <math xmlns="http://www.w3.org/1998/Math/MathML">
          <apply>
            <times/>
            <ci> nucleus </ci>
            <ci> k16 </ci>
            <ci> x28 </ci>
          </apply>
        </math>
      </kineticLaw>
    </reaction>
    <reaction metaid="metaid_0000212" id="R36" name="PP2-STAT3N dimer dissociation" reversible="false">
      <annotation>
        <rdf:RDF xmlns:rdf="http://www.w3.org/1999/02/22-rdf-syntax-ns#" xmlns:dc="http://purl.org/dc/elements/1.1/" xmlns:dcterms="http://purl.org/dc/terms/" xmlns:vCard="http://www.w3.org/2001/vcard-rdf/3.0#" xmlns:bqbiol="http://biomodels.net/biology-qualifiers/" xmlns:bqmodel="http://biomodels.net/model-qualifiers/">
          <rdf:Description rdf:about="#metaid_0000212">
            <bqbiol:isVersionOf>
              <rdf:Bag>
                <rdf:li rdf:resource="urn:miriam:obo.go:GO%3A0032516"/>
                <rdf:li rdf:resource="urn:miriam:obo.go:GO%3A0043624"/>
              </rdf:Bag>
            </bqbiol:isVersionOf>
          </rdf:Description>
        </rdf:RDF>
      </annotation>
      <listOfReactants>
        <speciesReference species="x27"/>
      </listOfReactants>
      <listOfProducts>
        <speciesReference species="x24"/>
        <speciesReference species="x23"/>
      </listOfProducts>
      <kineticLaw>
        <math xmlns="http://www.w3.org/1998/Math/MathML">
          <apply>
            <times/>
            <ci> nucleus </ci>
            <ci> k16 </ci>
            <ci> x27 </ci>
          </apply>
        </math>
      </kineticLaw>
    </reaction>
    <reaction metaid="metaid_0000213" id="R37" name="SOCS3N transcription" reversible="false">
      <annotation>
        <rdf:RDF xmlns:rdf="http://www.w3.org/1999/02/22-rdf-syntax-ns#" xmlns:dc="http://purl.org/dc/elements/1.1/" xmlns:dcterms="http://purl.org/dc/terms/" xmlns:vCard="http://www.w3.org/2001/vcard-rdf/3.0#" xmlns:bqbiol="http://biomodels.net/biology-qualifiers/" xmlns:bqmodel="http://biomodels.net/model-qualifiers/">
          <rdf:Description rdf:about="#metaid_0000213">
            <bqbiol:is>
              <rdf:Bag>
                <rdf:li rdf:resource="urn:miriam:obo.go:GO%3A0006350"/>
              </rdf:Bag>
            </bqbiol:is>
          </rdf:Description>
        </rdf:RDF>
      </annotation>
      <listOfProducts>
        <speciesReference species="x25"/>
      </listOfProducts>
      <listOfModifiers>
        <modifierSpeciesReference species="x20"/>
      </listOfModifiers>
      <kineticLaw>
        <math xmlns="http://www.w3.org/1998/Math/MathML">
          <apply>
            <times/>
            <ci> nucleus </ci>
            <apply>
              <divide/>
              <apply>
                <times/>
                <ci> k18a </ci>
                <ci> x20 </ci>
              </apply>
              <apply>
                <plus/>
                <ci> k18b </ci>
                <ci> x20 </ci>
              </apply>
            </apply>
          </apply>
        </math>
      </kineticLaw>
    </reaction>
    <reaction metaid="metaid_0000214" id="R38" name="SOCS3 mRNA translocation" reversible="false">
      <annotation>
        <rdf:RDF xmlns:rdf="http://www.w3.org/1999/02/22-rdf-syntax-ns#" xmlns:dc="http://purl.org/dc/elements/1.1/" xmlns:dcterms="http://purl.org/dc/terms/" xmlns:vCard="http://www.w3.org/2001/vcard-rdf/3.0#" xmlns:bqbiol="http://biomodels.net/biology-qualifiers/" xmlns:bqmodel="http://biomodels.net/model-qualifiers/">
          <rdf:Description rdf:about="#metaid_0000214">
            <bqbiol:isVersionOf>
              <rdf:Bag>
                <rdf:li rdf:resource="urn:miriam:obo.go:GO%3A0006611"/>
              </rdf:Bag>
            </bqbiol:isVersionOf>
          </rdf:Description>
        </rdf:RDF>
      </annotation>
      <listOfReactants>
        <speciesReference species="x25"/>
      </listOfReactants>
      <listOfProducts>
        <speciesReference species="x26"/>
      </listOfProducts>
      <kineticLaw>
        <math xmlns="http://www.w3.org/1998/Math/MathML">
          <apply>
            <times/>
            <ci> nucleus </ci>
            <ci> k19 </ci>
            <ci> x25 </ci>
          </apply>
        </math>
      </kineticLaw>
    </reaction>
    <reaction metaid="metaid_0000215" id="R39" name="SOCS3 mRNA degradation" reversible="false">
      <annotation>
        <rdf:RDF xmlns:rdf="http://www.w3.org/1999/02/22-rdf-syntax-ns#" xmlns:dc="http://purl.org/dc/elements/1.1/" xmlns:dcterms="http://purl.org/dc/terms/" xmlns:vCard="http://www.w3.org/2001/vcard-rdf/3.0#" xmlns:bqbiol="http://biomodels.net/biology-qualifiers/" xmlns:bqmodel="http://biomodels.net/model-qualifiers/">
          <rdf:Description rdf:about="#metaid_0000215">
            <bqbiol:isVersionOf>
              <rdf:Bag>
                <rdf:li rdf:resource="urn:miriam:obo.go:GO%3A0006402"/>
              </rdf:Bag>
            </bqbiol:isVersionOf>
          </rdf:Description>
        </rdf:RDF>
      </annotation>
      <listOfReactants>
        <speciesReference species="x26"/>
      </listOfReactants>
      <kineticLaw>
        <math xmlns="http://www.w3.org/1998/Math/MathML">
          <apply>
            <times/>
            <ci> nucleus </ci>
            <ci> k22 </ci>
            <ci> x26 </ci>
          </apply>
        </math>
      </kineticLaw>
    </reaction>
    <reaction metaid="metaid_0000216" id="R40" name="SOCS3 translation" reversible="false">
      <annotation>
        <rdf:RDF xmlns:rdf="http://www.w3.org/1999/02/22-rdf-syntax-ns#" xmlns:dc="http://purl.org/dc/elements/1.1/" xmlns:dcterms="http://purl.org/dc/terms/" xmlns:vCard="http://www.w3.org/2001/vcard-rdf/3.0#" xmlns:bqbiol="http://biomodels.net/biology-qualifiers/" xmlns:bqmodel="http://biomodels.net/model-qualifiers/">
          <rdf:Description rdf:about="#metaid_0000216">
            <bqbiol:isVersionOf>
              <rdf:Bag>
                <rdf:li rdf:resource="urn:miriam:obo.go:GO%3A0006412"/>
              </rdf:Bag>
            </bqbiol:isVersionOf>
          </rdf:Description>
        </rdf:RDF>
      </annotation>
      <listOfProducts>
        <speciesReference species="x29"/>
      </listOfProducts>
      <listOfModifiers>
        <modifierSpeciesReference species="x26"/>
      </listOfModifiers>
      <kineticLaw>
        <math xmlns="http://www.w3.org/1998/Math/MathML">
          <apply>
            <times/>
            <ci> nucleus </ci>
            <ci> k20 </ci>
            <ci> x26 </ci>
          </apply>
        </math>
      </kineticLaw>
    </reaction>
    <reaction metaid="metaid_0000217" id="R41" name="SOCS3 degradation" reversible="false">
      <annotation>
        <rdf:RDF xmlns:rdf="http://www.w3.org/1999/02/22-rdf-syntax-ns#" xmlns:dc="http://purl.org/dc/elements/1.1/" xmlns:dcterms="http://purl.org/dc/terms/" xmlns:vCard="http://www.w3.org/2001/vcard-rdf/3.0#" xmlns:bqbiol="http://biomodels.net/biology-qualifiers/" xmlns:bqmodel="http://biomodels.net/model-qualifiers/">
          <rdf:Description rdf:about="#metaid_0000217">
            <bqbiol:isVersionOf>
              <rdf:Bag>
                <rdf:li rdf:resource="urn:miriam:obo.go:GO%3A0030163"/>
              </rdf:Bag>
            </bqbiol:isVersionOf>
          </rdf:Description>
        </rdf:RDF>
      </annotation>
      <listOfReactants>
        <speciesReference species="x29"/>
      </listOfReactants>
      <kineticLaw>
        <math xmlns="http://www.w3.org/1998/Math/MathML">
          <apply>
            <times/>
            <ci> cytosol </ci>
            <ci> k23 </ci>
            <ci> x29 </ci>
          </apply>
        </math>
      </kineticLaw>
    </reaction>
    <reaction metaid="metaid_0000218" id="R42" name="Complex dissociation" reversible="false">
      <annotation>
        <rdf:RDF xmlns:rdf="http://www.w3.org/1999/02/22-rdf-syntax-ns#" xmlns:dc="http://purl.org/dc/elements/1.1/" xmlns:dcterms="http://purl.org/dc/terms/" xmlns:vCard="http://www.w3.org/2001/vcard-rdf/3.0#" xmlns:bqbiol="http://biomodels.net/biology-qualifiers/" xmlns:bqmodel="http://biomodels.net/model-qualifiers/">
          <rdf:Description rdf:about="#metaid_0000218">
            <bqbiol:isVersionOf>
              <rdf:Bag>
                <rdf:li rdf:resource="urn:miriam:obo.go:GO%3A0043624"/>
              </rdf:Bag>
            </bqbiol:isVersionOf>
          </rdf:Description>
        </rdf:RDF>
      </annotation>
      <listOfReactants>
        <speciesReference species="x32"/>
      </listOfReactants>
      <listOfProducts>
        <speciesReference species="x33"/>
        <speciesReference species="x29"/>
      </listOfProducts>
      <kineticLaw>
        <math xmlns="http://www.w3.org/1998/Math/MathML">
          <apply>
            <times/>
            <ci> cytosol </ci>
            <ci> k23 </ci>
            <ci> x32 </ci>
          </apply>
        </math>
      </kineticLaw>
    </reaction>
    <reaction metaid="metaid_0000219" id="R43" name="SHP2-Grb2 complex formation">
      <annotation>
        <rdf:RDF xmlns:rdf="http://www.w3.org/1999/02/22-rdf-syntax-ns#" xmlns:dc="http://purl.org/dc/elements/1.1/" xmlns:dcterms="http://purl.org/dc/terms/" xmlns:vCard="http://www.w3.org/2001/vcard-rdf/3.0#" xmlns:bqbiol="http://biomodels.net/biology-qualifiers/" xmlns:bqmodel="http://biomodels.net/model-qualifiers/">
          <rdf:Description rdf:about="#metaid_0000219">
            <bqbiol:isVersionOf>
              <rdf:Bag>
                <rdf:li rdf:resource="urn:miriam:obo.go:GO%3A0005515"/>
              </rdf:Bag>
            </bqbiol:isVersionOf>
          </rdf:Description>
        </rdf:RDF>
      </annotation>
      <listOfReactants>
        <speciesReference species="x46"/>
        <speciesReference species="x34"/>
      </listOfReactants>
      <listOfProducts>
        <speciesReference species="x45"/>
      </listOfProducts>
      <kineticLaw>
        <math xmlns="http://www.w3.org/1998/Math/MathML">
          <apply>
            <times/>
            <ci> cytosol </ci>
            <apply>
              <minus/>
              <apply>
                <times/>
                <ci> kf38 </ci>
                <ci> x34 </ci>
                <ci> x46 </ci>
              </apply>
              <apply>
                <times/>
                <ci> kr38 </ci>
                <ci> x45 </ci>
              </apply>
            </apply>
          </apply>
        </math>
      </kineticLaw>
    </reaction>
    <reaction metaid="metaid_0000220" id="R44" name="Grb2-SOS dissociation">
      <annotation>
        <rdf:RDF xmlns:rdf="http://www.w3.org/1999/02/22-rdf-syntax-ns#" xmlns:dc="http://purl.org/dc/elements/1.1/" xmlns:dcterms="http://purl.org/dc/terms/" xmlns:vCard="http://www.w3.org/2001/vcard-rdf/3.0#" xmlns:bqbiol="http://biomodels.net/biology-qualifiers/" xmlns:bqmodel="http://biomodels.net/model-qualifiers/">
          <rdf:Description rdf:about="#metaid_0000220">
            <bqbiol:isVersionOf>
              <rdf:Bag>
                <rdf:li rdf:resource="urn:miriam:obo.go:GO%3A0043624"/>
              </rdf:Bag>
            </bqbiol:isVersionOf>
          </rdf:Description>
        </rdf:RDF>
      </annotation>
      <listOfReactants>
        <speciesReference species="x38"/>
      </listOfReactants>
      <listOfProducts>
        <speciesReference species="x35"/>
        <speciesReference species="x34"/>
      </listOfProducts>
      <kineticLaw>
        <math xmlns="http://www.w3.org/1998/Math/MathML">
          <apply>
            <times/>
            <ci> cytosol </ci>
            <apply>
              <minus/>
              <apply>
                <times/>
                <ci> kf35 </ci>
                <ci> x38 </ci>
              </apply>
              <apply>
                <times/>
                <ci> kr35 </ci>
                <ci> x34 </ci>
                <ci> x35 </ci>
              </apply>
            </apply>
          </apply>
        </math>
      </kineticLaw>
    </reaction>
    <reaction metaid="metaid_0000221" id="R45" name="Complex formation">
      <annotation>
        <rdf:RDF xmlns:rdf="http://www.w3.org/1999/02/22-rdf-syntax-ns#" xmlns:dc="http://purl.org/dc/elements/1.1/" xmlns:dcterms="http://purl.org/dc/terms/" xmlns:vCard="http://www.w3.org/2001/vcard-rdf/3.0#" xmlns:bqbiol="http://biomodels.net/biology-qualifiers/" xmlns:bqmodel="http://biomodels.net/model-qualifiers/">
          <rdf:Description rdf:about="#metaid_0000221">
            <bqbiol:isVersionOf>
              <rdf:Bag>
                <rdf:li rdf:resource="urn:miriam:obo.go:GO%3A0005515"/>
              </rdf:Bag>
            </bqbiol:isVersionOf>
          </rdf:Description>
        </rdf:RDF>
      </annotation>
      <listOfReactants>
        <speciesReference species="x39"/>
        <speciesReference species="x34"/>
      </listOfReactants>
      <listOfProducts>
        <speciesReference species="x40"/>
      </listOfProducts>
      <kineticLaw>
        <math xmlns="http://www.w3.org/1998/Math/MathML">
          <apply>
            <times/>
            <ci> cytosol </ci>
            <apply>
              <minus/>
              <apply>
                <times/>
                <ci> kf24 </ci>
                <ci> x39 </ci>
                <ci> x34 </ci>
              </apply>
              <apply>
                <times/>
                <ci> kr24 </ci>
                <ci> x40 </ci>
              </apply>
            </apply>
          </apply>
        </math>
      </kineticLaw>
    </reaction>
    <reaction metaid="metaid_0000222" id="R46" name="Complex formation">
      <annotation>
        <rdf:RDF xmlns:rdf="http://www.w3.org/1999/02/22-rdf-syntax-ns#" xmlns:dc="http://purl.org/dc/elements/1.1/" xmlns:dcterms="http://purl.org/dc/terms/" xmlns:vCard="http://www.w3.org/2001/vcard-rdf/3.0#" xmlns:bqbiol="http://biomodels.net/biology-qualifiers/" xmlns:bqmodel="http://biomodels.net/model-qualifiers/">
          <rdf:Description rdf:about="#metaid_0000222">
            <bqbiol:isVersionOf>
              <rdf:Bag>
                <rdf:li rdf:resource="urn:miriam:obo.go:GO%3A0005515"/>
              </rdf:Bag>
            </bqbiol:isVersionOf>
          </rdf:Description>
        </rdf:RDF>
      </annotation>
      <listOfReactants>
        <speciesReference species="x40"/>
        <speciesReference species="x35"/>
      </listOfReactants>
      <listOfProducts>
        <speciesReference species="x41"/>
      </listOfProducts>
      <kineticLaw>
        <math xmlns="http://www.w3.org/1998/Math/MathML">
          <apply>
            <times/>
            <ci> cytosol </ci>
            <apply>
              <minus/>
              <apply>
                <times/>
                <ci> kf25 </ci>
                <ci> x35 </ci>
                <ci> x40 </ci>
              </apply>
              <apply>
                <times/>
                <ci> kr25 </ci>
                <ci> x41 </ci>
              </apply>
            </apply>
          </apply>
        </math>
      </kineticLaw>
    </reaction>
    <reaction metaid="metaid_0000223" id="R47" name="SHP2Grb2-SOS complex formation">
      <annotation>
        <rdf:RDF xmlns:rdf="http://www.w3.org/1999/02/22-rdf-syntax-ns#" xmlns:dc="http://purl.org/dc/elements/1.1/" xmlns:dcterms="http://purl.org/dc/terms/" xmlns:vCard="http://www.w3.org/2001/vcard-rdf/3.0#" xmlns:bqbiol="http://biomodels.net/biology-qualifiers/" xmlns:bqmodel="http://biomodels.net/model-qualifiers/">
          <rdf:Description rdf:about="#metaid_0000223">
            <bqbiol:isVersionOf>
              <rdf:Bag>
                <rdf:li rdf:resource="urn:miriam:obo.go:GO%3A0005515"/>
              </rdf:Bag>
            </bqbiol:isVersionOf>
          </rdf:Description>
        </rdf:RDF>
      </annotation>
      <listOfReactants>
        <speciesReference species="x45"/>
        <speciesReference species="x35"/>
      </listOfReactants>
      <listOfProducts>
        <speciesReference species="x44"/>
      </listOfProducts>
      <kineticLaw>
        <math xmlns="http://www.w3.org/1998/Math/MathML">
          <apply>
            <times/>
            <ci> cytosol </ci>
            <apply>
              <minus/>
              <apply>
                <times/>
                <ci> kf40 </ci>
                <ci> x35 </ci>
                <ci> x45 </ci>
              </apply>
              <apply>
                <times/>
                <ci> kr40 </ci>
                <ci> x44 </ci>
              </apply>
            </apply>
          </apply>
        </math>
      </kineticLaw>
    </reaction>
    <reaction metaid="metaid_0000224" id="R48" name="Complex formation">
      <annotation>
        <rdf:RDF xmlns:rdf="http://www.w3.org/1999/02/22-rdf-syntax-ns#" xmlns:dc="http://purl.org/dc/elements/1.1/" xmlns:dcterms="http://purl.org/dc/terms/" xmlns:vCard="http://www.w3.org/2001/vcard-rdf/3.0#" xmlns:bqbiol="http://biomodels.net/biology-qualifiers/" xmlns:bqmodel="http://biomodels.net/model-qualifiers/">
          <rdf:Description rdf:about="#metaid_0000224">
            <bqbiol:isVersionOf>
              <rdf:Bag>
                <rdf:li rdf:resource="urn:miriam:obo.go:GO%3A0005515"/>
              </rdf:Bag>
            </bqbiol:isVersionOf>
          </rdf:Description>
        </rdf:RDF>
      </annotation>
      <listOfReactants>
        <speciesReference species="x41"/>
        <speciesReference species="x36"/>
      </listOfReactants>
      <listOfProducts>
        <speciesReference species="x42"/>
      </listOfProducts>
      <kineticLaw>
        <math xmlns="http://www.w3.org/1998/Math/MathML">
          <apply>
            <times/>
            <ci> cytosol </ci>
            <apply>
              <minus/>
              <apply>
                <times/>
                <ci> kf26 </ci>
                <ci> x36 </ci>
                <ci> x41 </ci>
              </apply>
              <apply>
                <times/>
                <ci> kr26 </ci>
                <ci> x42 </ci>
              </apply>
            </apply>
          </apply>
        </math>
      </kineticLaw>
    </reaction>
    <reaction metaid="metaid_0000225" id="R49" name="Complex dissociation">
      <annotation>
        <rdf:RDF xmlns:rdf="http://www.w3.org/1999/02/22-rdf-syntax-ns#" xmlns:dc="http://purl.org/dc/elements/1.1/" xmlns:dcterms="http://purl.org/dc/terms/" xmlns:vCard="http://www.w3.org/2001/vcard-rdf/3.0#" xmlns:bqbiol="http://biomodels.net/biology-qualifiers/" xmlns:bqmodel="http://biomodels.net/model-qualifiers/">
          <rdf:Description rdf:about="#metaid_0000225">
            <bqbiol:isVersionOf>
              <rdf:Bag>
                <rdf:li rdf:resource="urn:miriam:obo.go:GO%3A0043624"/>
              </rdf:Bag>
            </bqbiol:isVersionOf>
          </rdf:Description>
        </rdf:RDF>
      </annotation>
      <listOfReactants>
        <speciesReference species="x43"/>
      </listOfReactants>
      <listOfProducts>
        <speciesReference species="x41"/>
        <speciesReference species="x36"/>
      </listOfProducts>
      <kineticLaw>
        <math xmlns="http://www.w3.org/1998/Math/MathML">
          <apply>
            <times/>
            <ci> cytosol </ci>
            <apply>
              <minus/>
              <apply>
                <times/>
                <ci> kf31 </ci>
                <ci> x43 </ci>
              </apply>
              <apply>
                <times/>
                <ci> kr31 </ci>
                <ci> x36 </ci>
                <ci> x41 </ci>
              </apply>
            </apply>
          </apply>
        </math>
      </kineticLaw>
    </reaction>
    <reaction metaid="metaid_0000226" id="R50" name="Complex dissociation">
      <annotation>
        <rdf:RDF xmlns:rdf="http://www.w3.org/1999/02/22-rdf-syntax-ns#" xmlns:dc="http://purl.org/dc/elements/1.1/" xmlns:dcterms="http://purl.org/dc/terms/" xmlns:vCard="http://www.w3.org/2001/vcard-rdf/3.0#" xmlns:bqbiol="http://biomodels.net/biology-qualifiers/" xmlns:bqmodel="http://biomodels.net/model-qualifiers/">
          <rdf:Description rdf:about="#metaid_0000226">
            <bqbiol:isVersionOf>
              <rdf:Bag>
                <rdf:li rdf:resource="urn:miriam:obo.go:GO%3A0032856"/>
              </rdf:Bag>
            </bqbiol:isVersionOf>
          </rdf:Description>
        </rdf:RDF>
      </annotation>
      <listOfReactants>
        <speciesReference species="x42"/>
      </listOfReactants>
      <listOfProducts>
        <speciesReference species="x41"/>
        <speciesReference species="x37"/>
      </listOfProducts>
      <kineticLaw>
        <math xmlns="http://www.w3.org/1998/Math/MathML">
          <apply>
            <times/>
            <ci> cytosol </ci>
            <apply>
              <minus/>
              <apply>
                <times/>
                <ci> kf27 </ci>
                <ci> x42 </ci>
              </apply>
              <apply>
                <times/>
                <ci> kr27 </ci>
                <ci> x37 </ci>
                <ci> x41 </ci>
              </apply>
            </apply>
          </apply>
        </math>
      </kineticLaw>
    </reaction>
    <reaction metaid="metaid_0000227" id="R51" name="Ras-GTP-Raf complex formation">
      <annotation>
        <rdf:RDF xmlns:rdf="http://www.w3.org/1999/02/22-rdf-syntax-ns#" xmlns:dc="http://purl.org/dc/elements/1.1/" xmlns:dcterms="http://purl.org/dc/terms/" xmlns:vCard="http://www.w3.org/2001/vcard-rdf/3.0#" xmlns:bqbiol="http://biomodels.net/biology-qualifiers/" xmlns:bqmodel="http://biomodels.net/model-qualifiers/">
          <rdf:Description rdf:about="#metaid_0000227">
            <bqbiol:isVersionOf>
              <rdf:Bag>
                <rdf:li rdf:resource="urn:miriam:obo.go:GO%3A0005515"/>
              </rdf:Bag>
            </bqbiol:isVersionOf>
          </rdf:Description>
        </rdf:RDF>
      </annotation>
      <listOfReactants>
        <speciesReference species="x47"/>
        <speciesReference species="x37"/>
      </listOfReactants>
      <listOfProducts>
        <speciesReference species="x48"/>
      </listOfProducts>
      <kineticLaw>
        <math xmlns="http://www.w3.org/1998/Math/MathML">
          <apply>
            <times/>
            <ci> cytosol </ci>
            <apply>
              <minus/>
              <apply>
                <times/>
                <ci> kf28 </ci>
                <ci> x37 </ci>
                <ci> x47 </ci>
              </apply>
              <apply>
                <times/>
                <ci> kr28 </ci>
                <ci> x48 </ci>
              </apply>
            </apply>
          </apply>
        </math>
      </kineticLaw>
    </reaction>
    <reaction metaid="metaid_0000228" id="R52" name="Complex formation">
      <annotation>
        <rdf:RDF xmlns:rdf="http://www.w3.org/1999/02/22-rdf-syntax-ns#" xmlns:dc="http://purl.org/dc/elements/1.1/" xmlns:dcterms="http://purl.org/dc/terms/" xmlns:vCard="http://www.w3.org/2001/vcard-rdf/3.0#" xmlns:bqbiol="http://biomodels.net/biology-qualifiers/" xmlns:bqmodel="http://biomodels.net/model-qualifiers/">
          <rdf:Description rdf:about="#metaid_0000228">
            <bqbiol:isVersionOf>
              <rdf:Bag>
                <rdf:li rdf:resource="urn:miriam:obo.go:GO%3A0043623"/>
              </rdf:Bag>
            </bqbiol:isVersionOf>
          </rdf:Description>
        </rdf:RDF>
      </annotation>
      <listOfReactants>
        <speciesReference species="x39"/>
        <speciesReference species="x38"/>
      </listOfReactants>
      <listOfProducts>
        <speciesReference species="x41"/>
      </listOfProducts>
      <kineticLaw>
        <math xmlns="http://www.w3.org/1998/Math/MathML">
          <apply>
            <times/>
            <ci> cytosol </ci>
            <apply>
              <minus/>
              <apply>
                <times/>
                <ci> kf41 </ci>
                <ci> x38 </ci>
                <ci> x39 </ci>
              </apply>
              <apply>
                <times/>
                <ci> kr41 </ci>
                <ci> x41 </ci>
              </apply>
            </apply>
          </apply>
        </math>
      </kineticLaw>
    </reaction>
    <reaction metaid="metaid_0000229" id="R53" name="SHP2-Grb2-SOS dissociation">
      <annotation>
        <rdf:RDF xmlns:rdf="http://www.w3.org/1999/02/22-rdf-syntax-ns#" xmlns:dc="http://purl.org/dc/elements/1.1/" xmlns:dcterms="http://purl.org/dc/terms/" xmlns:vCard="http://www.w3.org/2001/vcard-rdf/3.0#" xmlns:bqbiol="http://biomodels.net/biology-qualifiers/" xmlns:bqmodel="http://biomodels.net/model-qualifiers/">
          <rdf:Description rdf:about="#metaid_0000229">
            <bqbiol:isVersionOf>
              <rdf:Bag>
                <rdf:li rdf:resource="urn:miriam:obo.go:GO%3A0043623"/>
              </rdf:Bag>
            </bqbiol:isVersionOf>
          </rdf:Description>
        </rdf:RDF>
      </annotation>
      <listOfReactants>
        <speciesReference species="x44"/>
      </listOfReactants>
      <listOfProducts>
        <speciesReference species="x46"/>
        <speciesReference species="x38"/>
      </listOfProducts>
      <kineticLaw>
        <math xmlns="http://www.w3.org/1998/Math/MathML">
          <apply>
            <times/>
            <ci> cytosol </ci>
            <apply>
              <minus/>
              <apply>
                <times/>
                <ci> kf33 </ci>
                <ci> x44 </ci>
              </apply>
              <apply>
                <times/>
                <ci> kr33 </ci>
                <ci> x38 </ci>
                <ci> x46 </ci>
              </apply>
            </apply>
          </apply>
        </math>
      </kineticLaw>
    </reaction>
    <reaction metaid="metaid_0000230" id="R54" name="Complex formation">
      <annotation>
        <rdf:RDF xmlns:rdf="http://www.w3.org/1999/02/22-rdf-syntax-ns#" xmlns:dc="http://purl.org/dc/elements/1.1/" xmlns:dcterms="http://purl.org/dc/terms/" xmlns:vCard="http://www.w3.org/2001/vcard-rdf/3.0#" xmlns:bqbiol="http://biomodels.net/biology-qualifiers/" xmlns:bqmodel="http://biomodels.net/model-qualifiers/">
          <rdf:Description rdf:about="#metaid_0000230">
            <bqbiol:isVersionOf>
              <rdf:Bag>
                <rdf:li rdf:resource="urn:miriam:obo.go:GO%3A0043623"/>
              </rdf:Bag>
            </bqbiol:isVersionOf>
          </rdf:Description>
        </rdf:RDF>
      </annotation>
      <listOfReactants>
        <speciesReference species="x49"/>
        <speciesReference species="x41"/>
      </listOfReactants>
      <listOfProducts>
        <speciesReference species="x43"/>
      </listOfProducts>
      <kineticLaw>
        <math xmlns="http://www.w3.org/1998/Math/MathML">
          <apply>
            <times/>
            <ci> cytosol </ci>
            <apply>
              <minus/>
              <apply>
                <times/>
                <ci> kf30 </ci>
                <ci> x49 </ci>
                <ci> x41 </ci>
              </apply>
              <apply>
                <times/>
                <ci> kr30 </ci>
                <ci> x43 </ci>
              </apply>
            </apply>
          </apply>
        </math>
      </kineticLaw>
    </reaction>
    <reaction metaid="metaid_0000231" id="R55" name="Raf-Phosp1 dissociation" reversible="false">
      <annotation>
        <rdf:RDF xmlns:rdf="http://www.w3.org/1999/02/22-rdf-syntax-ns#" xmlns:dc="http://purl.org/dc/elements/1.1/" xmlns:dcterms="http://purl.org/dc/terms/" xmlns:vCard="http://www.w3.org/2001/vcard-rdf/3.0#" xmlns:bqbiol="http://biomodels.net/biology-qualifiers/" xmlns:bqmodel="http://biomodels.net/model-qualifiers/">
          <rdf:Description rdf:about="#metaid_0000231">
            <bqbiol:isVersionOf>
              <rdf:Bag>
                <rdf:li rdf:resource="urn:miriam:obo.go:GO%3A0032516"/>
              </rdf:Bag>
            </bqbiol:isVersionOf>
          </rdf:Description>
        </rdf:RDF>
      </annotation>
      <listOfReactants>
        <speciesReference species="x52"/>
      </listOfReactants>
      <listOfProducts>
        <speciesReference species="x47"/>
        <speciesReference species="x50"/>
      </listOfProducts>
      <kineticLaw>
        <math xmlns="http://www.w3.org/1998/Math/MathML">
          <apply>
            <times/>
            <ci> cytosol </ci>
            <ci> k43 </ci>
            <ci> x52 </ci>
          </apply>
        </math>
      </kineticLaw>
    </reaction>
    <reaction metaid="metaid_0000232" id="R56" name="Raf-Ras-GTP dissociation">
      <annotation>
        <rdf:RDF xmlns:rdf="http://www.w3.org/1999/02/22-rdf-syntax-ns#" xmlns:dc="http://purl.org/dc/elements/1.1/" xmlns:dcterms="http://purl.org/dc/terms/" xmlns:vCard="http://www.w3.org/2001/vcard-rdf/3.0#" xmlns:bqbiol="http://biomodels.net/biology-qualifiers/" xmlns:bqmodel="http://biomodels.net/model-qualifiers/">
          <rdf:Description rdf:about="#metaid_0000232">
            <bqbiol:isVersionOf>
              <rdf:Bag>
                <rdf:li rdf:resource="urn:miriam:obo.go:GO%3A0005515"/>
              </rdf:Bag>
            </bqbiol:isVersionOf>
          </rdf:Description>
        </rdf:RDF>
      </annotation>
      <listOfReactants>
        <speciesReference species="x48"/>
      </listOfReactants>
      <listOfProducts>
        <speciesReference species="x51"/>
        <speciesReference species="x49"/>
      </listOfProducts>
      <kineticLaw>
        <math xmlns="http://www.w3.org/1998/Math/MathML">
          <apply>
            <times/>
            <ci> cytosol </ci>
            <apply>
              <minus/>
              <apply>
                <times/>
                <ci> kf29 </ci>
                <ci> x48 </ci>
              </apply>
              <apply>
                <times/>
                <ci> kr29 </ci>
                <ci> x49 </ci>
                <ci> x51 </ci>
              </apply>
            </apply>
          </apply>
        </math>
      </kineticLaw>
    </reaction>
    <reaction metaid="metaid_0000233" id="R57" name="Raf-Phosp1 complex formation">
      <annotation>
        <rdf:RDF xmlns:rdf="http://www.w3.org/1999/02/22-rdf-syntax-ns#" xmlns:dc="http://purl.org/dc/elements/1.1/" xmlns:dcterms="http://purl.org/dc/terms/" xmlns:vCard="http://www.w3.org/2001/vcard-rdf/3.0#" xmlns:bqbiol="http://biomodels.net/biology-qualifiers/" xmlns:bqmodel="http://biomodels.net/model-qualifiers/">
          <rdf:Description rdf:about="#metaid_0000233">
            <bqbiol:isVersionOf>
              <rdf:Bag>
                <rdf:li rdf:resource="urn:miriam:obo.go:GO%3A0005515"/>
              </rdf:Bag>
            </bqbiol:isVersionOf>
          </rdf:Description>
        </rdf:RDF>
      </annotation>
      <listOfReactants>
        <speciesReference species="x51"/>
        <speciesReference species="x50"/>
      </listOfReactants>
      <listOfProducts>
        <speciesReference species="x52"/>
      </listOfProducts>
      <kineticLaw>
        <math xmlns="http://www.w3.org/1998/Math/MathML">
          <apply>
            <times/>
            <ci> cytosol </ci>
            <apply>
              <minus/>
              <apply>
                <times/>
                <ci> kf42 </ci>
                <ci> x50 </ci>
                <ci> x51 </ci>
              </apply>
              <apply>
                <times/>
                <ci> kr42 </ci>
                <ci> x52 </ci>
              </apply>
            </apply>
          </apply>
        </math>
      </kineticLaw>
    </reaction>
    <reaction metaid="metaid_0000234" id="R58" name="MEK-Raf complex formation">
      <annotation>
        <rdf:RDF xmlns:rdf="http://www.w3.org/1999/02/22-rdf-syntax-ns#" xmlns:dc="http://purl.org/dc/elements/1.1/" xmlns:dcterms="http://purl.org/dc/terms/" xmlns:vCard="http://www.w3.org/2001/vcard-rdf/3.0#" xmlns:bqbiol="http://biomodels.net/biology-qualifiers/" xmlns:bqmodel="http://biomodels.net/model-qualifiers/">
          <rdf:Description rdf:about="#metaid_0000234">
            <bqbiol:isVersionOf>
              <rdf:Bag>
                <rdf:li rdf:resource="urn:miriam:obo.go:GO%3A0005515"/>
              </rdf:Bag>
            </bqbiol:isVersionOf>
          </rdf:Description>
        </rdf:RDF>
      </annotation>
      <listOfReactants>
        <speciesReference species="x53"/>
        <speciesReference species="x51"/>
      </listOfReactants>
      <listOfProducts>
        <speciesReference species="x54"/>
      </listOfProducts>
      <kineticLaw>
        <math xmlns="http://www.w3.org/1998/Math/MathML">
          <apply>
            <times/>
            <ci> cytosol </ci>
            <apply>
              <minus/>
              <apply>
                <times/>
                <ci> kf44 </ci>
                <ci> x51 </ci>
                <ci> x53 </ci>
              </apply>
              <apply>
                <times/>
                <ci> kr44 </ci>
                <ci> x54 </ci>
              </apply>
            </apply>
          </apply>
        </math>
      </kineticLaw>
    </reaction>
    <reaction metaid="metaid_0000235" id="R59" name="MEK-Raf complex dissociation" reversible="false">
      <annotation>
        <rdf:RDF xmlns:rdf="http://www.w3.org/1999/02/22-rdf-syntax-ns#" xmlns:dc="http://purl.org/dc/elements/1.1/" xmlns:dcterms="http://purl.org/dc/terms/" xmlns:vCard="http://www.w3.org/2001/vcard-rdf/3.0#" xmlns:bqbiol="http://biomodels.net/biology-qualifiers/" xmlns:bqmodel="http://biomodels.net/model-qualifiers/">
          <rdf:Description rdf:about="#metaid_0000235">
            <bqbiol:is>
              <rdf:Bag>
                <rdf:li rdf:resource="urn:miriam:ec-code:2.7.11.1"/>
                <rdf:li rdf:resource="urn:miriam:obo.go:GO%3A0004672"/>
              </rdf:Bag>
            </bqbiol:is>
          </rdf:Description>
        </rdf:RDF>
      </annotation>
      <listOfReactants>
        <speciesReference species="x54"/>
      </listOfReactants>
      <listOfProducts>
        <speciesReference species="x55"/>
        <speciesReference species="x51"/>
      </listOfProducts>
      <kineticLaw>
        <math xmlns="http://www.w3.org/1998/Math/MathML">
          <apply>
            <times/>
            <ci> cytosol </ci>
            <ci> k45 </ci>
            <ci> x54 </ci>
          </apply>
        </math>
      </kineticLaw>
    </reaction>
    <reaction metaid="metaid_0000236" id="R60" name="MEK-P-Raf complex formation">
      <annotation>
        <rdf:RDF xmlns:rdf="http://www.w3.org/1999/02/22-rdf-syntax-ns#" xmlns:dc="http://purl.org/dc/elements/1.1/" xmlns:dcterms="http://purl.org/dc/terms/" xmlns:vCard="http://www.w3.org/2001/vcard-rdf/3.0#" xmlns:bqbiol="http://biomodels.net/biology-qualifiers/" xmlns:bqmodel="http://biomodels.net/model-qualifiers/">
          <rdf:Description rdf:about="#metaid_0000236">
            <bqbiol:isVersionOf>
              <rdf:Bag>
                <rdf:li rdf:resource="urn:miriam:obo.go:GO%3A0005515"/>
              </rdf:Bag>
            </bqbiol:isVersionOf>
          </rdf:Description>
        </rdf:RDF>
      </annotation>
      <listOfReactants>
        <speciesReference species="x55"/>
        <speciesReference species="x51"/>
      </listOfReactants>
      <listOfProducts>
        <speciesReference species="x56"/>
      </listOfProducts>
      <kineticLaw>
        <math xmlns="http://www.w3.org/1998/Math/MathML">
          <apply>
            <times/>
            <ci> cytosol </ci>
            <apply>
              <minus/>
              <apply>
                <times/>
                <ci> kf46 </ci>
                <ci> x55 </ci>
                <ci> x51 </ci>
              </apply>
              <apply>
                <times/>
                <ci> kr46 </ci>
                <ci> x56 </ci>
              </apply>
            </apply>
          </apply>
        </math>
      </kineticLaw>
    </reaction>
    <reaction metaid="metaid_0000237" id="R61" name="MEK-P-Phosp2 dissociation" reversible="false">
      <annotation>
        <rdf:RDF xmlns:rdf="http://www.w3.org/1999/02/22-rdf-syntax-ns#" xmlns:dc="http://purl.org/dc/elements/1.1/" xmlns:dcterms="http://purl.org/dc/terms/" xmlns:vCard="http://www.w3.org/2001/vcard-rdf/3.0#" xmlns:bqbiol="http://biomodels.net/biology-qualifiers/" xmlns:bqmodel="http://biomodels.net/model-qualifiers/">
          <rdf:Description rdf:about="#metaid_0000237">
            <bqbiol:isVersionOf>
              <rdf:Bag>
                <rdf:li rdf:resource="urn:miriam:obo.go:GO%3A0032516"/>
              </rdf:Bag>
            </bqbiol:isVersionOf>
          </rdf:Description>
        </rdf:RDF>
      </annotation>
      <listOfReactants>
        <speciesReference species="x60"/>
      </listOfReactants>
      <listOfProducts>
        <speciesReference species="x59"/>
        <speciesReference species="x53"/>
      </listOfProducts>
      <kineticLaw>
        <math xmlns="http://www.w3.org/1998/Math/MathML">
          <apply>
            <times/>
            <ci> cytosol </ci>
            <ci> k51 </ci>
            <ci> x60 </ci>
          </apply>
        </math>
      </kineticLaw>
    </reaction>
    <reaction metaid="metaid_0000238" id="R62" name="MEK-PP-Phosp2 dissociation" reversible="false">
      <annotation>
        <rdf:RDF xmlns:rdf="http://www.w3.org/1999/02/22-rdf-syntax-ns#" xmlns:dc="http://purl.org/dc/elements/1.1/" xmlns:dcterms="http://purl.org/dc/terms/" xmlns:vCard="http://www.w3.org/2001/vcard-rdf/3.0#" xmlns:bqbiol="http://biomodels.net/biology-qualifiers/" xmlns:bqmodel="http://biomodels.net/model-qualifiers/">
          <rdf:Description rdf:about="#metaid_0000238">
            <bqbiol:isVersionOf>
              <rdf:Bag>
                <rdf:li rdf:resource="urn:miriam:obo.go:GO%3A0032516"/>
              </rdf:Bag>
            </bqbiol:isVersionOf>
          </rdf:Description>
        </rdf:RDF>
      </annotation>
      <listOfReactants>
        <speciesReference species="x58"/>
      </listOfReactants>
      <listOfProducts>
        <speciesReference species="x59"/>
        <speciesReference species="x55"/>
      </listOfProducts>
      <kineticLaw>
        <math xmlns="http://www.w3.org/1998/Math/MathML">
          <apply>
            <times/>
            <ci> cytosol </ci>
            <ci> k49 </ci>
            <ci> x58 </ci>
          </apply>
        </math>
      </kineticLaw>
    </reaction>
    <reaction metaid="metaid_0000239" id="R63" name="MEK-P-Phosp2 complex formation">
      <annotation>
        <rdf:RDF xmlns:rdf="http://www.w3.org/1999/02/22-rdf-syntax-ns#" xmlns:dc="http://purl.org/dc/elements/1.1/" xmlns:dcterms="http://purl.org/dc/terms/" xmlns:vCard="http://www.w3.org/2001/vcard-rdf/3.0#" xmlns:bqbiol="http://biomodels.net/biology-qualifiers/" xmlns:bqmodel="http://biomodels.net/model-qualifiers/">
          <rdf:Description rdf:about="#metaid_0000239">
            <bqbiol:isVersionOf>
              <rdf:Bag>
                <rdf:li rdf:resource="urn:miriam:obo.go:GO%3A0005515"/>
              </rdf:Bag>
            </bqbiol:isVersionOf>
          </rdf:Description>
        </rdf:RDF>
      </annotation>
      <listOfReactants>
        <speciesReference species="x59"/>
        <speciesReference species="x55"/>
      </listOfReactants>
      <listOfProducts>
        <speciesReference species="x60"/>
      </listOfProducts>
      <kineticLaw>
        <math xmlns="http://www.w3.org/1998/Math/MathML">
          <apply>
            <times/>
            <ci> cytosol </ci>
            <apply>
              <minus/>
              <apply>
                <times/>
                <ci> kf50 </ci>
                <ci> x55 </ci>
                <ci> x59 </ci>
              </apply>
              <apply>
                <times/>
                <ci> kr50 </ci>
                <ci> x60 </ci>
              </apply>
            </apply>
          </apply>
        </math>
      </kineticLaw>
    </reaction>
    <reaction metaid="metaid_0000240" id="R64" name="MEK-P-Raf complex dissociation" reversible="false">
      <annotation>
        <rdf:RDF xmlns:rdf="http://www.w3.org/1999/02/22-rdf-syntax-ns#" xmlns:dc="http://purl.org/dc/elements/1.1/" xmlns:dcterms="http://purl.org/dc/terms/" xmlns:vCard="http://www.w3.org/2001/vcard-rdf/3.0#" xmlns:bqbiol="http://biomodels.net/biology-qualifiers/" xmlns:bqmodel="http://biomodels.net/model-qualifiers/">
          <rdf:Description rdf:about="#metaid_0000240">
            <bqbiol:is>
              <rdf:Bag>
                <rdf:li rdf:resource="urn:miriam:ec-code:2.7.11.1"/>
                <rdf:li rdf:resource="urn:miriam:obo.go:GO%3A0004672"/>
              </rdf:Bag>
            </bqbiol:is>
          </rdf:Description>
        </rdf:RDF>
      </annotation>
      <listOfReactants>
        <speciesReference species="x56"/>
      </listOfReactants>
      <listOfProducts>
        <speciesReference species="x51"/>
        <speciesReference species="x57"/>
      </listOfProducts>
      <kineticLaw>
        <math xmlns="http://www.w3.org/1998/Math/MathML">
          <apply>
            <times/>
            <ci> cytosol </ci>
            <ci> k47 </ci>
            <ci> x56 </ci>
          </apply>
        </math>
      </kineticLaw>
    </reaction>
    <reaction metaid="metaid_0000241" id="R65" name="MEK-PP-Phosp2 complex formation">
      <annotation>
        <rdf:RDF xmlns:rdf="http://www.w3.org/1999/02/22-rdf-syntax-ns#" xmlns:dc="http://purl.org/dc/elements/1.1/" xmlns:dcterms="http://purl.org/dc/terms/" xmlns:vCard="http://www.w3.org/2001/vcard-rdf/3.0#" xmlns:bqbiol="http://biomodels.net/biology-qualifiers/" xmlns:bqmodel="http://biomodels.net/model-qualifiers/">
          <rdf:Description rdf:about="#metaid_0000241">
            <bqbiol:isVersionOf>
              <rdf:Bag>
                <rdf:li rdf:resource="urn:miriam:obo.go:GO%3A0005515"/>
              </rdf:Bag>
            </bqbiol:isVersionOf>
          </rdf:Description>
        </rdf:RDF>
      </annotation>
      <listOfReactants>
        <speciesReference species="x59"/>
        <speciesReference species="x57"/>
      </listOfReactants>
      <listOfProducts>
        <speciesReference species="x58"/>
      </listOfProducts>
      <kineticLaw>
        <math xmlns="http://www.w3.org/1998/Math/MathML">
          <apply>
            <times/>
            <ci> cytosol </ci>
            <apply>
              <minus/>
              <apply>
                <times/>
                <ci> kf48 </ci>
                <ci> x57 </ci>
                <ci> x59 </ci>
              </apply>
              <apply>
                <times/>
                <ci> kr48 </ci>
                <ci> x58 </ci>
              </apply>
            </apply>
          </apply>
        </math>
      </kineticLaw>
    </reaction>
    <reaction metaid="metaid_0000242" id="R66" name="ERK-MEK-PP complex formation">
      <annotation>
        <rdf:RDF xmlns:rdf="http://www.w3.org/1999/02/22-rdf-syntax-ns#" xmlns:dc="http://purl.org/dc/elements/1.1/" xmlns:dcterms="http://purl.org/dc/terms/" xmlns:vCard="http://www.w3.org/2001/vcard-rdf/3.0#" xmlns:bqbiol="http://biomodels.net/biology-qualifiers/" xmlns:bqmodel="http://biomodels.net/model-qualifiers/">
          <rdf:Description rdf:about="#metaid_0000242">
            <bqbiol:isVersionOf>
              <rdf:Bag>
                <rdf:li rdf:resource="urn:miriam:obo.go:GO%3A0005515"/>
              </rdf:Bag>
            </bqbiol:isVersionOf>
          </rdf:Description>
        </rdf:RDF>
      </annotation>
      <listOfReactants>
        <speciesReference species="x61"/>
        <speciesReference species="x57"/>
      </listOfReactants>
      <listOfProducts>
        <speciesReference species="x62"/>
      </listOfProducts>
      <kineticLaw>
        <math xmlns="http://www.w3.org/1998/Math/MathML">
          <apply>
            <times/>
            <ci> cytosol </ci>
            <apply>
              <minus/>
              <apply>
                <times/>
                <ci> kf52 </ci>
                <ci> x57 </ci>
                <ci> x61 </ci>
              </apply>
              <apply>
                <times/>
                <ci> kr52 </ci>
                <ci> x62 </ci>
              </apply>
            </apply>
          </apply>
        </math>
      </kineticLaw>
    </reaction>
    <reaction metaid="metaid_0000243" id="R67" name="ERK-MEK-PP complex dissociation" reversible="false">
      <annotation>
        <rdf:RDF xmlns:rdf="http://www.w3.org/1999/02/22-rdf-syntax-ns#" xmlns:dc="http://purl.org/dc/elements/1.1/" xmlns:dcterms="http://purl.org/dc/terms/" xmlns:vCard="http://www.w3.org/2001/vcard-rdf/3.0#" xmlns:bqbiol="http://biomodels.net/biology-qualifiers/" xmlns:bqmodel="http://biomodels.net/model-qualifiers/">
          <rdf:Description rdf:about="#metaid_0000243">
            <bqbiol:is>
              <rdf:Bag>
                <rdf:li rdf:resource="urn:miriam:ec-code:2.7.12.2"/>
                <rdf:li rdf:resource="urn:miriam:obo.go:GO%3A0004708"/>
              </rdf:Bag>
            </bqbiol:is>
          </rdf:Description>
        </rdf:RDF>
      </annotation>
      <listOfReactants>
        <speciesReference species="x62"/>
      </listOfReactants>
      <listOfProducts>
        <speciesReference species="x63"/>
        <speciesReference species="x57"/>
      </listOfProducts>
      <kineticLaw>
        <math xmlns="http://www.w3.org/1998/Math/MathML">
          <apply>
            <times/>
            <ci> cytosol </ci>
            <ci> k53 </ci>
            <ci> x62 </ci>
          </apply>
        </math>
      </kineticLaw>
    </reaction>
    <reaction metaid="metaid_0000244" id="R68" name="ERK-P-MEK-PP complex dissociation">
      <annotation>
        <rdf:RDF xmlns:rdf="http://www.w3.org/1999/02/22-rdf-syntax-ns#" xmlns:dc="http://purl.org/dc/elements/1.1/" xmlns:dcterms="http://purl.org/dc/terms/" xmlns:vCard="http://www.w3.org/2001/vcard-rdf/3.0#" xmlns:bqbiol="http://biomodels.net/biology-qualifiers/" xmlns:bqmodel="http://biomodels.net/model-qualifiers/">
          <rdf:Description rdf:about="#metaid_0000244">
            <bqbiol:isVersionOf>
              <rdf:Bag>
                <rdf:li rdf:resource="urn:miriam:obo.go:GO%3A0043624"/>
              </rdf:Bag>
            </bqbiol:isVersionOf>
          </rdf:Description>
        </rdf:RDF>
      </annotation>
      <listOfReactants>
        <speciesReference species="x64"/>
      </listOfReactants>
      <listOfProducts>
        <speciesReference species="x63"/>
        <speciesReference species="x57"/>
      </listOfProducts>
      <kineticLaw>
        <math xmlns="http://www.w3.org/1998/Math/MathML">
          <apply>
            <times/>
            <ci> cytosol </ci>
            <apply>
              <minus/>
              <apply>
                <times/>
                <ci> kr54 </ci>
                <ci> x64 </ci>
              </apply>
              <apply>
                <times/>
                <ci> kf54 </ci>
                <ci> x57 </ci>
                <ci> x63 </ci>
              </apply>
            </apply>
          </apply>
        </math>
      </kineticLaw>
    </reaction>
    <reaction metaid="metaid_0000245" id="R69" name="ERK-PP formation" reversible="false">
      <annotation>
        <rdf:RDF xmlns:rdf="http://www.w3.org/1999/02/22-rdf-syntax-ns#" xmlns:dc="http://purl.org/dc/elements/1.1/" xmlns:dcterms="http://purl.org/dc/terms/" xmlns:vCard="http://www.w3.org/2001/vcard-rdf/3.0#" xmlns:bqbiol="http://biomodels.net/biology-qualifiers/" xmlns:bqmodel="http://biomodels.net/model-qualifiers/">
          <rdf:Description rdf:about="#metaid_0000245">
            <bqbiol:is>
              <rdf:Bag>
                <rdf:li rdf:resource="urn:miriam:ec-code:2.7.12.2"/>
                <rdf:li rdf:resource="urn:miriam:obo.go:GO%3A0004708"/>
              </rdf:Bag>
            </bqbiol:is>
          </rdf:Description>
        </rdf:RDF>
      </annotation>
      <listOfReactants>
        <speciesReference species="x64"/>
      </listOfReactants>
      <listOfProducts>
        <speciesReference species="x65"/>
        <speciesReference species="x57"/>
      </listOfProducts>
      <kineticLaw>
        <math xmlns="http://www.w3.org/1998/Math/MathML">
          <apply>
            <times/>
            <ci> cytosol </ci>
            <ci> k55 </ci>
            <ci> x64 </ci>
          </apply>
        </math>
      </kineticLaw>
    </reaction>
    <reaction metaid="metaid_0000246" id="R70" name="ERK-P-Phosp3 complex dissociation" reversible="false">
      <annotation>
        <rdf:RDF xmlns:rdf="http://www.w3.org/1999/02/22-rdf-syntax-ns#" xmlns:dc="http://purl.org/dc/elements/1.1/" xmlns:dcterms="http://purl.org/dc/terms/" xmlns:vCard="http://www.w3.org/2001/vcard-rdf/3.0#" xmlns:bqbiol="http://biomodels.net/biology-qualifiers/" xmlns:bqmodel="http://biomodels.net/model-qualifiers/">
          <rdf:Description rdf:about="#metaid_0000246">
            <bqbiol:isVersionOf>
              <rdf:Bag>
                <rdf:li rdf:resource="urn:miriam:obo.go:GO%3A0043624"/>
                <rdf:li rdf:resource="urn:miriam:obo.go:GO%3A0032516"/>
              </rdf:Bag>
            </bqbiol:isVersionOf>
          </rdf:Description>
        </rdf:RDF>
      </annotation>
      <listOfReactants>
        <speciesReference species="x68"/>
      </listOfReactants>
      <listOfProducts>
        <speciesReference species="x66"/>
        <speciesReference species="x61"/>
      </listOfProducts>
      <kineticLaw>
        <math xmlns="http://www.w3.org/1998/Math/MathML">
          <apply>
            <times/>
            <ci> cytosol </ci>
            <ci> k59 </ci>
            <ci> x68 </ci>
          </apply>
        </math>
      </kineticLaw>
    </reaction>
    <reaction metaid="metaid_0000247" id="R71" name="ERK-PP-Phosp3 dissociation" reversible="false">
      <annotation>
        <rdf:RDF xmlns:rdf="http://www.w3.org/1999/02/22-rdf-syntax-ns#" xmlns:dc="http://purl.org/dc/elements/1.1/" xmlns:dcterms="http://purl.org/dc/terms/" xmlns:vCard="http://www.w3.org/2001/vcard-rdf/3.0#" xmlns:bqbiol="http://biomodels.net/biology-qualifiers/" xmlns:bqmodel="http://biomodels.net/model-qualifiers/">
          <rdf:Description rdf:about="#metaid_0000247">
            <bqbiol:isVersionOf>
              <rdf:Bag>
                <rdf:li rdf:resource="urn:miriam:obo.go:GO%3A0043624"/>
                <rdf:li rdf:resource="urn:miriam:obo.go:GO%3A0032516"/>
              </rdf:Bag>
            </bqbiol:isVersionOf>
          </rdf:Description>
        </rdf:RDF>
      </annotation>
      <listOfReactants>
        <speciesReference species="x67"/>
      </listOfReactants>
      <listOfProducts>
        <speciesReference species="x66"/>
        <speciesReference species="x63"/>
      </listOfProducts>
      <kineticLaw>
        <math xmlns="http://www.w3.org/1998/Math/MathML">
          <apply>
            <times/>
            <ci> cytosol </ci>
            <ci> k57 </ci>
            <ci> x67 </ci>
          </apply>
        </math>
      </kineticLaw>
    </reaction>
    <reaction metaid="metaid_0000248" id="R72" name="ERK-P-Phosp3 formation">
      <annotation>
        <rdf:RDF xmlns:rdf="http://www.w3.org/1999/02/22-rdf-syntax-ns#" xmlns:dc="http://purl.org/dc/elements/1.1/" xmlns:dcterms="http://purl.org/dc/terms/" xmlns:vCard="http://www.w3.org/2001/vcard-rdf/3.0#" xmlns:bqbiol="http://biomodels.net/biology-qualifiers/" xmlns:bqmodel="http://biomodels.net/model-qualifiers/">
          <rdf:Description rdf:about="#metaid_0000248">
            <bqbiol:isVersionOf>
              <rdf:Bag>
                <rdf:li rdf:resource="urn:miriam:obo.go:GO%3A0005515"/>
              </rdf:Bag>
            </bqbiol:isVersionOf>
          </rdf:Description>
        </rdf:RDF>
      </annotation>
      <listOfReactants>
        <speciesReference species="x66"/>
        <speciesReference species="x63"/>
      </listOfReactants>
      <listOfProducts>
        <speciesReference species="x68"/>
      </listOfProducts>
      <kineticLaw>
        <math xmlns="http://www.w3.org/1998/Math/MathML">
          <apply>
            <times/>
            <ci> cytosol </ci>
            <apply>
              <minus/>
              <apply>
                <times/>
                <ci> kf58 </ci>
                <ci> x63 </ci>
                <ci> x66 </ci>
              </apply>
              <apply>
                <times/>
                <ci> kr58 </ci>
                <ci> x68 </ci>
              </apply>
            </apply>
          </apply>
        </math>
      </kineticLaw>
    </reaction>
    <reaction metaid="metaid_0000249" id="R73" name="ERK-PP-Phosp3 formation">
      <annotation>
        <rdf:RDF xmlns:rdf="http://www.w3.org/1999/02/22-rdf-syntax-ns#" xmlns:dc="http://purl.org/dc/elements/1.1/" xmlns:dcterms="http://purl.org/dc/terms/" xmlns:vCard="http://www.w3.org/2001/vcard-rdf/3.0#" xmlns:bqbiol="http://biomodels.net/biology-qualifiers/" xmlns:bqmodel="http://biomodels.net/model-qualifiers/">
          <rdf:Description rdf:about="#metaid_0000249">
            <bqbiol:isVersionOf>
              <rdf:Bag>
                <rdf:li rdf:resource="urn:miriam:obo.go:GO%3A0005515"/>
              </rdf:Bag>
            </bqbiol:isVersionOf>
          </rdf:Description>
        </rdf:RDF>
      </annotation>
      <listOfReactants>
        <speciesReference species="x66"/>
        <speciesReference species="x65"/>
      </listOfReactants>
      <listOfProducts>
        <speciesReference species="x67"/>
      </listOfProducts>
      <kineticLaw>
        <math xmlns="http://www.w3.org/1998/Math/MathML">
          <apply>
            <times/>
            <ci> cytosol </ci>
            <apply>
              <minus/>
              <apply>
                <times/>
                <ci> kf56 </ci>
                <ci> x65 </ci>
                <ci> x66 </ci>
              </apply>
              <apply>
                <times/>
                <ci> kr56 </ci>
                <ci> x67 </ci>
              </apply>
            </apply>
          </apply>
        </math>
      </kineticLaw>
    </reaction>
  </listOfReactions>
</model>
</sbml>
