# Supplementary material for: A specialized ODE integrator for the efficient computation of parameter sensitivities
Source: BMC Syst Biol. 2012 May 20;6:46. doi: 10.1186/1752-0509-6-46 (PMC3522561; doi:10.1186/1752-0509-6-46)
Supplement: Additional file 2 — Supplementary Source Code for A Specialized ODE Integrator for the Efficient Computation of Parameter Sensitivities. [file 1752-0509-6-46-S2.zip › ODESD_Integrator/SBMLconversion/allSBMLmodels/LeLoup1999_10states.xml]

<?xml version="1.0" encoding="UTF-8"?>
<sbml xmlns="http://www.sbml.org/sbml/level2" metaid="metaid_0000001" level="2" version="1">
  <model metaid="metaid_0000002" id="Leloup1999_CircClock_periodic" name="Leloup1999_CircClock">
    <notes>
      <body xmlns="http://www.w3.org/1999/xhtml">
        <p>This model originates from BioModels Database: A Database of Annotated Published Models. It is copyright (c) 2005-2010 The BioModels Team.<br/>For more information see the <a href="http://www.ebi.ac.uk/biomodels/legal.html" target="_blank">terms of use</a>.<br/>To cite BioModels Database, please use <a href="http://www.pubmedcentral.nih.gov/articlerender.fcgi?tool=pubmed&amp;pubmedid=16381960" target="_blank">Le Novère N., Bornstein B., Broicher A., Courtot M., Donizelli M., Dharuri H., Li L., Sauro H., Schilstra M., Shapiro B., Snoep J.L., Hucka M. (2006) BioModels Database: A Free, Centralized Database of Curated, Published, Quantitative Kinetic Models of Biochemical and Cellular Systems Nucleic Acids Res., 34: D689-D691.</a>
      </p>
    </body>
  </notes>
  <annotation>
    <rdf:RDF xmlns:rdf="http://www.w3.org/1999/02/22-rdf-syntax-ns#" xmlns:dc="http://purl.org/dc/elements/1.1/" xmlns:dcterms="http://purl.org/dc/terms/" xmlns:vCard="http://www.w3.org/2001/vcard-rdf/3.0#" xmlns:bqbiol="http://biomodels.net/biology-qualifiers/" xmlns:bqmodel="http://biomodels.net/model-qualifiers/">
      <rdf:Description rdf:about="#metaid_0000002">
        <dc:creator rdf:parseType="Resource">
          <rdf:Bag>
            <rdf:li rdf:parseType="Resource">
              <vCard:N rdf:parseType="Resource">
                <vCard:Family>Le Novère</vCard:Family>
                <vCard:Given>Nicolas</vCard:Given>
              </vCard:N>
              <vCard:EMAIL>lenov@ebi.ac.uk</vCard:EMAIL>
              <vCard:ORG>
                <vCard:Orgname>EMBL-EBI</vCard:Orgname>
              </vCard:ORG>
            </rdf:li>
            <rdf:li rdf:parseType="Resource">
              <vCard:N rdf:parseType="Resource">
                <vCard:Family>Shapiro</vCard:Family>
                <vCard:Given>Bruce</vCard:Given>
              </vCard:N>
              <vCard:EMAIL>bshapiro@jpl.nasa.gov</vCard:EMAIL>
              <vCard:ORG>
                <vCard:Orgname>NASA Jet Propulsion Laboratory</vCard:Orgname>
              </vCard:ORG>
            </rdf:li>
          </rdf:Bag>
        </dc:creator>
        <dcterms:created rdf:parseType="Resource">
          <dcterms:W3CDTF>2005-06-29T10:27:52Z</dcterms:W3CDTF>
        </dcterms:created>
        <dcterms:modified rdf:parseType="Resource">
          <dcterms:W3CDTF>2009-09-16T17:18:19Z</dcterms:W3CDTF>
        </dcterms:modified>
        <bqmodel:is>
          <rdf:Bag>
            <rdf:li rdf:resource="urn:miriam:biomodels.db:BIOMD0000000021"/>
          </rdf:Bag>
        </bqmodel:is>
        <bqmodel:is>
          <rdf:Bag>
            <rdf:li rdf:resource="urn:miriam:biomodels.db:MODEL6617834203"/>
          </rdf:Bag>
        </bqmodel:is>
        <bqmodel:isDescribedBy>
          <rdf:Bag>
            <rdf:li rdf:resource="urn:miriam:pubmed:10366496"/>
          </rdf:Bag>
        </bqmodel:isDescribedBy>
        <bqbiol:isVersionOf>
          <rdf:Bag>
            <rdf:li rdf:resource="urn:miriam:obo.go:GO%3A0007623"/>
          </rdf:Bag>
        </bqbiol:isVersionOf>
        <bqbiol:is>
          <rdf:Bag>
            <rdf:li rdf:resource="urn:miriam:taxonomy:7227"/>
            <rdf:li rdf:resource="urn:miriam:kegg.pathway:dme04710"/>
          </rdf:Bag>
        </bqbiol:is>
      </rdf:Description>
    </rdf:RDF>
  </annotation>
  <listOfUnitDefinitions>
    <unitDefinition metaid="metaid_0000003" id="substance" name="nanomole (default)">
      <listOfUnits>
        <unit kind="mole" scale="-9"/>
      </listOfUnits>
    </unitDefinition>
    <unitDefinition metaid="metaid_0000005" id="time" name="hour (default)">
      <listOfUnits>
        <unit kind="second" multiplier="3600"/>
      </listOfUnits>
    </unitDefinition>
  </listOfUnitDefinitions>
  <listOfCompartments>
    <compartment metaid="metaid_0000012" id="Cell" name="cytoplasm" size="1">
      <annotation>
        <rdf:RDF xmlns:rdf="http://www.w3.org/1999/02/22-rdf-syntax-ns#" xmlns:dc="http://purl.org/dc/elements/1.1/" xmlns:dcterms="http://purl.org/dc/terms/" xmlns:vCard="http://www.w3.org/2001/vcard-rdf/3.0#" xmlns:bqbiol="http://biomodels.net/biology-qualifiers/" xmlns:bqmodel="http://biomodels.net/model-qualifiers/">
          <rdf:Description rdf:about="#metaid_0000012">
            <bqbiol:is>
              <rdf:Bag>
                <rdf:li rdf:resource="urn:miriam:obo.go:GO%3A0005737"/>
              </rdf:Bag>
            </bqbiol:is>
          </rdf:Description>
        </rdf:RDF>
      </annotation>
    </compartment>
    <compartment metaid="metaid_0000049" id="compartment_0000002" name="nucleus" size="1" outside="Cell">
      <annotation>
        <rdf:RDF xmlns:rdf="http://www.w3.org/1999/02/22-rdf-syntax-ns#" xmlns:dc="http://purl.org/dc/elements/1.1/" xmlns:dcterms="http://purl.org/dc/terms/" xmlns:vCard="http://www.w3.org/2001/vcard-rdf/3.0#" xmlns:bqbiol="http://biomodels.net/biology-qualifiers/" xmlns:bqmodel="http://biomodels.net/model-qualifiers/">
          <rdf:Description rdf:about="#metaid_0000049">
            <bqbiol:is>
              <rdf:Bag>
                <rdf:li rdf:resource="urn:miriam:obo.go:GO%3A0005634"/>
              </rdf:Bag>
            </bqbiol:is>
          </rdf:Description>
        </rdf:RDF>
      </annotation>
    </compartment>
  </listOfCompartments>
  <listOfSpecies>
    <species metaid="metaid_0000013" id="P0" name="PER Protein (unphosphorylated)" compartment="Cell" initialConcentration="0">
      <annotation>
        <rdf:RDF xmlns:rdf="http://www.w3.org/1999/02/22-rdf-syntax-ns#" xmlns:dc="http://purl.org/dc/elements/1.1/" xmlns:dcterms="http://purl.org/dc/terms/" xmlns:vCard="http://www.w3.org/2001/vcard-rdf/3.0#" xmlns:bqbiol="http://biomodels.net/biology-qualifiers/" xmlns:bqmodel="http://biomodels.net/model-qualifiers/">
          <rdf:Description rdf:about="#metaid_0000013">
            <bqbiol:isVersionOf>
              <rdf:Bag>
                <rdf:li rdf:resource="urn:miriam:uniprot:P07663"/>
              </rdf:Bag>
            </bqbiol:isVersionOf>
          </rdf:Description>
        </rdf:RDF>
      </annotation>
    </species>
    <species metaid="metaid_0000014" id="T0" name="TIM Protein (unphosphorylated)" compartment="Cell" initialConcentration="0">
      <annotation>
        <rdf:RDF xmlns:rdf="http://www.w3.org/1999/02/22-rdf-syntax-ns#" xmlns:dc="http://purl.org/dc/elements/1.1/" xmlns:dcterms="http://purl.org/dc/terms/" xmlns:vCard="http://www.w3.org/2001/vcard-rdf/3.0#" xmlns:bqbiol="http://biomodels.net/biology-qualifiers/" xmlns:bqmodel="http://biomodels.net/model-qualifiers/">
          <rdf:Description rdf:about="#metaid_0000014">
            <bqbiol:isVersionOf>
              <rdf:Bag>
                <rdf:li rdf:resource="urn:miriam:uniprot:P49021"/>
              </rdf:Bag>
            </bqbiol:isVersionOf>
          </rdf:Description>
        </rdf:RDF>
      </annotation>
    </species>
    <species metaid="metaid_0000015" id="P1" name="PER Protein (mono-phosphorylated)" compartment="Cell" initialConcentration="0">
      <annotation>
        <rdf:RDF xmlns:rdf="http://www.w3.org/1999/02/22-rdf-syntax-ns#" xmlns:dc="http://purl.org/dc/elements/1.1/" xmlns:dcterms="http://purl.org/dc/terms/" xmlns:vCard="http://www.w3.org/2001/vcard-rdf/3.0#" xmlns:bqbiol="http://biomodels.net/biology-qualifiers/" xmlns:bqmodel="http://biomodels.net/model-qualifiers/">
          <rdf:Description rdf:about="#metaid_0000015">
            <bqbiol:isVersionOf>
              <rdf:Bag>
                <rdf:li rdf:resource="urn:miriam:uniprot:P07663"/>
              </rdf:Bag>
            </bqbiol:isVersionOf>
          </rdf:Description>
        </rdf:RDF>
      </annotation>
    </species>
    <species metaid="metaid_0000016" id="T1" name="TIM Protein (mono-phosphorylated)" compartment="Cell" initialConcentration="0">
      <annotation>
        <rdf:RDF xmlns:rdf="http://www.w3.org/1999/02/22-rdf-syntax-ns#" xmlns:dc="http://purl.org/dc/elements/1.1/" xmlns:dcterms="http://purl.org/dc/terms/" xmlns:vCard="http://www.w3.org/2001/vcard-rdf/3.0#" xmlns:bqbiol="http://biomodels.net/biology-qualifiers/" xmlns:bqmodel="http://biomodels.net/model-qualifiers/">
          <rdf:Description rdf:about="#metaid_0000016">
            <bqbiol:isVersionOf>
              <rdf:Bag>
                <rdf:li rdf:resource="urn:miriam:uniprot:P49021"/>
              </rdf:Bag>
            </bqbiol:isVersionOf>
          </rdf:Description>
        </rdf:RDF>
      </annotation>
    </species>
    <species metaid="metaid_0000017" id="P2" name="PER Protein (bi-phosphorylated)" compartment="Cell" initialConcentration="0">
      <annotation>
        <rdf:RDF xmlns:rdf="http://www.w3.org/1999/02/22-rdf-syntax-ns#" xmlns:dc="http://purl.org/dc/elements/1.1/" xmlns:dcterms="http://purl.org/dc/terms/" xmlns:vCard="http://www.w3.org/2001/vcard-rdf/3.0#" xmlns:bqbiol="http://biomodels.net/biology-qualifiers/" xmlns:bqmodel="http://biomodels.net/model-qualifiers/">
          <rdf:Description rdf:about="#metaid_0000017">
            <bqbiol:isVersionOf>
              <rdf:Bag>
                <rdf:li rdf:resource="urn:miriam:uniprot:P07663"/>
              </rdf:Bag>
            </bqbiol:isVersionOf>
          </rdf:Description>
        </rdf:RDF>
      </annotation>
    </species>
    <species metaid="metaid_0000018" id="T2" name="TIM Protein (bi-phosphorylated)" compartment="Cell" initialConcentration="0">
      <annotation>
        <rdf:RDF xmlns:rdf="http://www.w3.org/1999/02/22-rdf-syntax-ns#" xmlns:dc="http://purl.org/dc/elements/1.1/" xmlns:dcterms="http://purl.org/dc/terms/" xmlns:vCard="http://www.w3.org/2001/vcard-rdf/3.0#" xmlns:bqbiol="http://biomodels.net/biology-qualifiers/" xmlns:bqmodel="http://biomodels.net/model-qualifiers/">
          <rdf:Description rdf:about="#metaid_0000018">
            <bqbiol:isVersionOf>
              <rdf:Bag>
                <rdf:li rdf:resource="urn:miriam:uniprot:P49021"/>
              </rdf:Bag>
            </bqbiol:isVersionOf>
          </rdf:Description>
        </rdf:RDF>
      </annotation>
    </species>
    <species metaid="metaid_0000019" id="CC" name="Cytosolic PER-TIM Complex" compartment="Cell" initialConcentration="0">
      <annotation>
        <rdf:RDF xmlns:rdf="http://www.w3.org/1999/02/22-rdf-syntax-ns#" xmlns:dc="http://purl.org/dc/elements/1.1/" xmlns:dcterms="http://purl.org/dc/terms/" xmlns:vCard="http://www.w3.org/2001/vcard-rdf/3.0#" xmlns:bqbiol="http://biomodels.net/biology-qualifiers/" xmlns:bqmodel="http://biomodels.net/model-qualifiers/">
          <rdf:Description rdf:about="#metaid_0000019">
            <bqbiol:hasPart>
              <rdf:Bag>
                <rdf:li rdf:resource="urn:miriam:uniprot:P49021"/>
                <rdf:li rdf:resource="urn:miriam:uniprot:P07663"/>
              </rdf:Bag>
            </bqbiol:hasPart>
          </rdf:Description>
        </rdf:RDF>
      </annotation>
    </species>
    <species metaid="metaid_0000020" id="Cn" name="Nuclear PER-TIM Complex" compartment="compartment_0000002" initialConcentration="0">
      <annotation>
        <rdf:RDF xmlns:rdf="http://www.w3.org/1999/02/22-rdf-syntax-ns#" xmlns:dc="http://purl.org/dc/elements/1.1/" xmlns:dcterms="http://purl.org/dc/terms/" xmlns:vCard="http://www.w3.org/2001/vcard-rdf/3.0#" xmlns:bqbiol="http://biomodels.net/biology-qualifiers/" xmlns:bqmodel="http://biomodels.net/model-qualifiers/">
          <rdf:Description rdf:about="#metaid_0000020">
            <bqbiol:hasPart>
              <rdf:Bag>
                <rdf:li rdf:resource="urn:miriam:uniprot:P49021"/>
                <rdf:li rdf:resource="urn:miriam:uniprot:P07663"/>
              </rdf:Bag>
            </bqbiol:hasPart>
          </rdf:Description>
        </rdf:RDF>
      </annotation>
    </species>
    <species metaid="metaid_0000021" id="Mp" name="PER mRNA" compartment="Cell" initialConcentration="0">
      <annotation>
        <rdf:RDF xmlns:rdf="http://www.w3.org/1999/02/22-rdf-syntax-ns#" xmlns:dc="http://purl.org/dc/elements/1.1/" xmlns:dcterms="http://purl.org/dc/terms/" xmlns:vCard="http://www.w3.org/2001/vcard-rdf/3.0#" xmlns:bqbiol="http://biomodels.net/biology-qualifiers/" xmlns:bqmodel="http://biomodels.net/model-qualifiers/">
          <rdf:Description rdf:about="#metaid_0000021">
            <bqbiol:isVersionOf>
              <rdf:Bag>
                <rdf:li rdf:resource="urn:miriam:obo.chebi:CHEBI%3A33699"/>
                <rdf:li rdf:resource="urn:miriam:kegg.compound:C00046"/>
              </rdf:Bag>
            </bqbiol:isVersionOf>
          </rdf:Description>
        </rdf:RDF>
      </annotation>
    </species>
    <species metaid="metaid_0000022" id="Mt" name="TIM mRNA" compartment="Cell" initialConcentration="0">
      <annotation>
        <rdf:RDF xmlns:rdf="http://www.w3.org/1999/02/22-rdf-syntax-ns#" xmlns:dc="http://purl.org/dc/elements/1.1/" xmlns:dcterms="http://purl.org/dc/terms/" xmlns:vCard="http://www.w3.org/2001/vcard-rdf/3.0#" xmlns:bqbiol="http://biomodels.net/biology-qualifiers/" xmlns:bqmodel="http://biomodels.net/model-qualifiers/">
          <rdf:Description rdf:about="#metaid_0000022">
            <bqbiol:isVersionOf>
              <rdf:Bag>
                <rdf:li rdf:resource="urn:miriam:obo.chebi:CHEBI%3A33699"/>
                <rdf:li rdf:resource="urn:miriam:kegg.compound:C00046"/>
              </rdf:Bag>
            </bqbiol:isVersionOf>
          </rdf:Description>
        </rdf:RDF>
      </annotation>
    </species>
  </listOfSpecies>
  <listOfParameters>
    <parameter metaid="metaid_0000008" id="Pt" name="Total Per" constant="false"/>
    <parameter metaid="metaid_0000009" id="Tt" name="Total Tim" constant="false"/>
    <parameter metaid="metaid_0000010" id="V_mT" value="0.7">
      <notes>
        <body xmlns="http://www.w3.org/1999/xhtml">
          <p>V_mT=.7 (physiological oscillations); 0.28 (chaos); .4 or .99 (biorhythmicity example)</p>
        </body>
      </notes>
    </parameter>
    <parameter metaid="metaid_0000011" id="V_dT" value="2">
      <notes>
        <body xmlns="http://www.w3.org/1999/xhtml">
          <p>V_dT=2 (physiological oscillations); 4.8 (chaos); 3.8 or 2 (biorhythmicity example)</p>
        </body>
      </notes>
    </parameter>
  </listOfParameters>
  <listOfRules>
    <assignmentRule metaid="metaid_0000023" variable="Pt">
      <math xmlns="http://www.w3.org/1998/Math/MathML">
        <apply>
          <plus/>
          <ci> CC </ci>
          <ci> Cn </ci>
          <ci> P0 </ci>
          <ci> P1 </ci>
          <ci> P2 </ci>
        </apply>
      </math>
    </assignmentRule>
    <assignmentRule metaid="metaid_0000024" variable="Tt">
      <math xmlns="http://www.w3.org/1998/Math/MathML">
        <apply>
          <plus/>
          <ci> CC </ci>
          <ci> Cn </ci>
          <ci> T0 </ci>
          <ci> T1 </ci>
          <ci> T2 </ci>
        </apply>
      </math>
    </assignmentRule>
  </listOfRules>
  <listOfReactions>
    <reaction metaid="metaid_0000025" id="P0_to_P1" name="First Phosphorylation of PER" reversible="false">
      <notes>
        <body xmlns="http://www.w3.org/1999/xhtml">
          <p>This phosphorylation is triggered by the protein product of the gene <em>double-time</em> (DBT, <a href="http://www.uniprot.org/entry/O76324">DCO_DROME</a>). Not explicitely represented in the model.</p>
        </body>
      </notes>
      <annotation>
        <rdf:RDF xmlns:rdf="http://www.w3.org/1999/02/22-rdf-syntax-ns#" xmlns:dc="http://purl.org/dc/elements/1.1/" xmlns:dcterms="http://purl.org/dc/terms/" xmlns:vCard="http://www.w3.org/2001/vcard-rdf/3.0#" xmlns:bqbiol="http://biomodels.net/biology-qualifiers/" xmlns:bqmodel="http://biomodels.net/model-qualifiers/">
          <rdf:Description rdf:about="#metaid_0000025">
            <bqbiol:isVersionOf>
              <rdf:Bag>
                <rdf:li rdf:resource="urn:miriam:ec-code:2.7.11.1"/>
                <rdf:li rdf:resource="urn:miriam:obo.go:GO%3A0006468"/>
              </rdf:Bag>
            </bqbiol:isVersionOf>
          </rdf:Description>
        </rdf:RDF>
      </annotation>
      <listOfReactants>
        <speciesReference species="P0"/>
      </listOfReactants>
      <listOfProducts>
        <speciesReference species="P1"/>
      </listOfProducts>
      <kineticLaw>
        <math xmlns="http://www.w3.org/1998/Math/MathML">
          <apply>
            <divide/>
            <apply>
              <times/>
              <ci> Cell </ci>
              <ci> V_1P </ci>
              <ci> P0 </ci>
            </apply>
            <apply>
              <plus/>
              <ci> K1_P </ci>
              <ci> P0 </ci>
            </apply>
          </apply>
        </math>
        <listOfParameters>
          <parameter metaid="_727239" id="K1_P" value="2"/>
          <parameter metaid="_727241" id="V_1P" value="8"/>
        </listOfParameters>
      </kineticLaw>
    </reaction>
    <reaction metaid="metaid_0000026" id="T0_to_T1" name="First Phosphorylation of TIM" reversible="false">
      <annotation>
        <rdf:RDF xmlns:rdf="http://www.w3.org/1999/02/22-rdf-syntax-ns#" xmlns:dc="http://purl.org/dc/elements/1.1/" xmlns:dcterms="http://purl.org/dc/terms/" xmlns:vCard="http://www.w3.org/2001/vcard-rdf/3.0#" xmlns:bqbiol="http://biomodels.net/biology-qualifiers/" xmlns:bqmodel="http://biomodels.net/model-qualifiers/">
          <rdf:Description rdf:about="#metaid_0000026">
            <bqbiol:isVersionOf>
              <rdf:Bag>
                <rdf:li rdf:resource="urn:miriam:ec-code:2.7.11.1"/>
                <rdf:li rdf:resource="urn:miriam:obo.go:GO%3A0006468"/>
              </rdf:Bag>
            </bqbiol:isVersionOf>
          </rdf:Description>
        </rdf:RDF>
      </annotation>
      <listOfReactants>
        <speciesReference species="T0"/>
      </listOfReactants>
      <listOfProducts>
        <speciesReference species="T1"/>
      </listOfProducts>
      <kineticLaw>
        <math xmlns="http://www.w3.org/1998/Math/MathML">
          <apply>
            <divide/>
            <apply>
              <times/>
              <ci> Cell </ci>
              <ci> V_1T </ci>
              <ci> T0 </ci>
            </apply>
            <apply>
              <plus/>
              <ci> K_1T </ci>
              <ci> T0 </ci>
            </apply>
          </apply>
        </math>
        <listOfParameters>
          <parameter metaid="_727243" id="K_1T" value="2"/>
          <parameter metaid="_727245" id="V_1T" value="8"/>
        </listOfParameters>
      </kineticLaw>
    </reaction>
    <reaction metaid="metaid_0000027" id="P1_to_P0" name="Dephosphorylation of PER (1st P)" reversible="false">
      <annotation>
        <rdf:RDF xmlns:rdf="http://www.w3.org/1999/02/22-rdf-syntax-ns#" xmlns:dc="http://purl.org/dc/elements/1.1/" xmlns:dcterms="http://purl.org/dc/terms/" xmlns:vCard="http://www.w3.org/2001/vcard-rdf/3.0#" xmlns:bqbiol="http://biomodels.net/biology-qualifiers/" xmlns:bqmodel="http://biomodels.net/model-qualifiers/">
          <rdf:Description rdf:about="#metaid_0000027">
            <bqbiol:isVersionOf>
              <rdf:Bag>
                <rdf:li rdf:resource="urn:miriam:ec-code:3.1.3.16"/>
                <rdf:li rdf:resource="urn:miriam:obo.go:GO%3A0006470"/>
              </rdf:Bag>
            </bqbiol:isVersionOf>
          </rdf:Description>
        </rdf:RDF>
      </annotation>
      <listOfReactants>
        <speciesReference species="P1"/>
      </listOfReactants>
      <listOfProducts>
        <speciesReference species="P0"/>
      </listOfProducts>
      <kineticLaw>
        <math xmlns="http://www.w3.org/1998/Math/MathML">
          <apply>
            <divide/>
            <apply>
              <times/>
              <ci> Cell </ci>
              <ci> V_2P </ci>
              <ci> P1 </ci>
            </apply>
            <apply>
              <plus/>
              <ci> K_2P </ci>
              <ci> P1 </ci>
            </apply>
          </apply>
        </math>
        <listOfParameters>
          <parameter metaid="_727247" id="K_2P" value="2"/>
          <parameter metaid="_727249" id="V_2P" value="1"/>
        </listOfParameters>
      </kineticLaw>
    </reaction>
    <reaction metaid="metaid_0000028" id="T1_to_T0" name="Dephosphorylation of TIM (1st P)" reversible="false">
      <annotation>
        <rdf:RDF xmlns:rdf="http://www.w3.org/1999/02/22-rdf-syntax-ns#" xmlns:dc="http://purl.org/dc/elements/1.1/" xmlns:dcterms="http://purl.org/dc/terms/" xmlns:vCard="http://www.w3.org/2001/vcard-rdf/3.0#" xmlns:bqbiol="http://biomodels.net/biology-qualifiers/" xmlns:bqmodel="http://biomodels.net/model-qualifiers/">
          <rdf:Description rdf:about="#metaid_0000028">
            <bqbiol:isVersionOf>
              <rdf:Bag>
                <rdf:li rdf:resource="urn:miriam:ec-code:3.1.3.16"/>
                <rdf:li rdf:resource="urn:miriam:obo.go:GO%3A0006470"/>
              </rdf:Bag>
            </bqbiol:isVersionOf>
          </rdf:Description>
        </rdf:RDF>
      </annotation>
      <listOfReactants>
        <speciesReference species="T1"/>
      </listOfReactants>
      <listOfProducts>
        <speciesReference species="T0"/>
      </listOfProducts>
      <kineticLaw>
        <math xmlns="http://www.w3.org/1998/Math/MathML">
          <apply>
            <divide/>
            <apply>
              <times/>
              <ci> Cell </ci>
              <ci> V_2T </ci>
              <ci> T1 </ci>
            </apply>
            <apply>
              <plus/>
              <ci> K_2T </ci>
              <ci> T1 </ci>
            </apply>
          </apply>
        </math>
        <listOfParameters>
          <parameter metaid="_727251" id="K_2T" value="2"/>
          <parameter metaid="_727253" id="V_2T" value="1"/>
        </listOfParameters>
      </kineticLaw>
    </reaction>
    <reaction metaid="metaid_0000029" id="P1_to_P2" name="Second Phosphorylation of PER" reversible="false">
      <notes>
        <body xmlns="http://www.w3.org/1999/xhtml">
          <p>This phosphorylation is triggered by the protein product of the gene <em>double-time</em> (DBT, <a href="http://www.uniprot.org/entry/O76324">DCO_DROME</a>). Not explicitely represented in the model.</p>
        </body>
      </notes>
      <annotation>
        <rdf:RDF xmlns:rdf="http://www.w3.org/1999/02/22-rdf-syntax-ns#" xmlns:dc="http://purl.org/dc/elements/1.1/" xmlns:dcterms="http://purl.org/dc/terms/" xmlns:vCard="http://www.w3.org/2001/vcard-rdf/3.0#" xmlns:bqbiol="http://biomodels.net/biology-qualifiers/" xmlns:bqmodel="http://biomodels.net/model-qualifiers/">
          <rdf:Description rdf:about="#metaid_0000029">
            <bqbiol:isVersionOf>
              <rdf:Bag>
                <rdf:li rdf:resource="urn:miriam:ec-code:2.7.11.1"/>
                <rdf:li rdf:resource="urn:miriam:obo.go:GO%3A0006468"/>
              </rdf:Bag>
            </bqbiol:isVersionOf>
          </rdf:Description>
        </rdf:RDF>
      </annotation>
      <listOfReactants>
        <speciesReference species="P1"/>
      </listOfReactants>
      <listOfProducts>
        <speciesReference species="P2"/>
      </listOfProducts>
      <kineticLaw>
        <math xmlns="http://www.w3.org/1998/Math/MathML">
          <apply>
            <divide/>
            <apply>
              <times/>
              <ci> Cell </ci>
              <ci> V_3P </ci>
              <ci> P1 </ci>
            </apply>
            <apply>
              <plus/>
              <ci> K_3P </ci>
              <ci> P1 </ci>
            </apply>
          </apply>
        </math>
        <listOfParameters>
          <parameter metaid="_727255" id="K_3P" value="2"/>
          <parameter metaid="_727257" id="V_3P" value="8"/>
        </listOfParameters>
      </kineticLaw>
    </reaction>
    <reaction metaid="metaid_0000030" id="T1_to_T2" name="Second Phosphorylation of TIM" reversible="false">
      <annotation>
        <rdf:RDF xmlns:rdf="http://www.w3.org/1999/02/22-rdf-syntax-ns#" xmlns:dc="http://purl.org/dc/elements/1.1/" xmlns:dcterms="http://purl.org/dc/terms/" xmlns:vCard="http://www.w3.org/2001/vcard-rdf/3.0#" xmlns:bqbiol="http://biomodels.net/biology-qualifiers/" xmlns:bqmodel="http://biomodels.net/model-qualifiers/">
          <rdf:Description rdf:about="#metaid_0000030">
            <bqbiol:isVersionOf>
              <rdf:Bag>
                <rdf:li rdf:resource="urn:miriam:ec-code:2.7.11.1"/>
                <rdf:li rdf:resource="urn:miriam:obo.go:GO%3A0006468"/>
              </rdf:Bag>
            </bqbiol:isVersionOf>
          </rdf:Description>
        </rdf:RDF>
      </annotation>
      <listOfReactants>
        <speciesReference species="T1"/>
      </listOfReactants>
      <listOfProducts>
        <speciesReference species="T2"/>
      </listOfProducts>
      <kineticLaw>
        <math xmlns="http://www.w3.org/1998/Math/MathML">
          <apply>
            <divide/>
            <apply>
              <times/>
              <ci> Cell </ci>
              <ci> V_3T </ci>
              <ci> T1 </ci>
            </apply>
            <apply>
              <plus/>
              <ci> K_3T </ci>
              <ci> T1 </ci>
            </apply>
          </apply>
        </math>
        <listOfParameters>
          <parameter metaid="_727259" id="K_3T" value="2"/>
          <parameter metaid="_727261" id="V_3T" value="8"/>
        </listOfParameters>
      </kineticLaw>
    </reaction>
    <reaction metaid="metaid_0000031" id="P2_to_P1" name="Dephosphorylation of PER (2nd P)" reversible="false">
      <annotation>
        <rdf:RDF xmlns:rdf="http://www.w3.org/1999/02/22-rdf-syntax-ns#" xmlns:dc="http://purl.org/dc/elements/1.1/" xmlns:dcterms="http://purl.org/dc/terms/" xmlns:vCard="http://www.w3.org/2001/vcard-rdf/3.0#" xmlns:bqbiol="http://biomodels.net/biology-qualifiers/" xmlns:bqmodel="http://biomodels.net/model-qualifiers/">
          <rdf:Description rdf:about="#metaid_0000031">
            <bqbiol:isVersionOf>
              <rdf:Bag>
                <rdf:li rdf:resource="urn:miriam:ec-code:3.1.3.16"/>
                <rdf:li rdf:resource="urn:miriam:obo.go:GO%3A0006470"/>
              </rdf:Bag>
            </bqbiol:isVersionOf>
          </rdf:Description>
        </rdf:RDF>
      </annotation>
      <listOfReactants>
        <speciesReference species="P2"/>
      </listOfReactants>
      <listOfProducts>
        <speciesReference species="P1"/>
      </listOfProducts>
      <kineticLaw>
        <math xmlns="http://www.w3.org/1998/Math/MathML">
          <apply>
            <divide/>
            <apply>
              <times/>
              <ci> Cell </ci>
              <ci> V_4P </ci>
              <ci> P2 </ci>
            </apply>
            <apply>
              <plus/>
              <ci> K_4P </ci>
              <ci> P2 </ci>
            </apply>
          </apply>
        </math>
        <listOfParameters>
          <parameter metaid="_727263" id="K_4P" value="2"/>
          <parameter metaid="_727265" id="V_4P" value="1"/>
        </listOfParameters>
      </kineticLaw>
    </reaction>
    <reaction metaid="metaid_0000032" id="T2_to_T1" name="Dephosphorylation of TIM (2nd P)" reversible="false">
      <annotation>
        <rdf:RDF xmlns:rdf="http://www.w3.org/1999/02/22-rdf-syntax-ns#" xmlns:dc="http://purl.org/dc/elements/1.1/" xmlns:dcterms="http://purl.org/dc/terms/" xmlns:vCard="http://www.w3.org/2001/vcard-rdf/3.0#" xmlns:bqbiol="http://biomodels.net/biology-qualifiers/" xmlns:bqmodel="http://biomodels.net/model-qualifiers/">
          <rdf:Description rdf:about="#metaid_0000032">
            <bqbiol:isVersionOf>
              <rdf:Bag>
                <rdf:li rdf:resource="urn:miriam:ec-code:3.1.3.16"/>
                <rdf:li rdf:resource="urn:miriam:obo.go:GO%3A0006470"/>
              </rdf:Bag>
            </bqbiol:isVersionOf>
          </rdf:Description>
        </rdf:RDF>
      </annotation>
      <listOfReactants>
        <speciesReference species="T2"/>
      </listOfReactants>
      <listOfProducts>
        <speciesReference species="T1"/>
      </listOfProducts>
      <kineticLaw>
        <math xmlns="http://www.w3.org/1998/Math/MathML">
          <apply>
            <divide/>
            <apply>
              <times/>
              <ci> Cell </ci>
              <ci> V_4T </ci>
              <ci> T2 </ci>
            </apply>
            <apply>
              <plus/>
              <ci> K_4T </ci>
              <ci> T2 </ci>
            </apply>
          </apply>
        </math>
        <listOfParameters>
          <parameter metaid="_727267" id="K_4T" value="2"/>
          <parameter metaid="_727269" id="V_4T" value="1"/>
        </listOfParameters>
      </kineticLaw>
    </reaction>
    <reaction metaid="metaid_0000033" id="P0_degradation" name="PER degradation" reversible="false">
      <annotation>
        <rdf:RDF xmlns:rdf="http://www.w3.org/1999/02/22-rdf-syntax-ns#" xmlns:dc="http://purl.org/dc/elements/1.1/" xmlns:dcterms="http://purl.org/dc/terms/" xmlns:vCard="http://www.w3.org/2001/vcard-rdf/3.0#" xmlns:bqbiol="http://biomodels.net/biology-qualifiers/" xmlns:bqmodel="http://biomodels.net/model-qualifiers/">
          <rdf:Description rdf:about="#metaid_0000033">
            <bqbiol:isVersionOf>
              <rdf:Bag>
                <rdf:li rdf:resource="urn:miriam:obo.go:GO%3A0030163"/>
              </rdf:Bag>
            </bqbiol:isVersionOf>
          </rdf:Description>
        </rdf:RDF>
      </annotation>
      <listOfReactants>
        <speciesReference species="P0"/>
      </listOfReactants>
      <kineticLaw>
        <math xmlns="http://www.w3.org/1998/Math/MathML">
          <apply>
            <times/>
            <ci> Cell </ci>
            <ci> k_d </ci>
            <ci> P0 </ci>
          </apply>
        </math>
        <listOfParameters>
          <parameter metaid="_727271" id="k_d" value="0.01"/>
        </listOfParameters>
      </kineticLaw>
    </reaction>
    <reaction metaid="metaid_0000034" id="T0_degradation" name="TIM degradation" reversible="false">
      <annotation>
        <rdf:RDF xmlns:rdf="http://www.w3.org/1999/02/22-rdf-syntax-ns#" xmlns:dc="http://purl.org/dc/elements/1.1/" xmlns:dcterms="http://purl.org/dc/terms/" xmlns:vCard="http://www.w3.org/2001/vcard-rdf/3.0#" xmlns:bqbiol="http://biomodels.net/biology-qualifiers/" xmlns:bqmodel="http://biomodels.net/model-qualifiers/">
          <rdf:Description rdf:about="#metaid_0000034">
            <bqbiol:isVersionOf>
              <rdf:Bag>
                <rdf:li rdf:resource="urn:miriam:obo.go:GO%3A0030163"/>
              </rdf:Bag>
            </bqbiol:isVersionOf>
          </rdf:Description>
        </rdf:RDF>
      </annotation>
      <listOfReactants>
        <speciesReference species="T0"/>
      </listOfReactants>
      <kineticLaw>
        <math xmlns="http://www.w3.org/1998/Math/MathML">
          <apply>
            <times/>
            <ci> Cell </ci>
            <ci> k_d </ci>
            <ci> T0 </ci>
          </apply>
        </math>
        <listOfParameters>
          <parameter metaid="_727272" id="k_d" value="0.01"/>
        </listOfParameters>
      </kineticLaw>
    </reaction>
    <reaction metaid="metaid_0000035" id="P1_degradation" name="PER-1 degradation" reversible="false">
      <annotation>
        <rdf:RDF xmlns:rdf="http://www.w3.org/1999/02/22-rdf-syntax-ns#" xmlns:dc="http://purl.org/dc/elements/1.1/" xmlns:dcterms="http://purl.org/dc/terms/" xmlns:vCard="http://www.w3.org/2001/vcard-rdf/3.0#" xmlns:bqbiol="http://biomodels.net/biology-qualifiers/" xmlns:bqmodel="http://biomodels.net/model-qualifiers/">
          <rdf:Description rdf:about="#metaid_0000035">
            <bqbiol:isVersionOf>
              <rdf:Bag>
                <rdf:li rdf:resource="urn:miriam:obo.go:GO%3A0030163"/>
              </rdf:Bag>
            </bqbiol:isVersionOf>
          </rdf:Description>
        </rdf:RDF>
      </annotation>
      <listOfReactants>
        <speciesReference species="P1"/>
      </listOfReactants>
      <kineticLaw>
        <math xmlns="http://www.w3.org/1998/Math/MathML">
          <apply>
            <times/>
            <ci> Cell </ci>
            <ci> k_d </ci>
            <ci> P1 </ci>
          </apply>
        </math>
        <listOfParameters>
          <parameter metaid="_727273" id="k_d" value="0.01"/>
        </listOfParameters>
      </kineticLaw>
    </reaction>
    <reaction metaid="metaid_0000036" id="T1_degradation" name="TIM-1 degradation" reversible="false">
      <annotation>
        <rdf:RDF xmlns:rdf="http://www.w3.org/1999/02/22-rdf-syntax-ns#" xmlns:dc="http://purl.org/dc/elements/1.1/" xmlns:dcterms="http://purl.org/dc/terms/" xmlns:vCard="http://www.w3.org/2001/vcard-rdf/3.0#" xmlns:bqbiol="http://biomodels.net/biology-qualifiers/" xmlns:bqmodel="http://biomodels.net/model-qualifiers/">
          <rdf:Description rdf:about="#metaid_0000036">
            <bqbiol:isVersionOf>
              <rdf:Bag>
                <rdf:li rdf:resource="urn:miriam:obo.go:GO%3A0030163"/>
              </rdf:Bag>
            </bqbiol:isVersionOf>
          </rdf:Description>
        </rdf:RDF>
      </annotation>
      <listOfReactants>
        <speciesReference species="T1"/>
      </listOfReactants>
      <kineticLaw>
        <math xmlns="http://www.w3.org/1998/Math/MathML">
          <apply>
            <times/>
            <ci> Cell </ci>
            <ci> k_d </ci>
            <ci> T1 </ci>
          </apply>
        </math>
        <listOfParameters>
          <parameter metaid="_727275" id="k_d" value="0.01"/>
        </listOfParameters>
      </kineticLaw>
    </reaction>
    <reaction metaid="metaid_0000037" id="P2_degradation" name="PER-2 degradation" reversible="false">
      <annotation>
        <rdf:RDF xmlns:rdf="http://www.w3.org/1999/02/22-rdf-syntax-ns#" xmlns:dc="http://purl.org/dc/elements/1.1/" xmlns:dcterms="http://purl.org/dc/terms/" xmlns:vCard="http://www.w3.org/2001/vcard-rdf/3.0#" xmlns:bqbiol="http://biomodels.net/biology-qualifiers/" xmlns:bqmodel="http://biomodels.net/model-qualifiers/">
          <rdf:Description rdf:about="#metaid_0000037">
            <bqbiol:isVersionOf>
              <rdf:Bag>
                <rdf:li rdf:resource="urn:miriam:obo.go:GO%3A0030163"/>
              </rdf:Bag>
            </bqbiol:isVersionOf>
          </rdf:Description>
        </rdf:RDF>
      </annotation>
      <listOfReactants>
        <speciesReference species="P2"/>
      </listOfReactants>
      <kineticLaw>
        <math xmlns="http://www.w3.org/1998/Math/MathML">
          <apply>
            <plus/>
            <apply>
              <times/>
              <ci> Cell </ci>
              <ci> k_d </ci>
              <ci> P2 </ci>
            </apply>
            <apply>
              <divide/>
              <apply>
                <times/>
                <ci> Cell </ci>
                <ci> V_dP </ci>
                <ci> P2 </ci>
              </apply>
              <apply>
                <plus/>
                <ci> K_dP </ci>
                <ci> P2 </ci>
              </apply>
            </apply>
          </apply>
        </math>
        <listOfParameters>
          <parameter metaid="_727276" id="k_d" value="0.01"/>
          <parameter metaid="_727277" id="V_dP" value="2"/>
          <parameter metaid="_727279" id="K_dP" value="0.2"/>
        </listOfParameters>
      </kineticLaw>
    </reaction>
    <reaction metaid="metaid_0000038" id="T2_degradation" name="TIM-2 degradation" reversible="false">
      <annotation>
        <rdf:RDF xmlns:rdf="http://www.w3.org/1999/02/22-rdf-syntax-ns#" xmlns:dc="http://purl.org/dc/elements/1.1/" xmlns:dcterms="http://purl.org/dc/terms/" xmlns:vCard="http://www.w3.org/2001/vcard-rdf/3.0#" xmlns:bqbiol="http://biomodels.net/biology-qualifiers/" xmlns:bqmodel="http://biomodels.net/model-qualifiers/">
          <rdf:Description rdf:about="#metaid_0000038">
            <bqbiol:isVersionOf>
              <rdf:Bag>
                <rdf:li rdf:resource="urn:miriam:obo.go:GO%3A0030163"/>
              </rdf:Bag>
            </bqbiol:isVersionOf>
          </rdf:Description>
        </rdf:RDF>
      </annotation>
      <listOfReactants>
        <speciesReference species="T2"/>
      </listOfReactants>
      <kineticLaw>
        <math xmlns="http://www.w3.org/1998/Math/MathML">
          <apply>
            <plus/>
            <apply>
              <times/>
              <ci> Cell </ci>
              <ci> k_d </ci>
              <ci> T2 </ci>
            </apply>
            <apply>
              <divide/>
              <apply>
                <times/>
                <ci> Cell </ci>
                <ci> V_dT </ci>
                <ci> T2 </ci>
              </apply>
              <apply>
                <plus/>
                <ci> K_dT </ci>
                <ci> T2 </ci>
              </apply>
            </apply>
          </apply>
        </math>
        <listOfParameters>
          <parameter metaid="_727281" id="k_d" value="0.01"/>
          <parameter metaid="_727283" id="K_dT" value="0.2"/>
        </listOfParameters>
      </kineticLaw>
    </reaction>
    <reaction metaid="metaid_0000039" id="PT_complex_formation" name="PER-TIM complex formation">
      <annotation>
        <rdf:RDF xmlns:rdf="http://www.w3.org/1999/02/22-rdf-syntax-ns#" xmlns:dc="http://purl.org/dc/elements/1.1/" xmlns:dcterms="http://purl.org/dc/terms/" xmlns:vCard="http://www.w3.org/2001/vcard-rdf/3.0#" xmlns:bqbiol="http://biomodels.net/biology-qualifiers/" xmlns:bqmodel="http://biomodels.net/model-qualifiers/">
          <rdf:Description rdf:about="#metaid_0000039">
            <bqbiol:isVersionOf>
              <rdf:Bag>
                <rdf:li rdf:resource="urn:miriam:obo.go:GO%3A0006461"/>
              </rdf:Bag>
            </bqbiol:isVersionOf>
          </rdf:Description>
        </rdf:RDF>
      </annotation>
      <listOfReactants>
        <speciesReference species="P2"/>
        <speciesReference species="T2"/>
      </listOfReactants>
      <listOfProducts>
        <speciesReference species="CC"/>
      </listOfProducts>
      <kineticLaw>
        <math xmlns="http://www.w3.org/1998/Math/MathML">
          <apply>
            <minus/>
            <apply>
              <times/>
              <ci> Cell </ci>
              <ci> k3 </ci>
              <ci> P2 </ci>
              <ci> T2 </ci>
            </apply>
            <apply>
              <times/>
              <ci> Cell </ci>
              <ci> k4 </ci>
              <ci> CC </ci>
            </apply>
          </apply>
        </math>
        <listOfParameters>
          <parameter metaid="_727285" id="k3" value="1.2"/>
          <parameter metaid="_727287" id="k4" value="0.6"/>
        </listOfParameters>
      </kineticLaw>
    </reaction>
    <reaction metaid="metaid_0000040" id="PT_complex_nucleation" name="PER-TIM complex nucleation">
      <annotation>
        <rdf:RDF xmlns:rdf="http://www.w3.org/1999/02/22-rdf-syntax-ns#" xmlns:dc="http://purl.org/dc/elements/1.1/" xmlns:dcterms="http://purl.org/dc/terms/" xmlns:vCard="http://www.w3.org/2001/vcard-rdf/3.0#" xmlns:bqbiol="http://biomodels.net/biology-qualifiers/" xmlns:bqmodel="http://biomodels.net/model-qualifiers/">
          <rdf:Description rdf:about="#metaid_0000040">
            <bqbiol:isVersionOf>
              <rdf:Bag>
                <rdf:li rdf:resource="urn:miriam:obo.go:GO%3A0006606"/>
              </rdf:Bag>
            </bqbiol:isVersionOf>
          </rdf:Description>
        </rdf:RDF>
      </annotation>
      <listOfReactants>
        <speciesReference species="CC"/>
      </listOfReactants>
      <listOfProducts>
        <speciesReference species="Cn"/>
      </listOfProducts>
      <kineticLaw>
        <math xmlns="http://www.w3.org/1998/Math/MathML">
          <apply>
            <minus/>
            <apply>
              <times/>
              <ci> Cell </ci>
              <ci> k1 </ci>
              <ci> CC </ci>
            </apply>
            <apply>
              <times/>
              <ci> compartment_0000002 </ci>
              <ci> k2 </ci>
              <ci> Cn </ci>
            </apply>
          </apply>
        </math>
        <listOfParameters>
          <parameter metaid="_727289" id="k1" value="0.6"/>
          <parameter metaid="_727291" id="k2" value="0.2"/>
        </listOfParameters>
      </kineticLaw>
    </reaction>
    <reaction metaid="metaid_0000041" id="PT_complex_degradation" name="PER-TIM complex degradation (cytosol)" reversible="false">
      <annotation>
        <rdf:RDF xmlns:rdf="http://www.w3.org/1999/02/22-rdf-syntax-ns#" xmlns:dc="http://purl.org/dc/elements/1.1/" xmlns:dcterms="http://purl.org/dc/terms/" xmlns:vCard="http://www.w3.org/2001/vcard-rdf/3.0#" xmlns:bqbiol="http://biomodels.net/biology-qualifiers/" xmlns:bqmodel="http://biomodels.net/model-qualifiers/">
          <rdf:Description rdf:about="#metaid_0000041">
            <bqbiol:isVersionOf>
              <rdf:Bag>
                <rdf:li rdf:resource="urn:miriam:obo.go:GO%3A0030163"/>
              </rdf:Bag>
            </bqbiol:isVersionOf>
          </rdf:Description>
        </rdf:RDF>
      </annotation>
      <listOfReactants>
        <speciesReference species="CC"/>
      </listOfReactants>
      <kineticLaw>
        <math xmlns="http://www.w3.org/1998/Math/MathML">
          <apply>
            <times/>
            <ci> Cell </ci>
            <ci> k_dC </ci>
            <ci> CC </ci>
          </apply>
        </math>
        <listOfParameters>
          <parameter metaid="_727293" id="k_dC" value="0.01"/>
        </listOfParameters>
      </kineticLaw>
    </reaction>
    <reaction metaid="metaid_0000042" id="PTnucl_complex_degradation" name="PER-TIM complex degradation (nuclear)" reversible="false">
      <annotation>
        <rdf:RDF xmlns:rdf="http://www.w3.org/1999/02/22-rdf-syntax-ns#" xmlns:dc="http://purl.org/dc/elements/1.1/" xmlns:dcterms="http://purl.org/dc/terms/" xmlns:vCard="http://www.w3.org/2001/vcard-rdf/3.0#" xmlns:bqbiol="http://biomodels.net/biology-qualifiers/" xmlns:bqmodel="http://biomodels.net/model-qualifiers/">
          <rdf:Description rdf:about="#metaid_0000042">
            <bqbiol:isVersionOf>
              <rdf:Bag>
                <rdf:li rdf:resource="urn:miriam:obo.go:GO%3A0030163"/>
              </rdf:Bag>
            </bqbiol:isVersionOf>
          </rdf:Description>
        </rdf:RDF>
      </annotation>
      <listOfReactants>
        <speciesReference species="Cn"/>
      </listOfReactants>
      <kineticLaw>
        <math xmlns="http://www.w3.org/1998/Math/MathML">
          <apply>
            <times/>
            <ci> compartment_0000002 </ci>
            <ci> k_dN </ci>
            <ci> Cn </ci>
          </apply>
        </math>
        <listOfParameters>
          <parameter metaid="_727294" id="k_dN" value="0.01"/>
        </listOfParameters>
      </kineticLaw>
    </reaction>
    <reaction metaid="metaid_0000043" id="Mp_production" name="PER mRNA production" reversible="false">
      <annotation>
        <rdf:RDF xmlns:rdf="http://www.w3.org/1999/02/22-rdf-syntax-ns#" xmlns:dc="http://purl.org/dc/elements/1.1/" xmlns:dcterms="http://purl.org/dc/terms/" xmlns:vCard="http://www.w3.org/2001/vcard-rdf/3.0#" xmlns:bqbiol="http://biomodels.net/biology-qualifiers/" xmlns:bqmodel="http://biomodels.net/model-qualifiers/">
          <rdf:Description rdf:about="#metaid_0000043">
            <bqbiol:isVersionOf>
              <rdf:Bag>
                <rdf:li rdf:resource="urn:miriam:obo.go:GO%3A0009299"/>
                <rdf:li rdf:resource="urn:miriam:obo.go:GO%3A0006355"/>
              </rdf:Bag>
            </bqbiol:isVersionOf>
          </rdf:Description>
        </rdf:RDF>
      </annotation>
      <listOfProducts>
        <speciesReference species="Mp"/>
      </listOfProducts>
      <listOfModifiers>
        <modifierSpeciesReference species="Cn"/>
      </listOfModifiers>
      <kineticLaw>
        <math xmlns="http://www.w3.org/1998/Math/MathML">
          <apply>
            <divide/>
            <apply>
              <times/>
              <ci> Cell </ci>
              <ci> v_sP </ci>
              <apply>
                <power/>
                <ci> K_IP </ci>
                <ci> n </ci>
              </apply>
            </apply>
            <apply>
              <plus/>
              <apply>
                <power/>
                <ci> K_IP </ci>
                <ci> n </ci>
              </apply>
              <apply>
                <power/>
                <ci> Cn </ci>
                <ci> n </ci>
              </apply>
            </apply>
          </apply>
        </math>
        <listOfParameters>
          <parameter metaid="_727295" id="v_sP" value="1"/>
          <parameter metaid="_727296" id="K_IP" value="1"/>
          <parameter metaid="_727297" id="n" value="4"/>
        </listOfParameters>
      </kineticLaw>
    </reaction>
    <reaction metaid="metaid_0000044" id="Mt_production" name="TIM mRNA production" reversible="false">
      <annotation>
        <rdf:RDF xmlns:rdf="http://www.w3.org/1999/02/22-rdf-syntax-ns#" xmlns:dc="http://purl.org/dc/elements/1.1/" xmlns:dcterms="http://purl.org/dc/terms/" xmlns:vCard="http://www.w3.org/2001/vcard-rdf/3.0#" xmlns:bqbiol="http://biomodels.net/biology-qualifiers/" xmlns:bqmodel="http://biomodels.net/model-qualifiers/">
          <rdf:Description rdf:about="#metaid_0000044">
            <bqbiol:isVersionOf>
              <rdf:Bag>
                <rdf:li rdf:resource="urn:miriam:obo.go:GO%3A0009299"/>
                <rdf:li rdf:resource="urn:miriam:obo.go:GO%3A0006355"/>
              </rdf:Bag>
            </bqbiol:isVersionOf>
          </rdf:Description>
        </rdf:RDF>
      </annotation>
      <listOfProducts>
        <speciesReference species="Mt"/>
      </listOfProducts>
      <listOfModifiers>
        <modifierSpeciesReference species="Cn"/>
      </listOfModifiers>
      <kineticLaw>
        <math xmlns="http://www.w3.org/1998/Math/MathML">
          <apply>
            <divide/>
            <apply>
              <times/>
              <ci> Cell </ci>
              <ci> V_sT </ci>
              <apply>
                <power/>
                <ci> K_IT </ci>
                <ci> n </ci>
              </apply>
            </apply>
            <apply>
              <plus/>
              <apply>
                <power/>
                <ci> K_IT </ci>
                <ci> n </ci>
              </apply>
              <apply>
                <power/>
                <ci> Cn </ci>
                <ci> n </ci>
              </apply>
            </apply>
          </apply>
        </math>
        <listOfParameters>
          <parameter metaid="_727298" id="V_sT" value="1"/>
          <parameter metaid="_727299" id="K_IT" value="1"/>
          <parameter metaid="_727301" id="n" value="4"/>
        </listOfParameters>
      </kineticLaw>
    </reaction>
    <reaction metaid="metaid_0000045" id="P0_production" name="PER production" reversible="false">
      <annotation>
        <rdf:RDF xmlns:rdf="http://www.w3.org/1999/02/22-rdf-syntax-ns#" xmlns:dc="http://purl.org/dc/elements/1.1/" xmlns:dcterms="http://purl.org/dc/terms/" xmlns:vCard="http://www.w3.org/2001/vcard-rdf/3.0#" xmlns:bqbiol="http://biomodels.net/biology-qualifiers/" xmlns:bqmodel="http://biomodels.net/model-qualifiers/">
          <rdf:Description rdf:about="#metaid_0000045">
            <bqbiol:isVersionOf>
              <rdf:Bag>
                <rdf:li rdf:resource="urn:miriam:obo.go:GO%3A0006412"/>
              </rdf:Bag>
            </bqbiol:isVersionOf>
          </rdf:Description>
        </rdf:RDF>
      </annotation>
      <listOfProducts>
        <speciesReference species="P0"/>
      </listOfProducts>
      <listOfModifiers>
        <modifierSpeciesReference species="Mp"/>
      </listOfModifiers>
      <kineticLaw>
        <math xmlns="http://www.w3.org/1998/Math/MathML">
          <apply>
            <times/>
            <ci> Cell </ci>
            <ci> k_sP </ci>
            <ci> Mp </ci>
          </apply>
        </math>
        <listOfParameters>
          <parameter metaid="_727303" id="k_sP" value="0.9"/>
        </listOfParameters>
      </kineticLaw>
    </reaction>
    <reaction metaid="metaid_0000046" id="T0_production" name="TIM production" reversible="false">
      <annotation>
        <rdf:RDF xmlns:rdf="http://www.w3.org/1999/02/22-rdf-syntax-ns#" xmlns:dc="http://purl.org/dc/elements/1.1/" xmlns:dcterms="http://purl.org/dc/terms/" xmlns:vCard="http://www.w3.org/2001/vcard-rdf/3.0#" xmlns:bqbiol="http://biomodels.net/biology-qualifiers/" xmlns:bqmodel="http://biomodels.net/model-qualifiers/">
          <rdf:Description rdf:about="#metaid_0000046">
            <bqbiol:isVersionOf>
              <rdf:Bag>
                <rdf:li rdf:resource="urn:miriam:obo.go:GO%3A0006412"/>
              </rdf:Bag>
            </bqbiol:isVersionOf>
          </rdf:Description>
        </rdf:RDF>
      </annotation>
      <listOfProducts>
        <speciesReference species="T0"/>
      </listOfProducts>
      <listOfModifiers>
        <modifierSpeciesReference species="Mt"/>
      </listOfModifiers>
      <kineticLaw>
        <math xmlns="http://www.w3.org/1998/Math/MathML">
          <apply>
            <times/>
            <ci> Cell </ci>
            <ci> k_sT </ci>
            <ci> Mt </ci>
          </apply>
        </math>
        <listOfParameters>
          <parameter metaid="_727304" id="k_sT" value="0.9"/>
        </listOfParameters>
      </kineticLaw>
    </reaction>
    <reaction metaid="metaid_0000047" id="Mp_degradation" name="PER mRNA degradation" reversible="false">
      <annotation>
        <rdf:RDF xmlns:rdf="http://www.w3.org/1999/02/22-rdf-syntax-ns#" xmlns:dc="http://purl.org/dc/elements/1.1/" xmlns:dcterms="http://purl.org/dc/terms/" xmlns:vCard="http://www.w3.org/2001/vcard-rdf/3.0#" xmlns:bqbiol="http://biomodels.net/biology-qualifiers/" xmlns:bqmodel="http://biomodels.net/model-qualifiers/">
          <rdf:Description rdf:about="#metaid_0000047">
            <bqbiol:isVersionOf>
              <rdf:Bag>
                <rdf:li rdf:resource="urn:miriam:obo.go:GO%3A0006402"/>
              </rdf:Bag>
            </bqbiol:isVersionOf>
          </rdf:Description>
        </rdf:RDF>
      </annotation>
      <listOfReactants>
        <speciesReference species="Mp"/>
      </listOfReactants>
      <kineticLaw>
        <math xmlns="http://www.w3.org/1998/Math/MathML">
          <apply>
            <plus/>
            <apply>
              <times/>
              <ci> Cell </ci>
              <ci> k_d </ci>
              <ci> Mp </ci>
            </apply>
            <apply>
              <divide/>
              <apply>
                <times/>
                <ci> Cell </ci>
                <ci> V_mP </ci>
                <ci> Mp </ci>
              </apply>
              <apply>
                <plus/>
                <ci> K_mP </ci>
                <ci> Mp </ci>
              </apply>
            </apply>
          </apply>
        </math>
        <listOfParameters>
          <parameter metaid="_727305" id="k_d" value="0.01"/>
          <parameter metaid="_727306" id="V_mP" value="0.7"/>
          <parameter metaid="_727307" id="K_mP" value="0.2"/>
        </listOfParameters>
      </kineticLaw>
    </reaction>
    <reaction metaid="metaid_0000048" id="Mt_degradation" name="TIM mRNA degradation" reversible="false">
      <annotation>
        <rdf:RDF xmlns:rdf="http://www.w3.org/1999/02/22-rdf-syntax-ns#" xmlns:dc="http://purl.org/dc/elements/1.1/" xmlns:dcterms="http://purl.org/dc/terms/" xmlns:vCard="http://www.w3.org/2001/vcard-rdf/3.0#" xmlns:bqbiol="http://biomodels.net/biology-qualifiers/" xmlns:bqmodel="http://biomodels.net/model-qualifiers/">
          <rdf:Description rdf:about="#metaid_0000048">
            <bqbiol:isVersionOf>
              <rdf:Bag>
                <rdf:li rdf:resource="urn:miriam:obo.go:GO%3A0006402"/>
              </rdf:Bag>
            </bqbiol:isVersionOf>
          </rdf:Description>
        </rdf:RDF>
      </annotation>
      <listOfReactants>
        <speciesReference species="Mt"/>
      </listOfReactants>
      <kineticLaw>
        <math xmlns="http://www.w3.org/1998/Math/MathML">
          <apply>
            <plus/>
            <apply>
              <times/>
              <ci> Cell </ci>
              <ci> k_d </ci>
              <ci> Mt </ci>
            </apply>
            <apply>
              <divide/>
              <apply>
                <times/>
                <ci> Cell </ci>
                <ci> V_mT </ci>
                <ci> Mt </ci>
              </apply>
              <apply>
                <plus/>
                <ci> K_mT </ci>
                <ci> Mt </ci>
              </apply>
            </apply>
          </apply>
        </math>
        <listOfParameters>
          <parameter metaid="_727308" id="k_d" value="0.01"/>
          <parameter metaid="_727309" id="K_mT" value="0.2"/>
        </listOfParameters>
      </kineticLaw>
    </reaction>
  </listOfReactions>
</model>
</sbml>
