# Supplementary material for: A specialized ODE integrator for the efficient computation of parameter sensitivities
Source: BMC Syst Biol. 2012 May 20;6:46. doi: 10.1186/1752-0509-6-46 (PMC3522561; doi:10.1186/1752-0509-6-46)
Supplement: Additional file 2 — Supplementary Source Code for A Specialized ODE Integrator for the Efficient Computation of Parameter Sensitivities. [file 1752-0509-6-46-S2.zip › ODESD_Integrator/SBMLconversion/allSBMLmodels/Kholodenko1999_23states.xml]

<?xml version="1.0" encoding="UTF-8"?>
<sbml xmlns="http://www.sbml.org/sbml/level2" metaid="metaid_0000001" level="2" version="1">
  <model metaid="metaid_0000002" name="Kholodenko1999_EGFRsignaling">
    <notes>
      <body xmlns="http://www.w3.org/1999/xhtml">
        <p align="left">
          <font face="Arial, Helvetica, sans-serif">
            <b>
              <a href="http://www.sbml.org/">SBML</a> level 2 code generated for the JWS Online project by Jacky Snoep using <a href="http://pysces.sourceforge.net/">PySCeS</a>
              <br/>
Run this model online at <a href="http://jjj.biochem.sun.ac.za/">http://jjj.biochem.sun.ac.za</a>
              <br/>
To cite JWS Online please refer to: Olivier, B.G. and Snoep, J.L. (2004) <a href="http://bioinformatics.oupjournals.org/cgi/content/abstract/20/13/2143">Web-based 
modelling using JWS Online</a>, Bioinformatics, 20:2143-2144
 </b>
            </font>
          </p>
          <p>
The model correctly reproduces all the figures from the paper. The curation has been done using SBMLodeSolver.
</p>
          <p>This model originates from BioModels Database: A Database of Annotated Published Models. It is copyright (c) 2005-2010 The BioModels Team.<br/>For more information see the <a href="http://www.ebi.ac.uk/biomodels/legal.html" target="_blank">terms of use</a>.<br/>To cite BioModels Database, please use <a href="http://www.pubmedcentral.nih.gov/articlerender.fcgi?tool=pubmed&amp;pubmedid=16381960" target="_blank">Le Novère N., Bornstein B., Broicher A., Courtot M., Donizelli M., Dharuri H., Li L., Sauro H., Schilstra M., Shapiro B., Snoep J.L., Hucka M. (2006) BioModels Database: A Free, Centralized Database of Curated, Published, Quantitative Kinetic Models of Biochemical and Cellular Systems Nucleic Acids Res., 34: D689-D691.</a>
        </p>
      </body>
    </notes>
    <annotation>
      <rdf:RDF xmlns:rdf="http://www.w3.org/1999/02/22-rdf-syntax-ns#" xmlns:dc="http://purl.org/dc/elements/1.1/" xmlns:dcterms="http://purl.org/dc/terms/" xmlns:vCard="http://www.w3.org/2001/vcard-rdf/3.0#" xmlns:bqbiol="http://biomodels.net/biology-qualifiers/" xmlns:bqmodel="http://biomodels.net/model-qualifiers/">
        <rdf:Description rdf:about="#metaid_0000002">
          <dc:creator rdf:parseType="Resource">
            <rdf:Bag>
              <rdf:li rdf:parseType="Resource">
                <vCard:N rdf:parseType="Resource">
                  <vCard:Family>Snoep</vCard:Family>
                  <vCard:Given>Jacky L</vCard:Given>
                </vCard:N>
                <vCard:EMAIL>jls@sun.ac.za</vCard:EMAIL>
                <vCard:ORG>
                  <vCard:Orgname>Stellenbosh University</vCard:Orgname>
                </vCard:ORG>
              </rdf:li>
              <rdf:li rdf:parseType="Resource">
                <vCard:N rdf:parseType="Resource">
                  <vCard:Family>Li</vCard:Family>
                  <vCard:Given>Lu</vCard:Given>
                </vCard:N>
                <vCard:EMAIL>luli@ebi.ac.uk</vCard:EMAIL>
                <vCard:ORG>
                  <vCard:Orgname>EMBL-EBI</vCard:Orgname>
                </vCard:ORG>
              </rdf:li>
            </rdf:Bag>
          </dc:creator>
          <dcterms:created rdf:parseType="Resource">
            <dcterms:W3CDTF>2005-11-23T13:53:17Z</dcterms:W3CDTF>
          </dcterms:created>
          <dcterms:modified rdf:parseType="Resource">
            <dcterms:W3CDTF>2008-08-21T11:55:14Z</dcterms:W3CDTF>
          </dcterms:modified>
          <bqmodel:is>
            <rdf:Bag>
              <rdf:li rdf:resource="urn:miriam:biomodels.db:BIOMD0000000048"/>
            </rdf:Bag>
          </bqmodel:is>
          <bqmodel:is>
            <rdf:Bag>
              <rdf:li rdf:resource="urn:miriam:biomodels.db:MODEL6624193277"/>
            </rdf:Bag>
          </bqmodel:is>
          <bqmodel:isDescribedBy>
            <rdf:Bag>
              <rdf:li rdf:resource="urn:miriam:pubmed:10514507"/>
            </rdf:Bag>
          </bqmodel:isDescribedBy>
          <bqbiol:is>
            <rdf:Bag>
              <rdf:li rdf:resource="urn:miriam:taxonomy:10116"/>
              <rdf:li rdf:resource="urn:miriam:obo.go:GO%3A0007173"/>
            </rdf:Bag>
          </bqbiol:is>
        </rdf:Description>
      </rdf:RDF>
    </annotation>
    <listOfUnitDefinitions>
      <unitDefinition metaid="metaid_0000053" id="substance" name="nanomole">
        <notes>
          <p xmlns="http://www.w3.org/1999/xhtml">Default unit of substance redefined to nanomole.</p>
        </notes>
        <listOfUnits>
          <unit kind="mole" scale="-9"/>
        </listOfUnits>
      </unitDefinition>
    </listOfUnitDefinitions>
    <listOfCompartments>
      <compartment metaid="metaid_0000003" id="compartment" name="cytoplasm" size="3e-12">
        <notes>
          <p xmlns="http://www.w3.org/1999/xhtml">Default size of compartment is 1e-10 litre by comparison with the article.</p>
        </notes>
        <annotation>
          <rdf:RDF xmlns:rdf="http://www.w3.org/1999/02/22-rdf-syntax-ns#" xmlns:dc="http://purl.org/dc/elements/1.1/" xmlns:dcterms="http://purl.org/dc/terms/" xmlns:vCard="http://www.w3.org/2001/vcard-rdf/3.0#" xmlns:bqbiol="http://biomodels.net/biology-qualifiers/" xmlns:bqmodel="http://biomodels.net/model-qualifiers/">
            <rdf:Description rdf:about="#metaid_0000003">
              <bqbiol:is>
                <rdf:Bag>
                  <rdf:li rdf:resource="urn:miriam:obo.go:GO%3A0005737"/>
                </rdf:Bag>
              </bqbiol:is>
            </rdf:Description>
          </rdf:RDF>
        </annotation>
      </compartment>
    </listOfCompartments>
    <listOfSpecies>
      <species metaid="metaid_0000004" id="EGF" name="Epidermal_Growth_Factor" compartment="compartment" initialConcentration="680">
        <annotation>
          <rdf:RDF xmlns:rdf="http://www.w3.org/1999/02/22-rdf-syntax-ns#" xmlns:dc="http://purl.org/dc/elements/1.1/" xmlns:dcterms="http://purl.org/dc/terms/" xmlns:vCard="http://www.w3.org/2001/vcard-rdf/3.0#" xmlns:bqbiol="http://biomodels.net/biology-qualifiers/" xmlns:bqmodel="http://biomodels.net/model-qualifiers/">
            <rdf:Description rdf:about="#metaid_0000004">
              <bqbiol:is>
                <rdf:Bag>
                  <rdf:li rdf:resource="urn:miriam:uniprot:P07522"/>
                </rdf:Bag>
              </bqbiol:is>
            </rdf:Description>
          </rdf:RDF>
        </annotation>
      </species>
      <species metaid="metaid_0000005" id="R" name="EGFR" compartment="compartment" initialConcentration="100">
        <annotation>
          <rdf:RDF xmlns:rdf="http://www.w3.org/1999/02/22-rdf-syntax-ns#" xmlns:dc="http://purl.org/dc/elements/1.1/" xmlns:dcterms="http://purl.org/dc/terms/" xmlns:vCard="http://www.w3.org/2001/vcard-rdf/3.0#" xmlns:bqbiol="http://biomodels.net/biology-qualifiers/" xmlns:bqmodel="http://biomodels.net/model-qualifiers/">
            <rdf:Description rdf:about="#metaid_0000005">
              <bqbiol:isVersionOf>
                <rdf:Bag>
                  <rdf:li rdf:resource="urn:miriam:uniprot:Q9QX70"/>
                </rdf:Bag>
              </bqbiol:isVersionOf>
            </rdf:Description>
          </rdf:RDF>
        </annotation>
      </species>
      <species metaid="metaid_0000006" id="Ra" name="EGF_EGFR" compartment="compartment" initialConcentration="0">
        <annotation>
          <rdf:RDF xmlns:rdf="http://www.w3.org/1999/02/22-rdf-syntax-ns#" xmlns:dc="http://purl.org/dc/elements/1.1/" xmlns:dcterms="http://purl.org/dc/terms/" xmlns:vCard="http://www.w3.org/2001/vcard-rdf/3.0#" xmlns:bqbiol="http://biomodels.net/biology-qualifiers/" xmlns:bqmodel="http://biomodels.net/model-qualifiers/">
            <rdf:Description rdf:about="#metaid_0000006">
              <bqbiol:hasPart>
                <rdf:Bag>
                  <rdf:li rdf:resource="urn:miriam:uniprot:P07522"/>
                  <rdf:li rdf:resource="urn:miriam:uniprot:Q9QX70"/>
                </rdf:Bag>
              </bqbiol:hasPart>
            </rdf:Description>
          </rdf:RDF>
        </annotation>
      </species>
      <species metaid="metaid_0000007" id="R2" name="(EGF_EGFR)2" compartment="compartment" initialConcentration="0">
        <annotation>
          <rdf:RDF xmlns:rdf="http://www.w3.org/1999/02/22-rdf-syntax-ns#" xmlns:dc="http://purl.org/dc/elements/1.1/" xmlns:dcterms="http://purl.org/dc/terms/" xmlns:vCard="http://www.w3.org/2001/vcard-rdf/3.0#" xmlns:bqbiol="http://biomodels.net/biology-qualifiers/" xmlns:bqmodel="http://biomodels.net/model-qualifiers/">
            <rdf:Description rdf:about="#metaid_0000007">
              <bqbiol:hasPart>
                <rdf:Bag>
                  <rdf:li rdf:resource="urn:miriam:uniprot:Q9QX70"/>
                  <rdf:li rdf:resource="urn:miriam:uniprot:P07522"/>
                </rdf:Bag>
              </bqbiol:hasPart>
            </rdf:Description>
          </rdf:RDF>
        </annotation>
      </species>
      <species metaid="metaid_0000008" id="RP" name="(EGF_EGFR)2-P" compartment="compartment" initialConcentration="0">
        <annotation>
          <rdf:RDF xmlns:rdf="http://www.w3.org/1999/02/22-rdf-syntax-ns#" xmlns:dc="http://purl.org/dc/elements/1.1/" xmlns:dcterms="http://purl.org/dc/terms/" xmlns:vCard="http://www.w3.org/2001/vcard-rdf/3.0#" xmlns:bqbiol="http://biomodels.net/biology-qualifiers/" xmlns:bqmodel="http://biomodels.net/model-qualifiers/">
            <rdf:Description rdf:about="#metaid_0000008">
              <bqbiol:isVersionOf>
                <rdf:Bag>
                  <rdf:li rdf:resource="urn:miriam:uniprot:Q9QX70"/>
                </rdf:Bag>
              </bqbiol:isVersionOf>
            </rdf:Description>
          </rdf:RDF>
        </annotation>
      </species>
      <species metaid="metaid_0000009" id="PLCg" name="PLCg" compartment="compartment" initialConcentration="105">
        <annotation>
          <rdf:RDF xmlns:rdf="http://www.w3.org/1999/02/22-rdf-syntax-ns#" xmlns:dc="http://purl.org/dc/elements/1.1/" xmlns:dcterms="http://purl.org/dc/terms/" xmlns:vCard="http://www.w3.org/2001/vcard-rdf/3.0#" xmlns:bqbiol="http://biomodels.net/biology-qualifiers/" xmlns:bqmodel="http://biomodels.net/model-qualifiers/">
            <rdf:Description rdf:about="#metaid_0000009">
              <bqbiol:hasVersion>
                <rdf:Bag>
                  <rdf:li rdf:resource="urn:miriam:uniprot:P24135"/>
                  <rdf:li rdf:resource="urn:miriam:uniprot:P10686"/>
                </rdf:Bag>
              </bqbiol:hasVersion>
              <bqbiol:isVersionOf>
                <rdf:Bag>
                  <rdf:li rdf:resource="urn:miriam:interpro:IPR001192"/>
                </rdf:Bag>
              </bqbiol:isVersionOf>
            </rdf:Description>
          </rdf:RDF>
        </annotation>
      </species>
      <species metaid="metaid_0000010" id="RPLCg" name="(EGF_EGFR)2_PLCg" compartment="compartment" initialConcentration="0">
        <annotation>
          <rdf:RDF xmlns:rdf="http://www.w3.org/1999/02/22-rdf-syntax-ns#" xmlns:dc="http://purl.org/dc/elements/1.1/" xmlns:dcterms="http://purl.org/dc/terms/" xmlns:vCard="http://www.w3.org/2001/vcard-rdf/3.0#" xmlns:bqbiol="http://biomodels.net/biology-qualifiers/" xmlns:bqmodel="http://biomodels.net/model-qualifiers/">
            <rdf:Description rdf:about="#metaid_0000010">
              <bqbiol:hasVersion>
                <rdf:Bag>
                  <rdf:li rdf:resource="urn:miriam:uniprot:P24135"/>
                  <rdf:li rdf:resource="urn:miriam:uniprot:Q9QX70"/>
                  <rdf:li rdf:resource="urn:miriam:uniprot:Q9QX70"/>
                  <rdf:li rdf:resource="urn:miriam:uniprot:P10686"/>
                </rdf:Bag>
              </bqbiol:hasVersion>
            </rdf:Description>
          </rdf:RDF>
        </annotation>
      </species>
      <species metaid="metaid_0000011" id="RPLCgP" name="(EGF_EGFR)2_PLCg-P" compartment="compartment" initialConcentration="0">
        <annotation>
          <rdf:RDF xmlns:rdf="http://www.w3.org/1999/02/22-rdf-syntax-ns#" xmlns:dc="http://purl.org/dc/elements/1.1/" xmlns:dcterms="http://purl.org/dc/terms/" xmlns:vCard="http://www.w3.org/2001/vcard-rdf/3.0#" xmlns:bqbiol="http://biomodels.net/biology-qualifiers/" xmlns:bqmodel="http://biomodels.net/model-qualifiers/">
            <rdf:Description rdf:about="#metaid_0000011">
              <bqbiol:hasVersion>
                <rdf:Bag>
                  <rdf:li rdf:resource="urn:miriam:uniprot:Q9QX70"/>
                  <rdf:li rdf:resource="urn:miriam:uniprot:Q9QX70"/>
                  <rdf:li rdf:resource="urn:miriam:uniprot:P10686"/>
                  <rdf:li rdf:resource="urn:miriam:uniprot:P24135"/>
                </rdf:Bag>
              </bqbiol:hasVersion>
            </rdf:Description>
          </rdf:RDF>
        </annotation>
      </species>
      <species metaid="metaid_0000012" id="PLCgP" name="PLCg-P" compartment="compartment" initialConcentration="0">
        <annotation>
          <rdf:RDF xmlns:rdf="http://www.w3.org/1999/02/22-rdf-syntax-ns#" xmlns:dc="http://purl.org/dc/elements/1.1/" xmlns:dcterms="http://purl.org/dc/terms/" xmlns:vCard="http://www.w3.org/2001/vcard-rdf/3.0#" xmlns:bqbiol="http://biomodels.net/biology-qualifiers/" xmlns:bqmodel="http://biomodels.net/model-qualifiers/">
            <rdf:Description rdf:about="#metaid_0000012">
              <bqbiol:isVersionOf>
                <rdf:Bag>
                  <rdf:li rdf:resource="urn:miriam:uniprot:P10686"/>
                  <rdf:li rdf:resource="urn:miriam:uniprot:P24135"/>
                </rdf:Bag>
              </bqbiol:isVersionOf>
              <bqbiol:hasVersion>
                <rdf:Bag>
                  <rdf:li rdf:resource="urn:miriam:interpro:IPR001192"/>
                </rdf:Bag>
              </bqbiol:hasVersion>
            </rdf:Description>
          </rdf:RDF>
        </annotation>
      </species>
      <species metaid="metaid_0000013" id="Grb" name="Grb2" compartment="compartment" initialConcentration="85">
        <annotation>
          <rdf:RDF xmlns:rdf="http://www.w3.org/1999/02/22-rdf-syntax-ns#" xmlns:dc="http://purl.org/dc/elements/1.1/" xmlns:dcterms="http://purl.org/dc/terms/" xmlns:vCard="http://www.w3.org/2001/vcard-rdf/3.0#" xmlns:bqbiol="http://biomodels.net/biology-qualifiers/" xmlns:bqmodel="http://biomodels.net/model-qualifiers/">
            <rdf:Description rdf:about="#metaid_0000013">
              <bqbiol:is>
                <rdf:Bag>
                  <rdf:li rdf:resource="urn:miriam:uniprot:P62994"/>
                </rdf:Bag>
              </bqbiol:is>
            </rdf:Description>
          </rdf:RDF>
        </annotation>
      </species>
      <species metaid="metaid_0000014" id="RG" name="(EGF_EGFR)2_Grb2" compartment="compartment" initialConcentration="0">
        <annotation>
          <rdf:RDF xmlns:rdf="http://www.w3.org/1999/02/22-rdf-syntax-ns#" xmlns:dc="http://purl.org/dc/elements/1.1/" xmlns:dcterms="http://purl.org/dc/terms/" xmlns:vCard="http://www.w3.org/2001/vcard-rdf/3.0#" xmlns:bqbiol="http://biomodels.net/biology-qualifiers/" xmlns:bqmodel="http://biomodels.net/model-qualifiers/">
            <rdf:Description rdf:about="#metaid_0000014">
              <bqbiol:hasPart>
                <rdf:Bag>
                  <rdf:li rdf:resource="urn:miriam:uniprot:Q9QX70"/>
                  <rdf:li rdf:resource="urn:miriam:uniprot:P62994"/>
                </rdf:Bag>
              </bqbiol:hasPart>
            </rdf:Description>
          </rdf:RDF>
        </annotation>
      </species>
      <species metaid="metaid_0000015" id="SOS" name="SOS" compartment="compartment" initialConcentration="34">
        <annotation>
          <rdf:RDF xmlns:rdf="http://www.w3.org/1999/02/22-rdf-syntax-ns#" xmlns:dc="http://purl.org/dc/elements/1.1/" xmlns:dcterms="http://purl.org/dc/terms/" xmlns:vCard="http://www.w3.org/2001/vcard-rdf/3.0#" xmlns:bqbiol="http://biomodels.net/biology-qualifiers/" xmlns:bqmodel="http://biomodels.net/model-qualifiers/">
            <rdf:Description rdf:about="#metaid_0000015">
              <bqbiol:is>
                <rdf:Bag>
                  <rdf:li rdf:resource="urn:miriam:uniprot:Q9Z1I1"/>
                </rdf:Bag>
              </bqbiol:is>
            </rdf:Description>
          </rdf:RDF>
        </annotation>
      </species>
      <species metaid="metaid_0000016" id="RGS" name="(EGF_EGFR)2_Grb2_SOS" compartment="compartment" initialConcentration="0">
        <annotation>
          <rdf:RDF xmlns:rdf="http://www.w3.org/1999/02/22-rdf-syntax-ns#" xmlns:dc="http://purl.org/dc/elements/1.1/" xmlns:dcterms="http://purl.org/dc/terms/" xmlns:vCard="http://www.w3.org/2001/vcard-rdf/3.0#" xmlns:bqbiol="http://biomodels.net/biology-qualifiers/" xmlns:bqmodel="http://biomodels.net/model-qualifiers/">
            <rdf:Description rdf:about="#metaid_0000016">
              <bqbiol:hasPart>
                <rdf:Bag>
                  <rdf:li rdf:resource="urn:miriam:uniprot:Q9Z1I1"/>
                  <rdf:li rdf:resource="urn:miriam:uniprot:P62994"/>
                  <rdf:li rdf:resource="urn:miriam:uniprot:Q9QX70"/>
                </rdf:Bag>
              </bqbiol:hasPart>
            </rdf:Description>
          </rdf:RDF>
        </annotation>
      </species>
      <species metaid="metaid_0000017" id="GS" name="Grb2_SOS" compartment="compartment" initialConcentration="0">
        <annotation>
          <rdf:RDF xmlns:rdf="http://www.w3.org/1999/02/22-rdf-syntax-ns#" xmlns:dc="http://purl.org/dc/elements/1.1/" xmlns:dcterms="http://purl.org/dc/terms/" xmlns:vCard="http://www.w3.org/2001/vcard-rdf/3.0#" xmlns:bqbiol="http://biomodels.net/biology-qualifiers/" xmlns:bqmodel="http://biomodels.net/model-qualifiers/">
            <rdf:Description rdf:about="#metaid_0000017">
              <bqbiol:hasPart>
                <rdf:Bag>
                  <rdf:li rdf:resource="urn:miriam:uniprot:Q9Z1I1"/>
                  <rdf:li rdf:resource="urn:miriam:uniprot:P62994"/>
                </rdf:Bag>
              </bqbiol:hasPart>
            </rdf:Description>
          </rdf:RDF>
        </annotation>
      </species>
      <species metaid="metaid_0000018" id="Shc" name="Shc" compartment="compartment" initialConcentration="150">
        <annotation>
          <rdf:RDF xmlns:rdf="http://www.w3.org/1999/02/22-rdf-syntax-ns#" xmlns:dc="http://purl.org/dc/elements/1.1/" xmlns:dcterms="http://purl.org/dc/terms/" xmlns:vCard="http://www.w3.org/2001/vcard-rdf/3.0#" xmlns:bqbiol="http://biomodels.net/biology-qualifiers/" xmlns:bqmodel="http://biomodels.net/model-qualifiers/">
            <rdf:Description rdf:about="#metaid_0000018">
              <bqbiol:isVersionOf>
                <rdf:Bag>
                  <rdf:li rdf:resource="urn:miriam:uniprot:Q5M824"/>
                </rdf:Bag>
              </bqbiol:isVersionOf>
            </rdf:Description>
          </rdf:RDF>
        </annotation>
      </species>
      <species metaid="metaid_0000019" id="RSh" name="(EGF_EGFR)2_Shc" compartment="compartment" initialConcentration="0">
        <annotation>
          <rdf:RDF xmlns:rdf="http://www.w3.org/1999/02/22-rdf-syntax-ns#" xmlns:dc="http://purl.org/dc/elements/1.1/" xmlns:dcterms="http://purl.org/dc/terms/" xmlns:vCard="http://www.w3.org/2001/vcard-rdf/3.0#" xmlns:bqbiol="http://biomodels.net/biology-qualifiers/" xmlns:bqmodel="http://biomodels.net/model-qualifiers/">
            <rdf:Description rdf:about="#metaid_0000019">
              <bqbiol:hasPart>
                <rdf:Bag>
                  <rdf:li rdf:resource="urn:miriam:uniprot:Q5M824"/>
                  <rdf:li rdf:resource="urn:miriam:uniprot:Q9QX70"/>
                </rdf:Bag>
              </bqbiol:hasPart>
            </rdf:Description>
          </rdf:RDF>
        </annotation>
      </species>
      <species metaid="metaid_0000020" id="RShP" name="(EGF_EGFR)_Shc-P" compartment="compartment" initialConcentration="0">
        <annotation>
          <rdf:RDF xmlns:rdf="http://www.w3.org/1999/02/22-rdf-syntax-ns#" xmlns:dc="http://purl.org/dc/elements/1.1/" xmlns:dcterms="http://purl.org/dc/terms/" xmlns:vCard="http://www.w3.org/2001/vcard-rdf/3.0#" xmlns:bqbiol="http://biomodels.net/biology-qualifiers/" xmlns:bqmodel="http://biomodels.net/model-qualifiers/">
            <rdf:Description rdf:about="#metaid_0000020">
              <bqbiol:hasPart>
                <rdf:Bag>
                  <rdf:li rdf:resource="urn:miriam:uniprot:Q9QX70"/>
                  <rdf:li rdf:resource="urn:miriam:uniprot:Q5M824"/>
                </rdf:Bag>
              </bqbiol:hasPart>
            </rdf:Description>
          </rdf:RDF>
        </annotation>
      </species>
      <species metaid="metaid_0000021" id="ShP" name="Shc-P" compartment="compartment" initialConcentration="0">
        <annotation>
          <rdf:RDF xmlns:rdf="http://www.w3.org/1999/02/22-rdf-syntax-ns#" xmlns:dc="http://purl.org/dc/elements/1.1/" xmlns:dcterms="http://purl.org/dc/terms/" xmlns:vCard="http://www.w3.org/2001/vcard-rdf/3.0#" xmlns:bqbiol="http://biomodels.net/biology-qualifiers/" xmlns:bqmodel="http://biomodels.net/model-qualifiers/">
            <rdf:Description rdf:about="#metaid_0000021">
              <bqbiol:isVersionOf>
                <rdf:Bag>
                  <rdf:li rdf:resource="urn:miriam:uniprot:Q5M824"/>
                </rdf:Bag>
              </bqbiol:isVersionOf>
            </rdf:Description>
          </rdf:RDF>
        </annotation>
      </species>
      <species metaid="metaid_0000022" id="RShG" name="(EGF_EGFR)2_Shc_Grb2" compartment="compartment" initialConcentration="0">
        <annotation>
          <rdf:RDF xmlns:rdf="http://www.w3.org/1999/02/22-rdf-syntax-ns#" xmlns:dc="http://purl.org/dc/elements/1.1/" xmlns:dcterms="http://purl.org/dc/terms/" xmlns:vCard="http://www.w3.org/2001/vcard-rdf/3.0#" xmlns:bqbiol="http://biomodels.net/biology-qualifiers/" xmlns:bqmodel="http://biomodels.net/model-qualifiers/">
            <rdf:Description rdf:about="#metaid_0000022">
              <bqbiol:hasPart>
                <rdf:Bag>
                  <rdf:li rdf:resource="urn:miriam:uniprot:Q9QX70"/>
                  <rdf:li rdf:resource="urn:miriam:uniprot:P62994"/>
                  <rdf:li rdf:resource="urn:miriam:uniprot:Q5M824"/>
                </rdf:Bag>
              </bqbiol:hasPart>
            </rdf:Description>
          </rdf:RDF>
        </annotation>
      </species>
      <species metaid="metaid_0000023" id="ShG" name="Shc_Grb2" compartment="compartment" initialConcentration="0">
        <annotation>
          <rdf:RDF xmlns:rdf="http://www.w3.org/1999/02/22-rdf-syntax-ns#" xmlns:dc="http://purl.org/dc/elements/1.1/" xmlns:dcterms="http://purl.org/dc/terms/" xmlns:vCard="http://www.w3.org/2001/vcard-rdf/3.0#" xmlns:bqbiol="http://biomodels.net/biology-qualifiers/" xmlns:bqmodel="http://biomodels.net/model-qualifiers/">
            <rdf:Description rdf:about="#metaid_0000023">
              <bqbiol:hasPart>
                <rdf:Bag>
                  <rdf:li rdf:resource="urn:miriam:uniprot:P62994"/>
                  <rdf:li rdf:resource="urn:miriam:uniprot:Q5M824"/>
                </rdf:Bag>
              </bqbiol:hasPart>
            </rdf:Description>
          </rdf:RDF>
        </annotation>
      </species>
      <species metaid="metaid_0000024" id="RShGS" name="(EGF_EGFR)2_Shc_Grb2_SOS" compartment="compartment" initialConcentration="0">
        <annotation>
          <rdf:RDF xmlns:rdf="http://www.w3.org/1999/02/22-rdf-syntax-ns#" xmlns:dc="http://purl.org/dc/elements/1.1/" xmlns:dcterms="http://purl.org/dc/terms/" xmlns:vCard="http://www.w3.org/2001/vcard-rdf/3.0#" xmlns:bqbiol="http://biomodels.net/biology-qualifiers/" xmlns:bqmodel="http://biomodels.net/model-qualifiers/">
            <rdf:Description rdf:about="#metaid_0000024">
              <bqbiol:hasPart>
                <rdf:Bag>
                  <rdf:li rdf:resource="urn:miriam:uniprot:Q9QX70"/>
                  <rdf:li rdf:resource="urn:miriam:uniprot:Q9Z1I1"/>
                  <rdf:li rdf:resource="urn:miriam:uniprot:Q5M824"/>
                  <rdf:li rdf:resource="urn:miriam:uniprot:P62994"/>
                </rdf:Bag>
              </bqbiol:hasPart>
            </rdf:Description>
          </rdf:RDF>
        </annotation>
      </species>
      <species metaid="metaid_0000025" id="ShGS" name="Shc_Grb2_SOS" compartment="compartment" initialConcentration="0">
        <annotation>
          <rdf:RDF xmlns:rdf="http://www.w3.org/1999/02/22-rdf-syntax-ns#" xmlns:dc="http://purl.org/dc/elements/1.1/" xmlns:dcterms="http://purl.org/dc/terms/" xmlns:vCard="http://www.w3.org/2001/vcard-rdf/3.0#" xmlns:bqbiol="http://biomodels.net/biology-qualifiers/" xmlns:bqmodel="http://biomodels.net/model-qualifiers/">
            <rdf:Description rdf:about="#metaid_0000025">
              <bqbiol:hasPart>
                <rdf:Bag>
                  <rdf:li rdf:resource="urn:miriam:uniprot:Q9Z1I1"/>
                  <rdf:li rdf:resource="urn:miriam:uniprot:P62994"/>
                  <rdf:li rdf:resource="urn:miriam:uniprot:Q5M824"/>
                </rdf:Bag>
              </bqbiol:hasPart>
            </rdf:Description>
          </rdf:RDF>
        </annotation>
      </species>
      <species metaid="metaid_0000026" id="PLCgl" name="PLCgP-I" compartment="compartment" initialConcentration="0">
        <annotation>
          <rdf:RDF xmlns:rdf="http://www.w3.org/1999/02/22-rdf-syntax-ns#" xmlns:dc="http://purl.org/dc/elements/1.1/" xmlns:dcterms="http://purl.org/dc/terms/" xmlns:vCard="http://www.w3.org/2001/vcard-rdf/3.0#" xmlns:bqbiol="http://biomodels.net/biology-qualifiers/" xmlns:bqmodel="http://biomodels.net/model-qualifiers/">
            <rdf:Description rdf:about="#metaid_0000026">
              <bqbiol:hasVersion>
                <rdf:Bag>
                  <rdf:li rdf:resource="urn:miriam:uniprot:P10686"/>
                  <rdf:li rdf:resource="urn:miriam:uniprot:P24135"/>
                </rdf:Bag>
              </bqbiol:hasVersion>
              <bqbiol:isVersionOf>
                <rdf:Bag>
                  <rdf:li rdf:resource="urn:miriam:interpro:IPR001192"/>
                </rdf:Bag>
              </bqbiol:isVersionOf>
            </rdf:Description>
          </rdf:RDF>
        </annotation>
      </species>
    </listOfSpecies>
    <listOfReactions>
      <reaction metaid="metaid_0000028" id="v1" name="EGF_binds_to_EGFR">
        <annotation>
          <rdf:RDF xmlns:rdf="http://www.w3.org/1999/02/22-rdf-syntax-ns#" xmlns:dc="http://purl.org/dc/elements/1.1/" xmlns:dcterms="http://purl.org/dc/terms/" xmlns:vCard="http://www.w3.org/2001/vcard-rdf/3.0#" xmlns:bqbiol="http://biomodels.net/biology-qualifiers/" xmlns:bqmodel="http://biomodels.net/model-qualifiers/">
            <rdf:Description rdf:about="#metaid_0000028">
              <bqbiol:isPartOf>
                <rdf:Bag>
                  <rdf:li rdf:resource="urn:miriam:obo.go:GO%3A0045741"/>
                </rdf:Bag>
              </bqbiol:isPartOf>
              <bqbiol:is>
                <rdf:Bag>
                  <rdf:li rdf:resource="urn:miriam:obo.go:GO%3A0048408"/>
                  <rdf:li rdf:resource="urn:miriam:obo.go:GO%3A0005154"/>
                </rdf:Bag>
              </bqbiol:is>
            </rdf:Description>
          </rdf:RDF>
        </annotation>
        <listOfReactants>
          <speciesReference species="R"/>
          <speciesReference species="EGF"/>
        </listOfReactants>
        <listOfProducts>
          <speciesReference species="Ra"/>
        </listOfProducts>
        <kineticLaw>
          <math xmlns="http://www.w3.org/1998/Math/MathML">
            <apply>
              <times/>
              <apply>
                <minus/>
                <apply>
                  <times/>
                  <ci> k1f </ci>
                  <ci> R </ci>
                  <ci> EGF </ci>
                </apply>
                <apply>
                  <times/>
                  <ci> k1b </ci>
                  <ci> Ra </ci>
                </apply>
              </apply>
              <ci> compartment </ci>
            </apply>
          </math>
          <listOfParameters>
            <parameter id="k1f" value="0.003"/>
            <parameter id="k1b" value="0.06"/>
          </listOfParameters>
        </kineticLaw>
      </reaction>
      <reaction metaid="metaid_0000029" id="v2" name="association_of_2_Ra_into_dimer">
        <annotation>
          <rdf:RDF xmlns:rdf="http://www.w3.org/1999/02/22-rdf-syntax-ns#" xmlns:dc="http://purl.org/dc/elements/1.1/" xmlns:dcterms="http://purl.org/dc/terms/" xmlns:vCard="http://www.w3.org/2001/vcard-rdf/3.0#" xmlns:bqbiol="http://biomodels.net/biology-qualifiers/" xmlns:bqmodel="http://biomodels.net/model-qualifiers/">
            <rdf:Description rdf:about="#metaid_0000029">
              <bqbiol:isVersionOf>
                <rdf:Bag>
                  <rdf:li rdf:resource="urn:miriam:obo.go:GO%3A0046983"/>
                </rdf:Bag>
              </bqbiol:isVersionOf>
            </rdf:Description>
          </rdf:RDF>
        </annotation>
        <listOfReactants>
          <speciesReference species="Ra" stoichiometry="2"/>
        </listOfReactants>
        <listOfProducts>
          <speciesReference species="R2"/>
        </listOfProducts>
        <kineticLaw>
          <math xmlns="http://www.w3.org/1998/Math/MathML">
            <apply>
              <times/>
              <apply>
                <minus/>
                <apply>
                  <times/>
                  <ci> k2f </ci>
                  <ci> Ra </ci>
                  <ci> Ra </ci>
                </apply>
                <apply>
                  <times/>
                  <ci> k2b </ci>
                  <ci> R2 </ci>
                </apply>
              </apply>
              <ci> compartment </ci>
            </apply>
          </math>
          <listOfParameters>
            <parameter id="k2f" value="0.01"/>
            <parameter id="k2b" value="0.1"/>
          </listOfParameters>
        </kineticLaw>
      </reaction>
      <reaction metaid="metaid_0000030" id="v3" name="phosphorylation_of_R2">
        <annotation>
          <rdf:RDF xmlns:rdf="http://www.w3.org/1999/02/22-rdf-syntax-ns#" xmlns:dc="http://purl.org/dc/elements/1.1/" xmlns:dcterms="http://purl.org/dc/terms/" xmlns:vCard="http://www.w3.org/2001/vcard-rdf/3.0#" xmlns:bqbiol="http://biomodels.net/biology-qualifiers/" xmlns:bqmodel="http://biomodels.net/model-qualifiers/">
            <rdf:Description rdf:about="#metaid_0000030">
              <bqbiol:isVersionOf>
                <rdf:Bag>
                  <rdf:li rdf:resource="urn:miriam:ec-code:2.7.1.37"/>
                  <rdf:li rdf:resource="urn:miriam:obo.go:GO%3A0004716"/>
                  <rdf:li rdf:resource="urn:miriam:obo.go:GO%3A0006468"/>
                </rdf:Bag>
              </bqbiol:isVersionOf>
            </rdf:Description>
          </rdf:RDF>
        </annotation>
        <listOfReactants>
          <speciesReference species="R2"/>
        </listOfReactants>
        <listOfProducts>
          <speciesReference species="RP"/>
        </listOfProducts>
        <kineticLaw>
          <math xmlns="http://www.w3.org/1998/Math/MathML">
            <apply>
              <times/>
              <apply>
                <minus/>
                <apply>
                  <times/>
                  <ci> k3f </ci>
                  <ci> R2 </ci>
                </apply>
                <apply>
                  <times/>
                  <ci> k3b </ci>
                  <ci> RP </ci>
                </apply>
              </apply>
              <ci> compartment </ci>
            </apply>
          </math>
          <listOfParameters>
            <parameter id="k3f" value="1"/>
            <parameter id="k3b" value="0.01"/>
          </listOfParameters>
        </kineticLaw>
      </reaction>
      <reaction metaid="metaid_0000031" id="v4" name="dephosphorylation_of_RP" reversible="false">
        <notes>
          <p xmlns="http://www.w3.org/1999/xhtml">According to the artical, this dephosphorylation of RP should be irriversible.</p>
        </notes>
        <annotation>
          <rdf:RDF xmlns:rdf="http://www.w3.org/1999/02/22-rdf-syntax-ns#" xmlns:dc="http://purl.org/dc/elements/1.1/" xmlns:dcterms="http://purl.org/dc/terms/" xmlns:vCard="http://www.w3.org/2001/vcard-rdf/3.0#" xmlns:bqbiol="http://biomodels.net/biology-qualifiers/" xmlns:bqmodel="http://biomodels.net/model-qualifiers/">
            <rdf:Description rdf:about="#metaid_0000031">
              <bqbiol:isVersionOf>
                <rdf:Bag>
                  <rdf:li rdf:resource="urn:miriam:ec-code:3.1.3.16"/>
                  <rdf:li rdf:resource="urn:miriam:obo.go:GO%3A0006470"/>
                </rdf:Bag>
              </bqbiol:isVersionOf>
            </rdf:Description>
          </rdf:RDF>
        </annotation>
        <listOfReactants>
          <speciesReference species="RP"/>
        </listOfReactants>
        <listOfProducts>
          <speciesReference species="R2"/>
        </listOfProducts>
        <kineticLaw>
          <math xmlns="http://www.w3.org/1998/Math/MathML">
            <apply>
              <times/>
              <apply>
                <divide/>
                <apply>
                  <times/>
                  <ci> V4 </ci>
                  <ci> RP </ci>
                </apply>
                <apply>
                  <plus/>
                  <ci> K4 </ci>
                  <ci> RP </ci>
                </apply>
              </apply>
              <ci> compartment </ci>
            </apply>
          </math>
          <listOfParameters>
            <parameter id="V4" value="450"/>
            <parameter id="K4" value="50"/>
          </listOfParameters>
        </kineticLaw>
      </reaction>
      <reaction metaid="metaid_0000032" id="v5" name="binding_of_PLCg_to_RP">
        <annotation>
          <rdf:RDF xmlns:rdf="http://www.w3.org/1999/02/22-rdf-syntax-ns#" xmlns:dc="http://purl.org/dc/elements/1.1/" xmlns:dcterms="http://purl.org/dc/terms/" xmlns:vCard="http://www.w3.org/2001/vcard-rdf/3.0#" xmlns:bqbiol="http://biomodels.net/biology-qualifiers/" xmlns:bqmodel="http://biomodels.net/model-qualifiers/">
            <rdf:Description rdf:about="#metaid_0000032">
              <bqbiol:isVersionOf>
                <rdf:Bag>
                  <rdf:li rdf:resource="urn:miriam:obo.go:GO%3A0042169"/>
                  <rdf:li rdf:resource="urn:miriam:obo.go:GO%3A0051425"/>
                </rdf:Bag>
              </bqbiol:isVersionOf>
            </rdf:Description>
          </rdf:RDF>
        </annotation>
        <listOfReactants>
          <speciesReference species="RP"/>
          <speciesReference species="PLCg"/>
        </listOfReactants>
        <listOfProducts>
          <speciesReference species="RPLCg"/>
        </listOfProducts>
        <kineticLaw>
          <math xmlns="http://www.w3.org/1998/Math/MathML">
            <apply>
              <times/>
              <apply>
                <minus/>
                <apply>
                  <times/>
                  <ci> k5f </ci>
                  <ci> RP </ci>
                  <ci> PLCg </ci>
                </apply>
                <apply>
                  <times/>
                  <ci> k5b </ci>
                  <ci> RPLCg </ci>
                </apply>
              </apply>
              <ci> compartment </ci>
            </apply>
          </math>
          <listOfParameters>
            <parameter id="k5f" value="0.06"/>
            <parameter id="k5b" value="0.2"/>
          </listOfParameters>
        </kineticLaw>
      </reaction>
      <reaction metaid="metaid_0000033" id="v6" name="phosphorylation_of_PLCg">
        <annotation>
          <rdf:RDF xmlns:rdf="http://www.w3.org/1999/02/22-rdf-syntax-ns#" xmlns:dc="http://purl.org/dc/elements/1.1/" xmlns:dcterms="http://purl.org/dc/terms/" xmlns:vCard="http://www.w3.org/2001/vcard-rdf/3.0#" xmlns:bqbiol="http://biomodels.net/biology-qualifiers/" xmlns:bqmodel="http://biomodels.net/model-qualifiers/">
            <rdf:Description rdf:about="#metaid_0000033">
              <bqbiol:isVersionOf>
                <rdf:Bag>
                  <rdf:li rdf:resource="urn:miriam:ec-code:2.7.1.37"/>
                  <rdf:li rdf:resource="urn:miriam:obo.go:GO%3A0004716"/>
                  <rdf:li rdf:resource="urn:miriam:obo.go:GO%3A0006468"/>
                </rdf:Bag>
              </bqbiol:isVersionOf>
            </rdf:Description>
          </rdf:RDF>
        </annotation>
        <listOfReactants>
          <speciesReference species="RPLCg"/>
        </listOfReactants>
        <listOfProducts>
          <speciesReference species="RPLCgP"/>
        </listOfProducts>
        <kineticLaw>
          <math xmlns="http://www.w3.org/1998/Math/MathML">
            <apply>
              <times/>
              <apply>
                <minus/>
                <apply>
                  <times/>
                  <ci> k6f </ci>
                  <ci> RPLCg </ci>
                </apply>
                <apply>
                  <times/>
                  <ci> k6b </ci>
                  <ci> RPLCgP </ci>
                </apply>
              </apply>
              <ci> compartment </ci>
            </apply>
          </math>
          <listOfParameters>
            <parameter id="k6f" value="1"/>
            <parameter id="k6b" value="0.05"/>
          </listOfParameters>
        </kineticLaw>
      </reaction>
      <reaction metaid="metaid_0000034" id="v7" name="dissociation_of_RPLCgP">
        <listOfReactants>
          <speciesReference species="RPLCgP"/>
        </listOfReactants>
        <listOfProducts>
          <speciesReference species="PLCgP"/>
          <speciesReference species="RP"/>
        </listOfProducts>
        <kineticLaw>
          <math xmlns="http://www.w3.org/1998/Math/MathML">
            <apply>
              <times/>
              <apply>
                <minus/>
                <apply>
                  <times/>
                  <ci> k7f </ci>
                  <ci> RPLCgP </ci>
                </apply>
                <apply>
                  <times/>
                  <ci> k7b </ci>
                  <ci> RP </ci>
                  <ci> PLCgP </ci>
                </apply>
              </apply>
              <ci> compartment </ci>
            </apply>
          </math>
          <listOfParameters>
            <parameter id="k7f" value="0.3"/>
            <parameter id="k7b" value="0.006"/>
          </listOfParameters>
        </kineticLaw>
      </reaction>
      <reaction metaid="metaid_0000035" id="v8" name="dephosphorylation_of_PLCgP" reversible="false">
        <notes>
          <p xmlns="http://www.w3.org/1999/xhtml">Dephosphorylation is irriversible, according to article.</p>
        </notes>
        <annotation>
          <rdf:RDF xmlns:rdf="http://www.w3.org/1999/02/22-rdf-syntax-ns#" xmlns:dc="http://purl.org/dc/elements/1.1/" xmlns:dcterms="http://purl.org/dc/terms/" xmlns:vCard="http://www.w3.org/2001/vcard-rdf/3.0#" xmlns:bqbiol="http://biomodels.net/biology-qualifiers/" xmlns:bqmodel="http://biomodels.net/model-qualifiers/">
            <rdf:Description rdf:about="#metaid_0000035">
              <bqbiol:isVersionOf>
                <rdf:Bag>
                  <rdf:li rdf:resource="urn:miriam:ec-code:3.1.3.16"/>
                  <rdf:li rdf:resource="urn:miriam:obo.go:GO%3A0006470"/>
                </rdf:Bag>
              </bqbiol:isVersionOf>
            </rdf:Description>
          </rdf:RDF>
        </annotation>
        <listOfReactants>
          <speciesReference species="PLCgP"/>
        </listOfReactants>
        <listOfProducts>
          <speciesReference species="PLCg"/>
        </listOfProducts>
        <kineticLaw>
          <math xmlns="http://www.w3.org/1998/Math/MathML">
            <apply>
              <times/>
              <apply>
                <divide/>
                <apply>
                  <times/>
                  <ci> V8 </ci>
                  <ci> PLCgP </ci>
                </apply>
                <apply>
                  <plus/>
                  <ci> K8 </ci>
                  <ci> PLCgP </ci>
                </apply>
              </apply>
              <ci> compartment </ci>
            </apply>
          </math>
          <listOfParameters>
            <parameter id="V8" value="1"/>
            <parameter id="K8" value="100"/>
          </listOfParameters>
        </kineticLaw>
      </reaction>
      <reaction metaid="metaid_0000036" id="v9" name="binding_of_Grb2_to_RP">
        <annotation>
          <rdf:RDF xmlns:rdf="http://www.w3.org/1999/02/22-rdf-syntax-ns#" xmlns:dc="http://purl.org/dc/elements/1.1/" xmlns:dcterms="http://purl.org/dc/terms/" xmlns:vCard="http://www.w3.org/2001/vcard-rdf/3.0#" xmlns:bqbiol="http://biomodels.net/biology-qualifiers/" xmlns:bqmodel="http://biomodels.net/model-qualifiers/">
            <rdf:Description rdf:about="#metaid_0000036">
              <bqbiol:isVersionOf>
                <rdf:Bag>
                  <rdf:li rdf:resource="urn:miriam:obo.go:GO%3A0051425"/>
                  <rdf:li rdf:resource="urn:miriam:obo.go:GO%3A0042169"/>
                </rdf:Bag>
              </bqbiol:isVersionOf>
            </rdf:Description>
          </rdf:RDF>
        </annotation>
        <listOfReactants>
          <speciesReference species="Grb"/>
          <speciesReference species="RP"/>
        </listOfReactants>
        <listOfProducts>
          <speciesReference species="RG"/>
        </listOfProducts>
        <kineticLaw>
          <math xmlns="http://www.w3.org/1998/Math/MathML">
            <apply>
              <times/>
              <apply>
                <minus/>
                <apply>
                  <times/>
                  <ci> k9f </ci>
                  <ci> RP </ci>
                  <ci> Grb </ci>
                </apply>
                <apply>
                  <times/>
                  <ci> k9b </ci>
                  <ci> RG </ci>
                </apply>
              </apply>
              <ci> compartment </ci>
            </apply>
          </math>
          <listOfParameters>
            <parameter id="k9f" value="0.003"/>
            <parameter id="k9b" value="0.05"/>
          </listOfParameters>
        </kineticLaw>
      </reaction>
      <reaction metaid="metaid_0000037" id="v10" name="binding_of_SOS_to_RG">
        <annotation>
          <rdf:RDF xmlns:rdf="http://www.w3.org/1999/02/22-rdf-syntax-ns#" xmlns:dc="http://purl.org/dc/elements/1.1/" xmlns:dcterms="http://purl.org/dc/terms/" xmlns:vCard="http://www.w3.org/2001/vcard-rdf/3.0#" xmlns:bqbiol="http://biomodels.net/biology-qualifiers/" xmlns:bqmodel="http://biomodels.net/model-qualifiers/">
            <rdf:Description rdf:about="#metaid_0000037">
              <bqbiol:isVersionOf>
                <rdf:Bag>
                  <rdf:li rdf:resource="urn:miriam:obo.go:GO%3A0005068"/>
                  <rdf:li rdf:resource="urn:miriam:obo.go:GO%3A0017124"/>
                  <rdf:li rdf:resource="urn:miriam:obo.go:GO%3A0005070"/>
                </rdf:Bag>
              </bqbiol:isVersionOf>
            </rdf:Description>
          </rdf:RDF>
        </annotation>
        <listOfReactants>
          <speciesReference species="RG"/>
          <speciesReference species="SOS"/>
        </listOfReactants>
        <listOfProducts>
          <speciesReference species="RGS"/>
        </listOfProducts>
        <kineticLaw>
          <math xmlns="http://www.w3.org/1998/Math/MathML">
            <apply>
              <times/>
              <apply>
                <minus/>
                <apply>
                  <times/>
                  <ci> k10f </ci>
                  <ci> RG </ci>
                  <ci> SOS </ci>
                </apply>
                <apply>
                  <times/>
                  <ci> k10b </ci>
                  <ci> RGS </ci>
                </apply>
              </apply>
              <ci> compartment </ci>
            </apply>
          </math>
          <listOfParameters>
            <parameter id="k10f" value="0.01"/>
            <parameter id="k10b" value="0.06"/>
          </listOfParameters>
        </kineticLaw>
      </reaction>
      <reaction metaid="metaid_0000038" id="v11" name="dissociation_of_RGS">
        <listOfReactants>
          <speciesReference species="RGS"/>
        </listOfReactants>
        <listOfProducts>
          <speciesReference species="GS"/>
          <speciesReference species="RP"/>
        </listOfProducts>
        <kineticLaw>
          <math xmlns="http://www.w3.org/1998/Math/MathML">
            <apply>
              <times/>
              <apply>
                <minus/>
                <apply>
                  <times/>
                  <ci> k11f </ci>
                  <ci> RGS </ci>
                </apply>
                <apply>
                  <times/>
                  <ci> k11b </ci>
                  <ci> RP </ci>
                  <ci> GS </ci>
                </apply>
              </apply>
              <ci> compartment </ci>
            </apply>
          </math>
          <listOfParameters>
            <parameter id="k11f" value="0.03"/>
            <parameter id="k11b" value="0.0045"/>
          </listOfParameters>
        </kineticLaw>
      </reaction>
      <reaction metaid="metaid_0000039" id="v12" name="dissociation_of_GS">
        <listOfReactants>
          <speciesReference species="GS"/>
        </listOfReactants>
        <listOfProducts>
          <speciesReference species="Grb"/>
          <speciesReference species="SOS"/>
        </listOfProducts>
        <kineticLaw>
          <math xmlns="http://www.w3.org/1998/Math/MathML">
            <apply>
              <times/>
              <apply>
                <minus/>
                <apply>
                  <times/>
                  <ci> k12f </ci>
                  <ci> GS </ci>
                </apply>
                <apply>
                  <times/>
                  <ci> k12b </ci>
                  <ci> Grb </ci>
                  <ci> SOS </ci>
                </apply>
              </apply>
              <ci> compartment </ci>
            </apply>
          </math>
          <listOfParameters>
            <parameter id="k12f" value="0.0015"/>
            <parameter id="k12b" value="0.0001"/>
          </listOfParameters>
        </kineticLaw>
      </reaction>
      <reaction metaid="metaid_0000040" id="v13" name="binding_of_Shc_to_RP">
        <annotation>
          <rdf:RDF xmlns:rdf="http://www.w3.org/1999/02/22-rdf-syntax-ns#" xmlns:dc="http://purl.org/dc/elements/1.1/" xmlns:dcterms="http://purl.org/dc/terms/" xmlns:vCard="http://www.w3.org/2001/vcard-rdf/3.0#" xmlns:bqbiol="http://biomodels.net/biology-qualifiers/" xmlns:bqmodel="http://biomodels.net/model-qualifiers/">
            <rdf:Description rdf:about="#metaid_0000040">
              <bqbiol:isVersionOf>
                <rdf:Bag>
                  <rdf:li rdf:resource="urn:miriam:obo.go:GO%3A0042169"/>
                  <rdf:li rdf:resource="urn:miriam:obo.go:GO%3A0051425"/>
                </rdf:Bag>
              </bqbiol:isVersionOf>
            </rdf:Description>
          </rdf:RDF>
        </annotation>
        <listOfReactants>
          <speciesReference species="Shc"/>
          <speciesReference species="RP"/>
        </listOfReactants>
        <listOfProducts>
          <speciesReference species="RSh"/>
        </listOfProducts>
        <kineticLaw>
          <math xmlns="http://www.w3.org/1998/Math/MathML">
            <apply>
              <times/>
              <apply>
                <minus/>
                <apply>
                  <times/>
                  <ci> k13f </ci>
                  <ci> RP </ci>
                  <ci> Shc </ci>
                </apply>
                <apply>
                  <times/>
                  <ci> k13b </ci>
                  <ci> RSh </ci>
                </apply>
              </apply>
              <ci> compartment </ci>
            </apply>
          </math>
          <listOfParameters>
            <parameter id="k13f" value="0.09"/>
            <parameter id="k13b" value="0.6"/>
          </listOfParameters>
        </kineticLaw>
      </reaction>
      <reaction metaid="metaid_0000041" id="v14" name="phosphorylation_of_RSh">
        <annotation>
          <rdf:RDF xmlns:rdf="http://www.w3.org/1999/02/22-rdf-syntax-ns#" xmlns:dc="http://purl.org/dc/elements/1.1/" xmlns:dcterms="http://purl.org/dc/terms/" xmlns:vCard="http://www.w3.org/2001/vcard-rdf/3.0#" xmlns:bqbiol="http://biomodels.net/biology-qualifiers/" xmlns:bqmodel="http://biomodels.net/model-qualifiers/">
            <rdf:Description rdf:about="#metaid_0000041">
              <bqbiol:isVersionOf>
                <rdf:Bag>
                  <rdf:li rdf:resource="urn:miriam:ec-code:2.7.1.37"/>
                  <rdf:li rdf:resource="urn:miriam:obo.go:GO%3A0004716"/>
                  <rdf:li rdf:resource="urn:miriam:obo.go:GO%3A0006468"/>
                </rdf:Bag>
              </bqbiol:isVersionOf>
            </rdf:Description>
          </rdf:RDF>
        </annotation>
        <listOfReactants>
          <speciesReference species="RSh"/>
        </listOfReactants>
        <listOfProducts>
          <speciesReference species="RShP"/>
        </listOfProducts>
        <kineticLaw>
          <math xmlns="http://www.w3.org/1998/Math/MathML">
            <apply>
              <times/>
              <apply>
                <minus/>
                <apply>
                  <times/>
                  <ci> k14f </ci>
                  <ci> RSh </ci>
                </apply>
                <apply>
                  <times/>
                  <ci> k14b </ci>
                  <ci> RShP </ci>
                </apply>
              </apply>
              <ci> compartment </ci>
            </apply>
          </math>
          <listOfParameters>
            <parameter id="k14f" value="6"/>
            <parameter id="k14b" value="0.06"/>
          </listOfParameters>
        </kineticLaw>
      </reaction>
      <reaction metaid="metaid_0000042" id="v15" name="dissociation_of_RShp">
        <listOfReactants>
          <speciesReference species="RShP"/>
        </listOfReactants>
        <listOfProducts>
          <speciesReference species="RP"/>
          <speciesReference species="ShP"/>
        </listOfProducts>
        <kineticLaw>
          <math xmlns="http://www.w3.org/1998/Math/MathML">
            <apply>
              <times/>
              <apply>
                <minus/>
                <apply>
                  <times/>
                  <ci> k15f </ci>
                  <ci> RShP </ci>
                </apply>
                <apply>
                  <times/>
                  <ci> k15b </ci>
                  <ci> ShP </ci>
                  <ci> RP </ci>
                </apply>
              </apply>
              <ci> compartment </ci>
            </apply>
          </math>
          <listOfParameters>
            <parameter id="k15f" value="0.3"/>
            <parameter id="k15b" value="0.0009"/>
          </listOfParameters>
        </kineticLaw>
      </reaction>
      <reaction metaid="metaid_0000043" id="v16" name="dephosphorylation_of_ShP" reversible="false">
        <notes>
          <p xmlns="http://www.w3.org/1999/xhtml">Dephosphorylation is irriversible, according to artical.</p>
        </notes>
        <annotation>
          <rdf:RDF xmlns:rdf="http://www.w3.org/1999/02/22-rdf-syntax-ns#" xmlns:dc="http://purl.org/dc/elements/1.1/" xmlns:dcterms="http://purl.org/dc/terms/" xmlns:vCard="http://www.w3.org/2001/vcard-rdf/3.0#" xmlns:bqbiol="http://biomodels.net/biology-qualifiers/" xmlns:bqmodel="http://biomodels.net/model-qualifiers/">
            <rdf:Description rdf:about="#metaid_0000043">
              <bqbiol:isVersionOf>
                <rdf:Bag>
                  <rdf:li rdf:resource="urn:miriam:ec-code:3.1.3.16"/>
                  <rdf:li rdf:resource="urn:miriam:obo.go:GO%3A0006470"/>
                </rdf:Bag>
              </bqbiol:isVersionOf>
            </rdf:Description>
          </rdf:RDF>
        </annotation>
        <listOfReactants>
          <speciesReference species="ShP"/>
        </listOfReactants>
        <listOfProducts>
          <speciesReference species="Shc"/>
        </listOfProducts>
        <kineticLaw>
          <math xmlns="http://www.w3.org/1998/Math/MathML">
            <apply>
              <times/>
              <apply>
                <divide/>
                <apply>
                  <times/>
                  <ci> V16 </ci>
                  <ci> ShP </ci>
                </apply>
                <apply>
                  <plus/>
                  <ci> K16 </ci>
                  <ci> ShP </ci>
                </apply>
              </apply>
              <ci> compartment </ci>
            </apply>
          </math>
          <listOfParameters>
            <parameter id="V16" value="1.7"/>
            <parameter id="K16" value="340"/>
          </listOfParameters>
        </kineticLaw>
      </reaction>
      <reaction metaid="metaid_0000044" id="v17" name="binding_of_Grb2_to_RShP">
        <annotation>
          <rdf:RDF xmlns:rdf="http://www.w3.org/1999/02/22-rdf-syntax-ns#" xmlns:dc="http://purl.org/dc/elements/1.1/" xmlns:dcterms="http://purl.org/dc/terms/" xmlns:vCard="http://www.w3.org/2001/vcard-rdf/3.0#" xmlns:bqbiol="http://biomodels.net/biology-qualifiers/" xmlns:bqmodel="http://biomodels.net/model-qualifiers/">
            <rdf:Description rdf:about="#metaid_0000044">
              <bqbiol:isVersionOf>
                <rdf:Bag>
                  <rdf:li rdf:resource="urn:miriam:obo.go:GO%3A0051425"/>
                  <rdf:li rdf:resource="urn:miriam:obo.go:GO%3A0042169"/>
                </rdf:Bag>
              </bqbiol:isVersionOf>
            </rdf:Description>
          </rdf:RDF>
        </annotation>
        <listOfReactants>
          <speciesReference species="RShP"/>
          <speciesReference species="Grb"/>
        </listOfReactants>
        <listOfProducts>
          <speciesReference species="RShG"/>
        </listOfProducts>
        <kineticLaw>
          <math xmlns="http://www.w3.org/1998/Math/MathML">
            <apply>
              <times/>
              <apply>
                <minus/>
                <apply>
                  <times/>
                  <ci> k17f </ci>
                  <ci> RShP </ci>
                  <ci> Grb </ci>
                </apply>
                <apply>
                  <times/>
                  <ci> k17b </ci>
                  <ci> RShG </ci>
                </apply>
              </apply>
              <ci> compartment </ci>
            </apply>
          </math>
          <listOfParameters>
            <parameter id="k17f" value="0.003"/>
            <parameter id="k17b" value="0.1"/>
          </listOfParameters>
        </kineticLaw>
      </reaction>
      <reaction metaid="metaid_0000045" id="v18" name="dissociation_of_RShG">
        <listOfReactants>
          <speciesReference species="RShG"/>
        </listOfReactants>
        <listOfProducts>
          <speciesReference species="ShG"/>
          <speciesReference species="RP"/>
        </listOfProducts>
        <kineticLaw>
          <math xmlns="http://www.w3.org/1998/Math/MathML">
            <apply>
              <times/>
              <apply>
                <minus/>
                <apply>
                  <times/>
                  <ci> k18f </ci>
                  <ci> RShG </ci>
                </apply>
                <apply>
                  <times/>
                  <ci> k18b </ci>
                  <ci> RP </ci>
                  <ci> ShG </ci>
                </apply>
              </apply>
              <ci> compartment </ci>
            </apply>
          </math>
          <listOfParameters>
            <parameter id="k18f" value="0.3"/>
            <parameter id="k18b" value="0.0009"/>
          </listOfParameters>
        </kineticLaw>
      </reaction>
      <reaction metaid="metaid_0000046" id="v19" name="binding_of_SOS_to_RShG">
        <annotation>
          <rdf:RDF xmlns:rdf="http://www.w3.org/1999/02/22-rdf-syntax-ns#" xmlns:dc="http://purl.org/dc/elements/1.1/" xmlns:dcterms="http://purl.org/dc/terms/" xmlns:vCard="http://www.w3.org/2001/vcard-rdf/3.0#" xmlns:bqbiol="http://biomodels.net/biology-qualifiers/" xmlns:bqmodel="http://biomodels.net/model-qualifiers/">
            <rdf:Description rdf:about="#metaid_0000046">
              <bqbiol:isVersionOf>
                <rdf:Bag>
                  <rdf:li rdf:resource="urn:miriam:obo.go:GO%3A0017124"/>
                  <rdf:li rdf:resource="urn:miriam:obo.go:GO%3A0005070"/>
                  <rdf:li rdf:resource="urn:miriam:obo.go:GO%3A0005068"/>
                </rdf:Bag>
              </bqbiol:isVersionOf>
            </rdf:Description>
          </rdf:RDF>
        </annotation>
        <listOfReactants>
          <speciesReference species="SOS"/>
          <speciesReference species="RShG"/>
        </listOfReactants>
        <listOfProducts>
          <speciesReference species="RShGS"/>
        </listOfProducts>
        <kineticLaw>
          <math xmlns="http://www.w3.org/1998/Math/MathML">
            <apply>
              <times/>
              <apply>
                <minus/>
                <apply>
                  <times/>
                  <ci> k19f </ci>
                  <ci> RShG </ci>
                  <ci> SOS </ci>
                </apply>
                <apply>
                  <times/>
                  <ci> k19b </ci>
                  <ci> RShGS </ci>
                </apply>
              </apply>
              <ci> compartment </ci>
            </apply>
          </math>
          <listOfParameters>
            <parameter id="k19f" value="0.01"/>
            <parameter id="k19b" value="0.0214"/>
          </listOfParameters>
        </kineticLaw>
      </reaction>
      <reaction metaid="metaid_0000047" id="v20" name="dissociation_of_RShGS">
        <listOfReactants>
          <speciesReference species="RShGS"/>
        </listOfReactants>
        <listOfProducts>
          <speciesReference species="ShGS"/>
          <speciesReference species="RP"/>
        </listOfProducts>
        <kineticLaw>
          <math xmlns="http://www.w3.org/1998/Math/MathML">
            <apply>
              <times/>
              <apply>
                <minus/>
                <apply>
                  <times/>
                  <ci> k20f </ci>
                  <ci> RShGS </ci>
                </apply>
                <apply>
                  <times/>
                  <ci> k20b </ci>
                  <ci> ShGS </ci>
                  <ci> RP </ci>
                </apply>
              </apply>
              <ci> compartment </ci>
            </apply>
          </math>
          <listOfParameters>
            <parameter id="k20f" value="0.12"/>
            <parameter id="k20b" value="0.00024"/>
          </listOfParameters>
        </kineticLaw>
      </reaction>
      <reaction metaid="metaid_0000048" id="v21" name="binding_of_Grb2_to_ShP">
        <annotation>
          <rdf:RDF xmlns:rdf="http://www.w3.org/1999/02/22-rdf-syntax-ns#" xmlns:dc="http://purl.org/dc/elements/1.1/" xmlns:dcterms="http://purl.org/dc/terms/" xmlns:vCard="http://www.w3.org/2001/vcard-rdf/3.0#" xmlns:bqbiol="http://biomodels.net/biology-qualifiers/" xmlns:bqmodel="http://biomodels.net/model-qualifiers/">
            <rdf:Description rdf:about="#metaid_0000048">
              <bqbiol:isVersionOf>
                <rdf:Bag>
                  <rdf:li rdf:resource="urn:miriam:obo.go:GO%3A0051425"/>
                  <rdf:li rdf:resource="urn:miriam:obo.go:GO%3A0042169"/>
                </rdf:Bag>
              </bqbiol:isVersionOf>
            </rdf:Description>
          </rdf:RDF>
        </annotation>
        <listOfReactants>
          <speciesReference species="Grb"/>
          <speciesReference species="ShP"/>
        </listOfReactants>
        <listOfProducts>
          <speciesReference species="ShG"/>
        </listOfProducts>
        <kineticLaw>
          <math xmlns="http://www.w3.org/1998/Math/MathML">
            <apply>
              <times/>
              <apply>
                <minus/>
                <apply>
                  <times/>
                  <ci> k21f </ci>
                  <ci> ShP </ci>
                  <ci> Grb </ci>
                </apply>
                <apply>
                  <times/>
                  <ci> k21b </ci>
                  <ci> ShG </ci>
                </apply>
              </apply>
              <ci> compartment </ci>
            </apply>
          </math>
          <listOfParameters>
            <parameter id="k21f" value="0.003"/>
            <parameter id="k21b" value="0.1"/>
          </listOfParameters>
        </kineticLaw>
      </reaction>
      <reaction metaid="metaid_0000049" id="v22" name="binding_of_SOS_to_ShG">
        <annotation>
          <rdf:RDF xmlns:rdf="http://www.w3.org/1999/02/22-rdf-syntax-ns#" xmlns:dc="http://purl.org/dc/elements/1.1/" xmlns:dcterms="http://purl.org/dc/terms/" xmlns:vCard="http://www.w3.org/2001/vcard-rdf/3.0#" xmlns:bqbiol="http://biomodels.net/biology-qualifiers/" xmlns:bqmodel="http://biomodels.net/model-qualifiers/">
            <rdf:Description rdf:about="#metaid_0000049">
              <bqbiol:isVersionOf>
                <rdf:Bag>
                  <rdf:li rdf:resource="urn:miriam:obo.go:GO%3A0017124"/>
                  <rdf:li rdf:resource="urn:miriam:obo.go:GO%3A0005070"/>
                </rdf:Bag>
              </bqbiol:isVersionOf>
            </rdf:Description>
          </rdf:RDF>
        </annotation>
        <listOfReactants>
          <speciesReference species="ShG"/>
          <speciesReference species="SOS"/>
        </listOfReactants>
        <listOfProducts>
          <speciesReference species="ShGS"/>
        </listOfProducts>
        <kineticLaw>
          <math xmlns="http://www.w3.org/1998/Math/MathML">
            <apply>
              <times/>
              <apply>
                <minus/>
                <apply>
                  <times/>
                  <ci> k22f </ci>
                  <ci> ShG </ci>
                  <ci> SOS </ci>
                </apply>
                <apply>
                  <times/>
                  <ci> k22b </ci>
                  <ci> ShGS </ci>
                </apply>
              </apply>
              <ci> compartment </ci>
            </apply>
          </math>
          <listOfParameters>
            <parameter id="k22f" value="0.03"/>
            <parameter id="k22b" value="0.064"/>
          </listOfParameters>
        </kineticLaw>
      </reaction>
      <reaction metaid="metaid_0000050" id="v23" name="dissociation_of_ShGS">
        <listOfReactants>
          <speciesReference species="ShGS"/>
        </listOfReactants>
        <listOfProducts>
          <speciesReference species="GS"/>
          <speciesReference species="ShP"/>
        </listOfProducts>
        <kineticLaw>
          <math xmlns="http://www.w3.org/1998/Math/MathML">
            <apply>
              <times/>
              <apply>
                <minus/>
                <apply>
                  <times/>
                  <ci> k23f </ci>
                  <ci> ShGS </ci>
                </apply>
                <apply>
                  <times/>
                  <ci> k23b </ci>
                  <ci> ShP </ci>
                  <ci> GS </ci>
                </apply>
              </apply>
              <ci> compartment </ci>
            </apply>
          </math>
          <listOfParameters>
            <parameter id="k23f" value="0.1"/>
            <parameter id="k23b" value="0.021"/>
          </listOfParameters>
        </kineticLaw>
      </reaction>
      <reaction metaid="metaid_0000051" id="v24" name="association_of_RShP_and_GS">
        <annotation>
          <rdf:RDF xmlns:rdf="http://www.w3.org/1999/02/22-rdf-syntax-ns#" xmlns:dc="http://purl.org/dc/elements/1.1/" xmlns:dcterms="http://purl.org/dc/terms/" xmlns:vCard="http://www.w3.org/2001/vcard-rdf/3.0#" xmlns:bqbiol="http://biomodels.net/biology-qualifiers/" xmlns:bqmodel="http://biomodels.net/model-qualifiers/">
            <rdf:Description rdf:about="#metaid_0000051">
              <bqbiol:isVersionOf>
                <rdf:Bag>
                  <rdf:li rdf:resource="urn:miriam:obo.go:GO%3A0051425"/>
                  <rdf:li rdf:resource="urn:miriam:obo.go:GO%3A0042169"/>
                </rdf:Bag>
              </bqbiol:isVersionOf>
            </rdf:Description>
          </rdf:RDF>
        </annotation>
        <listOfReactants>
          <speciesReference species="RShP"/>
          <speciesReference species="GS"/>
        </listOfReactants>
        <listOfProducts>
          <speciesReference species="RShGS"/>
        </listOfProducts>
        <kineticLaw>
          <math xmlns="http://www.w3.org/1998/Math/MathML">
            <apply>
              <times/>
              <apply>
                <minus/>
                <apply>
                  <times/>
                  <ci> k24f </ci>
                  <ci> RShP </ci>
                  <ci> GS </ci>
                </apply>
                <apply>
                  <times/>
                  <ci> k24b </ci>
                  <ci> RShGS </ci>
                </apply>
              </apply>
              <ci> compartment </ci>
            </apply>
          </math>
          <listOfParameters>
            <parameter id="k24f" value="0.009"/>
            <parameter id="k24b" value="0.0429"/>
          </listOfParameters>
        </kineticLaw>
      </reaction>
      <reaction metaid="metaid_0000052" id="v25" name="translocation_of_PLCgP">
        <annotation>
          <rdf:RDF xmlns:rdf="http://www.w3.org/1999/02/22-rdf-syntax-ns#" xmlns:dc="http://purl.org/dc/elements/1.1/" xmlns:dcterms="http://purl.org/dc/terms/" xmlns:vCard="http://www.w3.org/2001/vcard-rdf/3.0#" xmlns:bqbiol="http://biomodels.net/biology-qualifiers/" xmlns:bqmodel="http://biomodels.net/model-qualifiers/">
            <rdf:Description rdf:about="#metaid_0000052">
              <bqbiol:isVersionOf>
                <rdf:Bag>
                  <rdf:li rdf:resource="urn:miriam:obo.go:GO%3A0030845"/>
                </rdf:Bag>
              </bqbiol:isVersionOf>
            </rdf:Description>
          </rdf:RDF>
        </annotation>
        <listOfReactants>
          <speciesReference species="PLCgP"/>
        </listOfReactants>
        <listOfProducts>
          <speciesReference species="PLCgl"/>
        </listOfProducts>
        <kineticLaw>
          <math xmlns="http://www.w3.org/1998/Math/MathML">
            <apply>
              <times/>
              <apply>
                <minus/>
                <apply>
                  <times/>
                  <ci> k25f </ci>
                  <ci> PLCgP </ci>
                </apply>
                <apply>
                  <times/>
                  <ci> k25b </ci>
                  <ci> PLCgl </ci>
                </apply>
              </apply>
              <ci> compartment </ci>
            </apply>
          </math>
          <listOfParameters>
            <parameter id="k25f" value="1"/>
            <parameter id="k25b" value="0.03"/>
          </listOfParameters>
        </kineticLaw>
      </reaction>
    </listOfReactions>
  </model>
</sbml>
