# Supplementary material for: A specialized ODE integrator for the efficient computation of parameter sensitivities
Source: BMC Syst Biol. 2012 May 20;6:46. doi: 10.1186/1752-0509-6-46 (PMC3522561; doi:10.1186/1752-0509-6-46)
Supplement: Additional file 2 — Supplementary Source Code for A Specialized ODE Integrator for the Efficient Computation of Parameter Sensitivities. [file 1752-0509-6-46-S2.zip › ODESD_Integrator/SBMLconversion/allSBMLmodels/Hornberg2005_8states.xml]

<?xml version="1.0" encoding="UTF-8"?>
<sbml xmlns="http://www.sbml.org/sbml/level2" metaid="metaid_0000001" level="2" version="1">
  <model metaid="metaid_0000002" name="Hornberg2005_ERKcascade">
    <notes>
      <body xmlns="http://www.w3.org/1999/xhtml">
        <p align="right">
          <font face="Arial, Helvetica, sans-serif">
            <b>
              <a href="http://www.sbml.org/">SBML</a> level 2 code generated for the JWS Online project by Jacky Snoep using <a href="http://pysces.sourceforge.net/">PySCeS</a>
              <br/>
Run this model online at <a href="http://jjj.biochem.sun.ac.za/">http://jjj.biochem.sun.ac.za</a>
              <br/>
To cite JWS Online please refer to: Olivier, B.G. and Snoep, J.L. (2004) <a href="http://bioinformatics.oupjournals.org/cgi/content/abstract/20/13/2143">Web-based 
modelling using JWS Online</a>, Bioinformatics, 20:2143-2144
 </b>
            </font>
          </p>
          <p>
            <u>Biomodels Curation</u> The model reproduces the time series depicted in Fig 2 of the paper. Also, by varying the values of Vmax for the second kinase (k5) the time series of X3P as shown in Fig3 can be reproduced. The model was successfully tested on MathSBML and Jarnac.</p>
            <p>This model originates from BioModels Database: A Database of Annotated Published Models. It is copyright (c) 2005-2010 The BioModels Team.<br/>For more information see the <a href="http://www.ebi.ac.uk/biomodels/legal.html" target="_blank">terms of use</a>.<br/>To cite BioModels Database, please use <a href="http://www.pubmedcentral.nih.gov/articlerender.fcgi?tool=pubmed&amp;pubmedid=16381960" target="_blank">Le Novère N., Bornstein B., Broicher A., Courtot M., Donizelli M., Dharuri H., Li L., Sauro H., Schilstra M., Shapiro B., Snoep J.L., Hucka M. (2006) BioModels Database: A Free, Centralized Database of Curated, Published, Quantitative Kinetic Models of Biochemical and Cellular Systems Nucleic Acids Res., 34: D689-D691.</a>
          </p>
        </body>
      </notes>
      <annotation>
        <rdf:RDF xmlns:rdf="http://www.w3.org/1999/02/22-rdf-syntax-ns#" xmlns:dc="http://purl.org/dc/elements/1.1/" xmlns:dcterms="http://purl.org/dc/terms/" xmlns:vCard="http://www.w3.org/2001/vcard-rdf/3.0#" xmlns:bqbiol="http://biomodels.net/biology-qualifiers/" xmlns:bqmodel="http://biomodels.net/model-qualifiers/">
          <rdf:Description rdf:about="#metaid_0000002">
            <dc:creator rdf:parseType="Resource">
              <rdf:Bag>
                <rdf:li rdf:parseType="Resource">
                  <vCard:N rdf:parseType="Resource">
                    <vCard:Family>Dharuri</vCard:Family>
                    <vCard:Given>Harish</vCard:Given>
                  </vCard:N>
                  <vCard:EMAIL>hdharuri@cds.caltech.edu</vCard:EMAIL>
                  <vCard:ORG>
                    <vCard:Orgname>California Institute of Technology</vCard:Orgname>
                  </vCard:ORG>
                </rdf:li>
              </rdf:Bag>
            </dc:creator>
            <dcterms:created rdf:parseType="Resource">
              <dcterms:W3CDTF>2006-12-11T10:48:55Z</dcterms:W3CDTF>
            </dcterms:created>
            <dcterms:modified rdf:parseType="Resource">
              <dcterms:W3CDTF>2008-08-21T12:09:06Z</dcterms:W3CDTF>
            </dcterms:modified>
            <bqmodel:is>
              <rdf:Bag>
                <rdf:li rdf:resource="urn:miriam:biomodels.db:BIOMD0000000084"/>
              </rdf:Bag>
            </bqmodel:is>
            <bqmodel:is>
              <rdf:Bag>
                <rdf:li rdf:resource="urn:miriam:biomodels.db:MODEL6623610941"/>
              </rdf:Bag>
            </bqmodel:is>
            <bqmodel:isDescribedBy>
              <rdf:Bag>
                <rdf:li rdf:resource="urn:miriam:pubmed:15634347"/>
              </rdf:Bag>
            </bqmodel:isDescribedBy>
            <bqbiol:is>
              <rdf:Bag>
                <rdf:li rdf:resource="urn:miriam:obo.go:GO%3A0000165"/>
                <rdf:li rdf:resource="urn:miriam:obo.go:GO%3A0007173"/>
              </rdf:Bag>
            </bqbiol:is>
            <bqbiol:hasPart>
              <rdf:Bag>
                <rdf:li rdf:resource="urn:miriam:kegg.pathway:rno04010"/>
              </rdf:Bag>
            </bqbiol:hasPart>
          </rdf:Description>
        </rdf:RDF>
      </annotation>
      <listOfUnitDefinitions>
        <unitDefinition metaid="metaid_0000020" id="substance" name="dimensionless">
          <listOfUnits>
            <unit kind="item"/>
          </listOfUnits>
        </unitDefinition>
      </listOfUnitDefinitions>
      <listOfCompartments>
        <compartment metaid="metaid_0000003" id="compartment" name="Cytosol" size="1">
          <annotation>
            <rdf:RDF xmlns:rdf="http://www.w3.org/1999/02/22-rdf-syntax-ns#" xmlns:dc="http://purl.org/dc/elements/1.1/" xmlns:dcterms="http://purl.org/dc/terms/" xmlns:vCard="http://www.w3.org/2001/vcard-rdf/3.0#" xmlns:bqbiol="http://biomodels.net/biology-qualifiers/" xmlns:bqmodel="http://biomodels.net/model-qualifiers/">
              <rdf:Description rdf:about="#metaid_0000003">
                <bqbiol:is>
                  <rdf:Bag>
                    <rdf:li rdf:resource="urn:miriam:obo.go:GO%3A0005829"/>
                  </rdf:Bag>
                </bqbiol:is>
              </rdf:Description>
            </rdf:RDF>
          </annotation>
        </compartment>
      </listOfCompartments>
      <listOfSpecies>
        <species metaid="metaid_0000004" id="R" compartment="compartment" initialAmount="0.5" hasOnlySubstanceUnits="true">
          <annotation>
            <rdf:RDF xmlns:rdf="http://www.w3.org/1999/02/22-rdf-syntax-ns#" xmlns:dc="http://purl.org/dc/elements/1.1/" xmlns:dcterms="http://purl.org/dc/terms/" xmlns:vCard="http://www.w3.org/2001/vcard-rdf/3.0#" xmlns:bqbiol="http://biomodels.net/biology-qualifiers/" xmlns:bqmodel="http://biomodels.net/model-qualifiers/">
              <rdf:Description rdf:about="#metaid_0000004">
                <bqbiol:isVersionOf>
                  <rdf:Bag>
                    <rdf:li rdf:resource="urn:miriam:uniprot:Q9QX70"/>
                  </rdf:Bag>
                </bqbiol:isVersionOf>
              </rdf:Description>
            </rdf:RDF>
          </annotation>
        </species>
        <species metaid="metaid_0000005" id="Rin" compartment="compartment" initialAmount="0" hasOnlySubstanceUnits="true">
          <annotation>
            <rdf:RDF xmlns:rdf="http://www.w3.org/1999/02/22-rdf-syntax-ns#" xmlns:dc="http://purl.org/dc/elements/1.1/" xmlns:dcterms="http://purl.org/dc/terms/" xmlns:vCard="http://www.w3.org/2001/vcard-rdf/3.0#" xmlns:bqbiol="http://biomodels.net/biology-qualifiers/" xmlns:bqmodel="http://biomodels.net/model-qualifiers/">
              <rdf:Description rdf:about="#metaid_0000005">
                <bqbiol:isVersionOf>
                  <rdf:Bag>
                    <rdf:li rdf:resource="urn:miriam:uniprot:Q9QX70"/>
                  </rdf:Bag>
                </bqbiol:isVersionOf>
              </rdf:Description>
            </rdf:RDF>
          </annotation>
        </species>
        <species metaid="metaid_0000006" id="x1" compartment="compartment" initialAmount="1" hasOnlySubstanceUnits="true">
          <annotation>
            <rdf:RDF xmlns:rdf="http://www.w3.org/1999/02/22-rdf-syntax-ns#" xmlns:dc="http://purl.org/dc/elements/1.1/" xmlns:dcterms="http://purl.org/dc/terms/" xmlns:vCard="http://www.w3.org/2001/vcard-rdf/3.0#" xmlns:bqbiol="http://biomodels.net/biology-qualifiers/" xmlns:bqmodel="http://biomodels.net/model-qualifiers/">
              <rdf:Description rdf:about="#metaid_0000006">
                <bqbiol:isVersionOf>
                  <rdf:Bag>
                    <rdf:li rdf:resource="urn:miriam:uniprot:P04049"/>
                  </rdf:Bag>
                </bqbiol:isVersionOf>
              </rdf:Description>
            </rdf:RDF>
          </annotation>
        </species>
        <species metaid="metaid_0000007" id="x1p" compartment="compartment" initialAmount="0" hasOnlySubstanceUnits="true">
          <annotation>
            <rdf:RDF xmlns:rdf="http://www.w3.org/1999/02/22-rdf-syntax-ns#" xmlns:dc="http://purl.org/dc/elements/1.1/" xmlns:dcterms="http://purl.org/dc/terms/" xmlns:vCard="http://www.w3.org/2001/vcard-rdf/3.0#" xmlns:bqbiol="http://biomodels.net/biology-qualifiers/" xmlns:bqmodel="http://biomodels.net/model-qualifiers/">
              <rdf:Description rdf:about="#metaid_0000007">
                <bqbiol:isVersionOf>
                  <rdf:Bag>
                    <rdf:li rdf:resource="urn:miriam:uniprot:P04049"/>
                  </rdf:Bag>
                </bqbiol:isVersionOf>
              </rdf:Description>
            </rdf:RDF>
          </annotation>
        </species>
        <species metaid="metaid_0000008" id="x2" compartment="compartment" initialAmount="1" hasOnlySubstanceUnits="true">
          <annotation>
            <rdf:RDF xmlns:rdf="http://www.w3.org/1999/02/22-rdf-syntax-ns#" xmlns:dc="http://purl.org/dc/elements/1.1/" xmlns:dcterms="http://purl.org/dc/terms/" xmlns:vCard="http://www.w3.org/2001/vcard-rdf/3.0#" xmlns:bqbiol="http://biomodels.net/biology-qualifiers/" xmlns:bqmodel="http://biomodels.net/model-qualifiers/">
              <rdf:Description rdf:about="#metaid_0000008">
                <bqbiol:isVersionOf>
                  <rdf:Bag>
                    <rdf:li rdf:resource="urn:miriam:uniprot:Q02750"/>
                  </rdf:Bag>
                </bqbiol:isVersionOf>
              </rdf:Description>
            </rdf:RDF>
          </annotation>
        </species>
        <species metaid="metaid_0000009" id="x2p" compartment="compartment" initialAmount="0" hasOnlySubstanceUnits="true">
          <annotation>
            <rdf:RDF xmlns:rdf="http://www.w3.org/1999/02/22-rdf-syntax-ns#" xmlns:dc="http://purl.org/dc/elements/1.1/" xmlns:dcterms="http://purl.org/dc/terms/" xmlns:vCard="http://www.w3.org/2001/vcard-rdf/3.0#" xmlns:bqbiol="http://biomodels.net/biology-qualifiers/" xmlns:bqmodel="http://biomodels.net/model-qualifiers/">
              <rdf:Description rdf:about="#metaid_0000009">
                <bqbiol:isVersionOf>
                  <rdf:Bag>
                    <rdf:li rdf:resource="urn:miriam:uniprot:Q02750"/>
                  </rdf:Bag>
                </bqbiol:isVersionOf>
              </rdf:Description>
            </rdf:RDF>
          </annotation>
        </species>
        <species metaid="metaid_0000010" id="x3" compartment="compartment" initialAmount="1" hasOnlySubstanceUnits="true">
          <annotation>
            <rdf:RDF xmlns:rdf="http://www.w3.org/1999/02/22-rdf-syntax-ns#" xmlns:dc="http://purl.org/dc/elements/1.1/" xmlns:dcterms="http://purl.org/dc/terms/" xmlns:vCard="http://www.w3.org/2001/vcard-rdf/3.0#" xmlns:bqbiol="http://biomodels.net/biology-qualifiers/" xmlns:bqmodel="http://biomodels.net/model-qualifiers/">
              <rdf:Description rdf:about="#metaid_0000010">
                <bqbiol:isVersionOf>
                  <rdf:Bag>
                    <rdf:li rdf:resource="urn:miriam:uniprot:P28482"/>
                  </rdf:Bag>
                </bqbiol:isVersionOf>
              </rdf:Description>
            </rdf:RDF>
          </annotation>
        </species>
        <species metaid="metaid_0000011" id="x3p" compartment="compartment" initialAmount="0" hasOnlySubstanceUnits="true">
          <annotation>
            <rdf:RDF xmlns:rdf="http://www.w3.org/1999/02/22-rdf-syntax-ns#" xmlns:dc="http://purl.org/dc/elements/1.1/" xmlns:dcterms="http://purl.org/dc/terms/" xmlns:vCard="http://www.w3.org/2001/vcard-rdf/3.0#" xmlns:bqbiol="http://biomodels.net/biology-qualifiers/" xmlns:bqmodel="http://biomodels.net/model-qualifiers/">
              <rdf:Description rdf:about="#metaid_0000011">
                <bqbiol:isVersionOf>
                  <rdf:Bag>
                    <rdf:li rdf:resource="urn:miriam:uniprot:P28482"/>
                  </rdf:Bag>
                </bqbiol:isVersionOf>
              </rdf:Description>
            </rdf:RDF>
          </annotation>
        </species>
      </listOfSpecies>
      <listOfReactions>
        <reaction metaid="metaid_0000012" id="v1" name="Receptor inactivation">
          <annotation>
            <rdf:RDF xmlns:rdf="http://www.w3.org/1999/02/22-rdf-syntax-ns#" xmlns:dc="http://purl.org/dc/elements/1.1/" xmlns:dcterms="http://purl.org/dc/terms/" xmlns:vCard="http://www.w3.org/2001/vcard-rdf/3.0#" xmlns:bqbiol="http://biomodels.net/biology-qualifiers/" xmlns:bqmodel="http://biomodels.net/model-qualifiers/">
              <rdf:Description rdf:about="#metaid_0000012">
                <bqbiol:isVersionOf>
                  <rdf:Bag>
                    <rdf:li rdf:resource="urn:miriam:obo.go:GO%3A0007175"/>
                  </rdf:Bag>
                </bqbiol:isVersionOf>
              </rdf:Description>
            </rdf:RDF>
          </annotation>
          <listOfReactants>
            <speciesReference species="R"/>
          </listOfReactants>
          <listOfProducts>
            <speciesReference species="Rin"/>
          </listOfProducts>
          <kineticLaw>
            <math xmlns="http://www.w3.org/1998/Math/MathML">
              <apply>
                <divide/>
                <apply>
                  <times/>
                  <ci> Vm1 </ci>
                  <ci> R </ci>
                </apply>
                <apply>
                  <plus/>
                  <ci> Km1 </ci>
                  <ci> R </ci>
                </apply>
              </apply>
            </math>
            <listOfParameters>
              <parameter id="Vm1" value="1"/>
              <parameter id="Km1" value="0.1"/>
            </listOfParameters>
          </kineticLaw>
        </reaction>
        <reaction metaid="metaid_0000013" id="v2" name="Receptor activation">
          <annotation>
            <rdf:RDF xmlns:rdf="http://www.w3.org/1999/02/22-rdf-syntax-ns#" xmlns:dc="http://purl.org/dc/elements/1.1/" xmlns:dcterms="http://purl.org/dc/terms/" xmlns:vCard="http://www.w3.org/2001/vcard-rdf/3.0#" xmlns:bqbiol="http://biomodels.net/biology-qualifiers/" xmlns:bqmodel="http://biomodels.net/model-qualifiers/">
              <rdf:Description rdf:about="#metaid_0000013">
                <bqbiol:isVersionOf>
                  <rdf:Bag>
                    <rdf:li rdf:resource="urn:miriam:obo.go:GO%3A0045741"/>
                  </rdf:Bag>
                </bqbiol:isVersionOf>
              </rdf:Description>
            </rdf:RDF>
          </annotation>
          <listOfReactants>
            <speciesReference species="Rin"/>
          </listOfReactants>
          <listOfProducts>
            <speciesReference species="R"/>
          </listOfProducts>
          <kineticLaw>
            <math xmlns="http://www.w3.org/1998/Math/MathML">
              <apply>
                <divide/>
                <apply>
                  <times/>
                  <ci> Vm2 </ci>
                  <ci> Rin </ci>
                </apply>
                <apply>
                  <plus/>
                  <ci> Km2 </ci>
                  <ci> Rin </ci>
                </apply>
              </apply>
            </math>
            <listOfParameters>
              <parameter id="Vm2" value="0.01"/>
              <parameter id="Km2" value="0.1"/>
            </listOfParameters>
          </kineticLaw>
        </reaction>
        <reaction metaid="metaid_0000014" id="v3" name="Kinase-1 activation">
          <annotation>
            <rdf:RDF xmlns:rdf="http://www.w3.org/1999/02/22-rdf-syntax-ns#" xmlns:dc="http://purl.org/dc/elements/1.1/" xmlns:dcterms="http://purl.org/dc/terms/" xmlns:vCard="http://www.w3.org/2001/vcard-rdf/3.0#" xmlns:bqbiol="http://biomodels.net/biology-qualifiers/" xmlns:bqmodel="http://biomodels.net/model-qualifiers/">
              <rdf:Description rdf:about="#metaid_0000014">
                <bqbiol:is>
                  <rdf:Bag>
                    <rdf:li rdf:resource="urn:miriam:obo.go:GO%3A0000185"/>
                  </rdf:Bag>
                </bqbiol:is>
              </rdf:Description>
            </rdf:RDF>
          </annotation>
          <listOfReactants>
            <speciesReference species="x1"/>
          </listOfReactants>
          <listOfProducts>
            <speciesReference species="x1p"/>
          </listOfProducts>
          <listOfModifiers>
            <modifierSpeciesReference species="R"/>
          </listOfModifiers>
          <kineticLaw>
            <math xmlns="http://www.w3.org/1998/Math/MathML">
              <apply>
                <divide/>
                <apply>
                  <times/>
                  <ci> k3 </ci>
                  <ci> R </ci>
                  <ci> x1 </ci>
                </apply>
                <apply>
                  <plus/>
                  <ci> Km3 </ci>
                  <ci> x1 </ci>
                </apply>
              </apply>
            </math>
            <listOfParameters>
              <parameter id="k3" value="1"/>
              <parameter id="Km3" value="0.1"/>
            </listOfParameters>
          </kineticLaw>
        </reaction>
        <reaction metaid="metaid_0000015" id="v4" name="Kinase-1 inactivation">
          <annotation>
            <rdf:RDF xmlns:rdf="http://www.w3.org/1999/02/22-rdf-syntax-ns#" xmlns:dc="http://purl.org/dc/elements/1.1/" xmlns:dcterms="http://purl.org/dc/terms/" xmlns:vCard="http://www.w3.org/2001/vcard-rdf/3.0#" xmlns:bqbiol="http://biomodels.net/biology-qualifiers/" xmlns:bqmodel="http://biomodels.net/model-qualifiers/">
              <rdf:Description rdf:about="#metaid_0000015">
                <bqbiol:is>
                  <rdf:Bag>
                    <rdf:li rdf:resource="urn:miriam:obo.go:GO%3A0051390"/>
                  </rdf:Bag>
                </bqbiol:is>
              </rdf:Description>
            </rdf:RDF>
          </annotation>
          <listOfReactants>
            <speciesReference species="x1p"/>
          </listOfReactants>
          <listOfProducts>
            <speciesReference species="x1"/>
          </listOfProducts>
          <kineticLaw>
            <math xmlns="http://www.w3.org/1998/Math/MathML">
              <apply>
                <divide/>
                <apply>
                  <times/>
                  <ci> Vm4 </ci>
                  <ci> x1p </ci>
                </apply>
                <apply>
                  <plus/>
                  <ci> Km4 </ci>
                  <ci> x1p </ci>
                </apply>
              </apply>
            </math>
            <listOfParameters>
              <parameter id="Vm4" value="0.3"/>
              <parameter id="Km4" value="1"/>
            </listOfParameters>
          </kineticLaw>
        </reaction>
        <reaction metaid="metaid_0000016" id="v5" name="Kinase-2 activation">
          <annotation>
            <rdf:RDF xmlns:rdf="http://www.w3.org/1999/02/22-rdf-syntax-ns#" xmlns:dc="http://purl.org/dc/elements/1.1/" xmlns:dcterms="http://purl.org/dc/terms/" xmlns:vCard="http://www.w3.org/2001/vcard-rdf/3.0#" xmlns:bqbiol="http://biomodels.net/biology-qualifiers/" xmlns:bqmodel="http://biomodels.net/model-qualifiers/">
              <rdf:Description rdf:about="#metaid_0000016">
                <bqbiol:is>
                  <rdf:Bag>
                    <rdf:li rdf:resource="urn:miriam:ec-code:2.7.11.1"/>
                    <rdf:li rdf:resource="urn:miriam:obo.go:GO%3A0000186"/>
                    <rdf:li rdf:resource="urn:miriam:obo.go:GO%3A0004709"/>
                  </rdf:Bag>
                </bqbiol:is>
              </rdf:Description>
            </rdf:RDF>
          </annotation>
          <listOfReactants>
            <speciesReference species="x2"/>
          </listOfReactants>
          <listOfProducts>
            <speciesReference species="x2p"/>
          </listOfProducts>
          <listOfModifiers>
            <modifierSpeciesReference species="x1p"/>
          </listOfModifiers>
          <kineticLaw>
            <math xmlns="http://www.w3.org/1998/Math/MathML">
              <apply>
                <divide/>
                <apply>
                  <times/>
                  <ci> k5 </ci>
                  <ci> x1p </ci>
                  <ci> x2 </ci>
                </apply>
                <apply>
                  <plus/>
                  <ci> Km5 </ci>
                  <ci> x2 </ci>
                </apply>
              </apply>
            </math>
            <listOfParameters>
              <parameter id="k5" value="1"/>
              <parameter id="Km5" value="0.1"/>
            </listOfParameters>
          </kineticLaw>
        </reaction>
        <reaction metaid="metaid_0000017" id="v6" name="Kinase-2 inactivation">
          <annotation>
            <rdf:RDF xmlns:rdf="http://www.w3.org/1999/02/22-rdf-syntax-ns#" xmlns:dc="http://purl.org/dc/elements/1.1/" xmlns:dcterms="http://purl.org/dc/terms/" xmlns:vCard="http://www.w3.org/2001/vcard-rdf/3.0#" xmlns:bqbiol="http://biomodels.net/biology-qualifiers/" xmlns:bqmodel="http://biomodels.net/model-qualifiers/">
              <rdf:Description rdf:about="#metaid_0000017">
                <bqbiol:is>
                  <rdf:Bag>
                    <rdf:li rdf:resource="urn:miriam:obo.go:GO%3A0051389"/>
                  </rdf:Bag>
                </bqbiol:is>
              </rdf:Description>
            </rdf:RDF>
          </annotation>
          <listOfReactants>
            <speciesReference species="x2p"/>
          </listOfReactants>
          <listOfProducts>
            <speciesReference species="x2"/>
          </listOfProducts>
          <kineticLaw>
            <math xmlns="http://www.w3.org/1998/Math/MathML">
              <apply>
                <divide/>
                <apply>
                  <times/>
                  <ci> Vm6 </ci>
                  <ci> x2p </ci>
                </apply>
                <apply>
                  <plus/>
                  <ci> Km6 </ci>
                  <ci> x2p </ci>
                </apply>
              </apply>
            </math>
            <listOfParameters>
              <parameter id="Vm6" value="0.3"/>
              <parameter id="Km6" value="1"/>
            </listOfParameters>
          </kineticLaw>
        </reaction>
        <reaction metaid="metaid_0000018" id="v7" name="Kinase-3 activation">
          <annotation>
            <rdf:RDF xmlns:rdf="http://www.w3.org/1999/02/22-rdf-syntax-ns#" xmlns:dc="http://purl.org/dc/elements/1.1/" xmlns:dcterms="http://purl.org/dc/terms/" xmlns:vCard="http://www.w3.org/2001/vcard-rdf/3.0#" xmlns:bqbiol="http://biomodels.net/biology-qualifiers/" xmlns:bqmodel="http://biomodels.net/model-qualifiers/">
              <rdf:Description rdf:about="#metaid_0000018">
                <bqbiol:is>
                  <rdf:Bag>
                    <rdf:li rdf:resource="urn:miriam:ec-code:2.7.12.2"/>
                    <rdf:li rdf:resource="urn:miriam:obo.go:GO%3A0000187"/>
                    <rdf:li rdf:resource="urn:miriam:obo.go:GO%3A0004708"/>
                  </rdf:Bag>
                </bqbiol:is>
              </rdf:Description>
            </rdf:RDF>
          </annotation>
          <listOfReactants>
            <speciesReference species="x3"/>
          </listOfReactants>
          <listOfProducts>
            <speciesReference species="x3p"/>
          </listOfProducts>
          <listOfModifiers>
            <modifierSpeciesReference species="x2p"/>
          </listOfModifiers>
          <kineticLaw>
            <math xmlns="http://www.w3.org/1998/Math/MathML">
              <apply>
                <divide/>
                <apply>
                  <times/>
                  <ci> k7 </ci>
                  <ci> x2p </ci>
                  <ci> x3 </ci>
                </apply>
                <apply>
                  <plus/>
                  <ci> Km7 </ci>
                  <ci> x3 </ci>
                </apply>
              </apply>
            </math>
            <listOfParameters>
              <parameter id="k7" value="1"/>
              <parameter id="Km7" value="0.1"/>
            </listOfParameters>
          </kineticLaw>
        </reaction>
        <reaction metaid="metaid_0000019" id="v8" name="Kinase-3 inactivation">
          <annotation>
            <rdf:RDF xmlns:rdf="http://www.w3.org/1999/02/22-rdf-syntax-ns#" xmlns:dc="http://purl.org/dc/elements/1.1/" xmlns:dcterms="http://purl.org/dc/terms/" xmlns:vCard="http://www.w3.org/2001/vcard-rdf/3.0#" xmlns:bqbiol="http://biomodels.net/biology-qualifiers/" xmlns:bqmodel="http://biomodels.net/model-qualifiers/">
              <rdf:Description rdf:about="#metaid_0000019">
                <bqbiol:isVersionOf>
                  <rdf:Bag>
                    <rdf:li rdf:resource="urn:miriam:obo.go:GO%3A0043407"/>
                  </rdf:Bag>
                </bqbiol:isVersionOf>
              </rdf:Description>
            </rdf:RDF>
          </annotation>
          <listOfReactants>
            <speciesReference species="x3p"/>
          </listOfReactants>
          <listOfProducts>
            <speciesReference species="x3"/>
          </listOfProducts>
          <kineticLaw>
            <math xmlns="http://www.w3.org/1998/Math/MathML">
              <apply>
                <divide/>
                <apply>
                  <divide/>
                  <apply>
                    <times/>
                    <ci> Vm8 </ci>
                    <ci> x3p </ci>
                  </apply>
                  <ci> Km8 </ci>
                </apply>
                <apply>
                  <plus/>
                  <cn type="integer"> 1 </cn>
                  <apply>
                    <divide/>
                    <ci> x3p </ci>
                    <ci> Km8 </ci>
                  </apply>
                  <apply>
                    <divide/>
                    <ci> Inh </ci>
                    <ci> Ki8 </ci>
                  </apply>
                </apply>
              </apply>
            </math>
            <listOfParameters>
              <parameter id="Vm8" value="0.3"/>
              <parameter id="Km8" value="1"/>
              <parameter id="Inh" value="0"/>
              <parameter id="Ki8" value="1"/>
            </listOfParameters>
          </kineticLaw>
        </reaction>
      </listOfReactions>
    </model>
  </sbml>
