# Supplementary material for: A specialized ODE integrator for the efficient computation of parameter sensitivities
Source: BMC Syst Biol. 2012 May 20;6:46. doi: 10.1186/1752-0509-6-46 (PMC3522561; doi:10.1186/1752-0509-6-46)
Supplement: Additional file 2 — Supplementary Source Code for A Specialized ODE Integrator for the Efficient Computation of Parameter Sensitivities. [file 1752-0509-6-46-S2.zip › ODESD_Integrator/SBMLconversion/allSBMLmodels/Goldbeter2008_20states.xml]

<?xml version="1.0" encoding="UTF-8"?>
<sbml xmlns="http://www.sbml.org/sbml/level2" metaid="metaid_0000001" level="2" version="1">
  <model metaid="metaid_0000002" id="Goldbeter2008_Somite_Segmentation_Clock_Notch_Wnt_FGF">
    <notes>
      <body xmlns="http://www.w3.org/1999/xhtml">
        <p>This model is automatically converted from the Model BIOMD0000000201 by using <a href="http://sbml.org/Software/libSBML" target="_blank">libsbml</a>. According to the <a href="http://www.ebi.ac.uk/biomodels//legal.html">terms of use</a>, this generated model is not related with Model <a href="http://www.ebi.ac.uk/biomodels/models-main/publ/BIOMD0000000201.xml">BIOMD0000000201</a> any more.</p>
        <table>
          <tr>
            <td>
              <p>There is following warning during the conversion:</p>
              <ol style="color:red;">
                <li>SBO terms cannot be represented directly in SBML Level 2 Version 1.
</li>
                <li>SBO terms cannot be represented directly in SBML Level 2 Version 1.
</li>
                <li>SBO terms cannot be represented directly in SBML Level 2 Version 1.
</li>
                <li>SBO terms cannot be represented directly in SBML Level 2 Version 1.
</li>
                <li>SBO terms cannot be represented directly in SBML Level 2 Version 1.
</li>
                <li>SBO terms cannot be represented directly in SBML Level 2 Version 1.
</li>
                <li>SBO terms cannot be represented directly in SBML Level 2 Version 1.
</li>
                <li>SBO terms cannot be represented directly in SBML Level 2 Version 1.
</li>
                <li>SBO terms cannot be represented directly in SBML Level 2 Version 1.
</li>
                <li>SBO terms cannot be represented directly in SBML Level 2 Version 1.
</li>
                <li>SBO terms cannot be represented directly in SBML Level 2 Version 1.
</li>
                <li>SBO terms cannot be represented directly in SBML Level 2 Version 1.
</li>
                <li>SBO terms cannot be represented directly in SBML Level 2 Version 1.
</li>
                <li>SBO terms cannot be represented directly in SBML Level 2 Version 1.
</li>
                <li>SBO terms cannot be represented directly in SBML Level 2 Version 1.
</li>
                <li>SBO terms cannot be represented directly in SBML Level 2 Version 1.
</li>
                <li>SBO terms cannot be represented directly in SBML Level 2 Version 1.
</li>
                <li>SBO terms cannot be represented directly in SBML Level 2 Version 1.
</li>
                <li>SBO terms cannot be represented directly in SBML Level 2 Version 1.
</li>
                <li>SBO terms cannot be represented directly in SBML Level 2 Version 1.
</li>
                <li>SBO terms cannot be represented directly in SBML Level 2 Version 1.
</li>
                <li>SBO terms cannot be represented directly in SBML Level 2 Version 1.
</li>
                <li>SBO terms cannot be represented directly in SBML Level 2 Version 1.
</li>
                <li>SBO terms cannot be represented directly in SBML Level 2 Version 1.
</li>
                <li>SBO terms cannot be represented directly in SBML Level 2 Version 1.
</li>
                <li>SBO terms cannot be represented directly in SBML Level 2 Version 1.
</li>
                <li>SBO terms cannot be represented directly in SBML Level 2 Version 1.
</li>
                <li>SBO terms cannot be represented directly in SBML Level 2 Version 1.
</li>
                <li>SBO terms cannot be represented directly in SBML Level 2 Version 1.
</li>
                <li>SBO terms cannot be represented directly in SBML Level 2 Version 1.
</li>
                <li>SBO terms cannot be represented directly in SBML Level 2 Version 1.
</li>
                <li>SBO terms cannot be represented directly in SBML Level 2 Version 1.
</li>
                <li>SBO terms cannot be represented directly in SBML Level 2 Version 1.
</li>
                <li>SBO terms cannot be represented directly in SBML Level 2 Version 1.
</li>
                <li>SBO terms cannot be represented directly in SBML Level 2 Version 1.
</li>
                <li>SBO terms cannot be represented directly in SBML Level 2 Version 1.
</li>
                <li>SBO terms cannot be represented directly in SBML Level 2 Version 1.
</li>
                <li>SBO terms cannot be represented directly in SBML Level 2 Version 1.
</li>
                <li>SBO terms cannot be represented directly in SBML Level 2 Version 1.
</li>
                <li>SBO terms cannot be represented directly in SBML Level 2 Version 1.
</li>
                <li>SBO terms cannot be represented directly in SBML Level 2 Version 1.
</li>
                <li>SBO terms cannot be represented directly in SBML Level 2 Version 1.
</li>
                <li>SBO terms cannot be represented directly in SBML Level 2 Version 1.
</li>
                <li>SBO terms cannot be represented directly in SBML Level 2 Version 1.
</li>
                <li>SBO terms cannot be represented directly in SBML Level 2 Version 1.
</li>
                <li>SBO terms cannot be represented directly in SBML Level 2 Version 1.
</li>
                <li>SBO terms cannot be represented directly in SBML Level 2 Version 1.
</li>
                <li>SBO terms cannot be represented directly in SBML Level 2 Version 1.
</li>
                <li>SBO terms cannot be represented directly in SBML Level 2 Version 1.
</li>
                <li>SBO terms cannot be represented directly in SBML Level 2 Version 1.
</li>
                <li>SBO terms cannot be represented directly in SBML Level 2 Version 1.
</li>
                <li>SBO terms cannot be represented directly in SBML Level 2 Version 1.
</li>
                <li>SBO terms cannot be represented directly in SBML Level 2 Version 1.
</li>
                <li>SBO terms cannot be represented directly in SBML Level 2 Version 1.
</li>
                <li>SBO terms cannot be represented directly in SBML Level 2 Version 1.
</li>
                <li>SBO terms cannot be represented directly in SBML Level 2 Version 1.
</li>
                <li>SBO terms cannot be represented directly in SBML Level 2 Version 1.
</li>
                <li>SBO terms cannot be represented directly in SBML Level 2 Version 1.
</li>
                <li>SBO terms cannot be represented directly in SBML Level 2 Version 1.
</li>
                <li>SBO terms cannot be represented directly in SBML Level 2 Version 1.
</li>
                <li>SBO terms cannot be represented directly in SBML Level 2 Version 1.
</li>
                <li>SBO terms cannot be represented directly in SBML Level 2 Version 1.
</li>
                <li>SBO terms cannot be represented directly in SBML Level 2 Version 1.
</li>
                <li>SBO terms cannot be represented directly in SBML Level 2 Version 1.
</li>
                <li>SBO terms cannot be represented directly in SBML Level 2 Version 1.
</li>
                <li>SBO terms cannot be represented directly in SBML Level 2 Version 1.
</li>
                <li>SBO terms cannot be represented directly in SBML Level 2 Version 1.
</li>
                <li>SBO terms cannot be represented directly in SBML Level 2 Version 1.
</li>
                <li>SBO terms cannot be represented directly in SBML Level 2 Version 1.
</li>
                <li>SBO terms cannot be represented directly in SBML Level 2 Version 1.
</li>
                <li>SBO terms cannot be represented directly in SBML Level 2 Version 1.
</li>
                <li>SBO terms cannot be represented directly in SBML Level 2 Version 1.
</li>
                <li>SBO terms cannot be represented directly in SBML Level 2 Version 1.
</li>
                <li>SBO terms cannot be represented directly in SBML Level 2 Version 1.
</li>
                <li>SBO terms cannot be represented directly in SBML Level 2 Version 1.
</li>
                <li>SBO terms cannot be represented directly in SBML Level 2 Version 1.
</li>
                <li>SBO terms cannot be represented directly in SBML Level 2 Version 1.
</li>
                <li>SBO terms cannot be represented directly in SBML Level 2 Version 1.
</li>
                <li>SBO terms cannot be represented directly in SBML Level 2 Version 1.
</li>
                <li>SBO terms cannot be represented directly in SBML Level 2 Version 1.
</li>
                <li>SBO terms cannot be represented directly in SBML Level 2 Version 1.
</li>
                <li>SBO terms cannot be represented directly in SBML Level 2 Version 1.
</li>
                <li>SBO terms cannot be represented directly in SBML Level 2 Version 1.
</li>
                <li>SBO terms cannot be represented directly in SBML Level 2 Version 1.
</li>
                <li>SBO terms cannot be represented directly in SBML Level 2 Version 1.
</li>
                <li>SBO terms cannot be represented directly in SBML Level 2 Version 1.
</li>
                <li>SBO terms cannot be represented directly in SBML Level 2 Version 1.
</li>
                <li>SBO terms cannot be represented directly in SBML Level 2 Version 1.
</li>
                <li>SBO terms cannot be represented directly in SBML Level 2 Version 1.
</li>
                <li>SBO terms cannot be represented directly in SBML Level 2 Version 1.
</li>
                <li>SBO terms cannot be represented directly in SBML Level 2 Version 1.
</li>
                <li>SBO terms cannot be represented directly in SBML Level 2 Version 1.
</li>
                <li>SBO terms cannot be represented directly in SBML Level 2 Version 1.
</li>
                <li>SBO terms cannot be represented directly in SBML Level 2 Version 1.
</li>
                <li>SBO terms cannot be represented directly in SBML Level 2 Version 1.
</li>
                <li>SBO terms cannot be represented directly in SBML Level 2 Version 1.
</li>
                <li>SBO terms cannot be represented directly in SBML Level 2 Version 1.
</li>
                <li>SBO terms cannot be represented directly in SBML Level 2 Version 1.
</li>
                <li>SBO terms cannot be represented directly in SBML Level 2 Version 1.
</li>
                <li>SBO terms cannot be represented directly in SBML Level 2 Version 1.
</li>
                <li>SBO terms cannot be represented directly in SBML Level 2 Version 1.
</li>
                <li>SBO terms cannot be represented directly in SBML Level 2 Version 1.
</li>
                <li>SBO terms cannot be represented directly in SBML Level 2 Version 1.
</li>
                <li>SBO terms cannot be represented directly in SBML Level 2 Version 1.
</li>
                <li>SBO terms cannot be represented directly in SBML Level 2 Version 1.
</li>
                <li>SBO terms cannot be represented directly in SBML Level 2 Version 1.
</li>
                <li>SBO terms cannot be represented directly in SBML Level 2 Version 1.
</li>
                <li>SBO terms cannot be represented directly in SBML Level 2 Version 1.
</li>
                <li>SBO terms cannot be represented directly in SBML Level 2 Version 1.
</li>
                <li>SBO terms cannot be represented directly in SBML Level 2 Version 1.
</li>
                <li>SBO terms cannot be represented directly in SBML Level 2 Version 1.
</li>
                <li>SBO terms cannot be represented directly in SBML Level 2 Version 1.
</li>
                <li>SBO terms cannot be represented directly in SBML Level 2 Version 1.
</li>
                <li>SBO terms cannot be represented directly in SBML Level 2 Version 1.
</li>
                <li>SBO terms cannot be represented directly in SBML Level 2 Version 1.
</li>
                <li>SBO terms cannot be represented directly in SBML Level 2 Version 1.
</li>
                <li>SBO terms cannot be represented directly in SBML Level 2 Version 1.
</li>
                <li>SBO terms cannot be represented directly in SBML Level 2 Version 1.
</li>
              </ol>
            </td>
          </tr>
        </table>
      </body>
    </notes>
    <annotation>
      <rdf:RDF xmlns:rdf="http://www.w3.org/1999/02/22-rdf-syntax-ns#" xmlns:dc="http://purl.org/dc/elements/1.1/" xmlns:dcterms="http://purl.org/dc/terms/" xmlns:vCard="http://www.w3.org/2001/vcard-rdf/3.0#" xmlns:bqbiol="http://biomodels.net/biology-qualifiers/" xmlns:bqmodel="http://biomodels.net/model-qualifiers/">
        <rdf:Description rdf:about="#metaid_0000002">
          <dc:creator rdf:parseType="Resource">
            <rdf:Bag>
              <rdf:li rdf:parseType="Resource">
                <vCard:N rdf:parseType="Resource">
                  <vCard:Family>Lloyd</vCard:Family>
                  <vCard:Given>Catherine</vCard:Given>
                </vCard:N>
                <vCard:EMAIL>c.lloyd@auckland.ac.nz</vCard:EMAIL>
                <vCard:ORG>
                  <vCard:Orgname>University of Auckland</vCard:Orgname>
                </vCard:ORG>
              </rdf:li>
              <rdf:li rdf:parseType="Resource">
                <vCard:N rdf:parseType="Resource">
                  <vCard:Family>Endler</vCard:Family>
                  <vCard:Given>Lukas</vCard:Given>
                </vCard:N>
                <vCard:EMAIL>lukas@ebi.ac.uk</vCard:EMAIL>
                <vCard:ORG>
                  <vCard:Orgname>EMBL-EBI</vCard:Orgname>
                </vCard:ORG>
              </rdf:li>
            </rdf:Bag>
          </dc:creator>
          <dcterms:created rdf:parseType="Resource">
            <dcterms:W3CDTF>2008-11-07T15:03:43Z</dcterms:W3CDTF>
          </dcterms:created>
          <dcterms:modified rdf:parseType="Resource">
            <dcterms:W3CDTF>2009-06-24T13:00:24Z</dcterms:W3CDTF>
          </dcterms:modified>
          <bqmodel:is>
            <rdf:Bag>
              <rdf:li rdf:resource="urn:miriam:biomodels.db:BIOMD0000000201"/>
            </rdf:Bag>
          </bqmodel:is>
          <bqmodel:is>
            <rdf:Bag>
              <rdf:li rdf:resource="urn:miriam:biomodels.db:MODEL6415057828"/>
            </rdf:Bag>
          </bqmodel:is>
          <bqmodel:isDescribedBy>
            <rdf:Bag>
              <rdf:li rdf:resource="urn:miriam:pubmed:18308339"/>
            </rdf:Bag>
          </bqmodel:isDescribedBy>
          <bqbiol:is>
            <rdf:Bag>
              <rdf:li rdf:resource="urn:miriam:taxonomy:32524"/>
            </rdf:Bag>
          </bqbiol:is>
          <bqbiol:hasVersion>
            <rdf:Bag>
              <rdf:li rdf:resource="urn:miriam:reactome:REACT_11045.1"/>
              <rdf:li rdf:resource="urn:miriam:reactome:REACT_299.2"/>
              <rdf:li rdf:resource="urn:miriam:reactome:REACT_9470.2"/>
            </rdf:Bag>
          </bqbiol:hasVersion>
          <bqbiol:isPartOf>
            <rdf:Bag>
              <rdf:li rdf:resource="urn:miriam:obo.go:GO%3A0001756"/>
            </rdf:Bag>
          </bqbiol:isPartOf>
          <bqbiol:hasVersion>
            <rdf:Bag>
              <rdf:li rdf:resource="urn:miriam:kegg.pathway:ko04310"/>
              <rdf:li rdf:resource="urn:miriam:kegg.pathway:ko04330"/>
              <rdf:li rdf:resource="urn:miriam:kegg.pathway:ko04010"/>
            </rdf:Bag>
          </bqbiol:hasVersion>
          <bqbiol:hasVersion>
            <rdf:Bag>
              <rdf:li rdf:resource="urn:miriam:obo.go:GO%3A0007219"/>
              <rdf:li rdf:resource="urn:miriam:obo.go:GO%3A0008543"/>
              <rdf:li rdf:resource="urn:miriam:obo.go:GO%3A0016055"/>
            </rdf:Bag>
          </bqbiol:hasVersion>
        </rdf:Description>
      </rdf:RDF>
    </annotation>
    <listOfUnitDefinitions>
      <unitDefinition metaid="metaid_0010003" id="substance" name="nanomole">
        <listOfUnits>
          <unit kind="mole" scale="-9"/>
        </listOfUnits>
      </unitDefinition>
      <unitDefinition metaid="metaid_0000003" id="time" name="minute">
        <listOfUnits>
          <unit kind="second" multiplier="60"/>
        </listOfUnits>
      </unitDefinition>
      <unitDefinition metaid="metaid_0000004" id="first_order_rate_constant" name="first_order_rate_constant">
        <listOfUnits>
          <unit kind="second" exponent="-1" multiplier="60"/>
        </listOfUnits>
      </unitDefinition>
      <unitDefinition metaid="metaid_0000005" id="second_order_rate_constant" name="second_order_rate_constant">
        <listOfUnits>
          <unit kind="mole" exponent="-1" scale="-9"/>
          <unit kind="litre"/>
          <unit kind="second" exponent="-1" multiplier="60"/>
        </listOfUnits>
      </unitDefinition>
      <unitDefinition metaid="metaid_0000006" id="flux" name="flux">
        <listOfUnits>
          <unit kind="mole" scale="-9"/>
          <unit kind="litre" exponent="-1"/>
          <unit kind="second" exponent="-1" multiplier="60"/>
        </listOfUnits>
      </unitDefinition>
      <unitDefinition metaid="metaid_0000007" id="nanomolar" name="nanomolar">
        <listOfUnits>
          <unit kind="mole" scale="-9"/>
          <unit kind="litre" exponent="-1"/>
        </listOfUnits>
      </unitDefinition>
    </listOfUnitDefinitions>
    <listOfCompartments>
      <compartment metaid="metaid_0000095" id="cytosol" size="1" units="litre">
        <annotation>
          <rdf:RDF xmlns:rdf="http://www.w3.org/1999/02/22-rdf-syntax-ns#" xmlns:dc="http://purl.org/dc/elements/1.1/" xmlns:dcterms="http://purl.org/dc/terms/" xmlns:vCard="http://www.w3.org/2001/vcard-rdf/3.0#" xmlns:bqbiol="http://biomodels.net/biology-qualifiers/" xmlns:bqmodel="http://biomodels.net/model-qualifiers/">
            <rdf:Description rdf:about="#metaid_0000095">
              <bqbiol:is>
                <rdf:Bag>
                  <rdf:li rdf:resource="urn:miriam:obo.go:GO%3A0005829"/>
                </rdf:Bag>
              </bqbiol:is>
            </rdf:Description>
          </rdf:RDF>
        </annotation>
      </compartment>
    </listOfCompartments>
    <listOfSpecies>
      <species metaid="metaid_0000097" id="N" name="Notch protein" compartment="cytosol" initialConcentration="0.5">
        <annotation>
          <rdf:RDF xmlns:rdf="http://www.w3.org/1999/02/22-rdf-syntax-ns#" xmlns:dc="http://purl.org/dc/elements/1.1/" xmlns:dcterms="http://purl.org/dc/terms/" xmlns:vCard="http://www.w3.org/2001/vcard-rdf/3.0#" xmlns:bqbiol="http://biomodels.net/biology-qualifiers/" xmlns:bqmodel="http://biomodels.net/model-qualifiers/">
            <rdf:Description rdf:about="#metaid_0000097">
              <bqbiol:isVersionOf>
                <rdf:Bag>
                  <rdf:li rdf:resource="urn:miriam:interpro:IPR008297"/>
                </rdf:Bag>
              </bqbiol:isVersionOf>
              <bqbiol:isHomologTo>
                <rdf:Bag>
                  <rdf:li rdf:resource="urn:miriam:uniprot:P46531"/>
                </rdf:Bag>
              </bqbiol:isHomologTo>
            </rdf:Description>
          </rdf:RDF>
        </annotation>
      </species>
      <species metaid="metaid_0000098" id="Na" name="cytosolic NicD" compartment="cytosol" initialConcentration="0.2">
        <annotation>
          <rdf:RDF xmlns:rdf="http://www.w3.org/1999/02/22-rdf-syntax-ns#" xmlns:dc="http://purl.org/dc/elements/1.1/" xmlns:dcterms="http://purl.org/dc/terms/" xmlns:vCard="http://www.w3.org/2001/vcard-rdf/3.0#" xmlns:bqbiol="http://biomodels.net/biology-qualifiers/" xmlns:bqmodel="http://biomodels.net/model-qualifiers/">
            <rdf:Description rdf:about="#metaid_0000098">
              <bqbiol:isPartOf>
                <rdf:Bag>
                  <rdf:li rdf:resource="urn:miriam:interpro:IPR008297"/>
                </rdf:Bag>
              </bqbiol:isPartOf>
            </rdf:Description>
          </rdf:RDF>
        </annotation>
      </species>
      <species metaid="metaid_0000099" id="Nan" name="nuclear NicD" compartment="cytosol" initialConcentration="0">
        <annotation>
          <rdf:RDF xmlns:rdf="http://www.w3.org/1999/02/22-rdf-syntax-ns#" xmlns:dc="http://purl.org/dc/elements/1.1/" xmlns:dcterms="http://purl.org/dc/terms/" xmlns:vCard="http://www.w3.org/2001/vcard-rdf/3.0#" xmlns:bqbiol="http://biomodels.net/biology-qualifiers/" xmlns:bqmodel="http://biomodels.net/model-qualifiers/">
            <rdf:Description rdf:about="#metaid_0000099">
              <bqbiol:isPartOf>
                <rdf:Bag>
                  <rdf:li rdf:resource="urn:miriam:interpro:IPR008297"/>
                </rdf:Bag>
              </bqbiol:isPartOf>
            </rdf:Description>
          </rdf:RDF>
        </annotation>
      </species>
      <species metaid="metaid_0000100" id="MF" name="Lunatic fringe mRNA" compartment="cytosol" initialConcentration="0.1">
        <annotation>
          <rdf:RDF xmlns:rdf="http://www.w3.org/1999/02/22-rdf-syntax-ns#" xmlns:dc="http://purl.org/dc/elements/1.1/" xmlns:dcterms="http://purl.org/dc/terms/" xmlns:vCard="http://www.w3.org/2001/vcard-rdf/3.0#" xmlns:bqbiol="http://biomodels.net/biology-qualifiers/" xmlns:bqmodel="http://biomodels.net/model-qualifiers/">
            <rdf:Description rdf:about="#metaid_0000100">
              <bqbiol:encodes>
                <rdf:Bag>
                  <rdf:li rdf:resource="urn:miriam:uniprot:Q8NES3"/>
                  <rdf:li rdf:resource="urn:miriam:interpro:IPR017374"/>
                </rdf:Bag>
              </bqbiol:encodes>
              <bqbiol:isVersionOf>
                <rdf:Bag>
                  <rdf:li rdf:resource="urn:miriam:obo.chebi:CHEBI%3A33699"/>
                </rdf:Bag>
              </bqbiol:isVersionOf>
            </rdf:Description>
          </rdf:RDF>
        </annotation>
      </species>
      <species metaid="metaid_0000101" id="F" name="Lunatic Fringe protein" compartment="cytosol" initialConcentration="0.001">
        <annotation>
          <rdf:RDF xmlns:rdf="http://www.w3.org/1999/02/22-rdf-syntax-ns#" xmlns:dc="http://purl.org/dc/elements/1.1/" xmlns:dcterms="http://purl.org/dc/terms/" xmlns:vCard="http://www.w3.org/2001/vcard-rdf/3.0#" xmlns:bqbiol="http://biomodels.net/biology-qualifiers/" xmlns:bqmodel="http://biomodels.net/model-qualifiers/">
            <rdf:Description rdf:about="#metaid_0000101">
              <bqbiol:isHomologTo>
                <rdf:Bag>
                  <rdf:li rdf:resource="urn:miriam:uniprot:Q8NES3"/>
                </rdf:Bag>
              </bqbiol:isHomologTo>
              <bqbiol:isVersionOf>
                <rdf:Bag>
                  <rdf:li rdf:resource="urn:miriam:interpro:IPR017374"/>
                </rdf:Bag>
              </bqbiol:isVersionOf>
            </rdf:Description>
          </rdf:RDF>
        </annotation>
      </species>
      <species metaid="metaid_0000102" id="Bp" name="phosph. beta-catenin" compartment="cytosol" initialConcentration="0.1">
        <annotation>
          <rdf:RDF xmlns:rdf="http://www.w3.org/1999/02/22-rdf-syntax-ns#" xmlns:dc="http://purl.org/dc/elements/1.1/" xmlns:dcterms="http://purl.org/dc/terms/" xmlns:vCard="http://www.w3.org/2001/vcard-rdf/3.0#" xmlns:bqbiol="http://biomodels.net/biology-qualifiers/" xmlns:bqmodel="http://biomodels.net/model-qualifiers/">
            <rdf:Description rdf:about="#metaid_0000102">
              <bqbiol:isVersionOf>
                <rdf:Bag>
                  <rdf:li rdf:resource="urn:miriam:interpro:IPR013284"/>
                  <rdf:li rdf:resource="urn:miriam:kegg.compound:C00562"/>
                </rdf:Bag>
              </bqbiol:isVersionOf>
              <bqbiol:isHomologTo>
                <rdf:Bag>
                  <rdf:li rdf:resource="urn:miriam:uniprot:P35222"/>
                </rdf:Bag>
              </bqbiol:isHomologTo>
            </rdf:Description>
          </rdf:RDF>
        </annotation>
      </species>
      <species metaid="metaid_0000103" id="BN" name="nuclear beta-catenin" compartment="cytosol" initialConcentration="0.001">
        <annotation>
          <rdf:RDF xmlns:rdf="http://www.w3.org/1999/02/22-rdf-syntax-ns#" xmlns:dc="http://purl.org/dc/elements/1.1/" xmlns:dcterms="http://purl.org/dc/terms/" xmlns:vCard="http://www.w3.org/2001/vcard-rdf/3.0#" xmlns:bqbiol="http://biomodels.net/biology-qualifiers/" xmlns:bqmodel="http://biomodels.net/model-qualifiers/">
            <rdf:Description rdf:about="#metaid_0000103">
              <bqbiol:isVersionOf>
                <rdf:Bag>
                  <rdf:li rdf:resource="urn:miriam:interpro:IPR013284"/>
                </rdf:Bag>
              </bqbiol:isVersionOf>
              <bqbiol:isHomologTo>
                <rdf:Bag>
                  <rdf:li rdf:resource="urn:miriam:uniprot:P35222"/>
                </rdf:Bag>
              </bqbiol:isHomologTo>
            </rdf:Description>
          </rdf:RDF>
        </annotation>
      </species>
      <species metaid="metaid_0000104" id="A" name="Axin2 protein" compartment="cytosol" initialConcentration="0.1">
        <annotation>
          <rdf:RDF xmlns:rdf="http://www.w3.org/1999/02/22-rdf-syntax-ns#" xmlns:dc="http://purl.org/dc/elements/1.1/" xmlns:dcterms="http://purl.org/dc/terms/" xmlns:vCard="http://www.w3.org/2001/vcard-rdf/3.0#" xmlns:bqbiol="http://biomodels.net/biology-qualifiers/" xmlns:bqmodel="http://biomodels.net/model-qualifiers/">
            <rdf:Description rdf:about="#metaid_0000104">
              <bqbiol:isHomologTo>
                <rdf:Bag>
                  <rdf:li rdf:resource="urn:miriam:uniprot:Q9Y2T1"/>
                </rdf:Bag>
              </bqbiol:isHomologTo>
            </rdf:Description>
          </rdf:RDF>
        </annotation>
      </species>
      <species metaid="metaid_0000105" id="K" name="Gsk3" compartment="cytosol" initialConcentration="3">
        <annotation>
          <rdf:RDF xmlns:rdf="http://www.w3.org/1999/02/22-rdf-syntax-ns#" xmlns:dc="http://purl.org/dc/elements/1.1/" xmlns:dcterms="http://purl.org/dc/terms/" xmlns:vCard="http://www.w3.org/2001/vcard-rdf/3.0#" xmlns:bqbiol="http://biomodels.net/biology-qualifiers/" xmlns:bqmodel="http://biomodels.net/model-qualifiers/">
            <rdf:Description rdf:about="#metaid_0000105">
              <bqbiol:isHomologTo>
                <rdf:Bag>
                  <rdf:li rdf:resource="urn:miriam:uniprot:P49841"/>
                </rdf:Bag>
              </bqbiol:isHomologTo>
            </rdf:Description>
          </rdf:RDF>
        </annotation>
      </species>
      <species metaid="metaid_0000106" id="B" name="beta-catenin" compartment="cytosol" initialConcentration="0.1">
        <annotation>
          <rdf:RDF xmlns:rdf="http://www.w3.org/1999/02/22-rdf-syntax-ns#" xmlns:dc="http://purl.org/dc/elements/1.1/" xmlns:dcterms="http://purl.org/dc/terms/" xmlns:vCard="http://www.w3.org/2001/vcard-rdf/3.0#" xmlns:bqbiol="http://biomodels.net/biology-qualifiers/" xmlns:bqmodel="http://biomodels.net/model-qualifiers/">
            <rdf:Description rdf:about="#metaid_0000106">
              <bqbiol:isVersionOf>
                <rdf:Bag>
                  <rdf:li rdf:resource="urn:miriam:interpro:IPR013284"/>
                </rdf:Bag>
              </bqbiol:isVersionOf>
            </rdf:Description>
          </rdf:RDF>
        </annotation>
      </species>
      <species metaid="metaid_0000107" id="MAx" name="Axin2 mRNA" compartment="cytosol" initialConcentration="0.1">
        <annotation>
          <rdf:RDF xmlns:rdf="http://www.w3.org/1999/02/22-rdf-syntax-ns#" xmlns:dc="http://purl.org/dc/elements/1.1/" xmlns:dcterms="http://purl.org/dc/terms/" xmlns:vCard="http://www.w3.org/2001/vcard-rdf/3.0#" xmlns:bqbiol="http://biomodels.net/biology-qualifiers/" xmlns:bqmodel="http://biomodels.net/model-qualifiers/">
            <rdf:Description rdf:about="#metaid_0000107">
              <bqbiol:encodes>
                <rdf:Bag>
                  <rdf:li rdf:resource="urn:miriam:uniprot:Q9Y2T1"/>
                </rdf:Bag>
              </bqbiol:encodes>
              <bqbiol:isHomologTo>
                <rdf:Bag>
                  <rdf:li rdf:resource="urn:miriam:ensembl:ENSG00000168646"/>
                </rdf:Bag>
              </bqbiol:isHomologTo>
              <bqbiol:isVersionOf>
                <rdf:Bag>
                  <rdf:li rdf:resource="urn:miriam:obo.chebi:CHEBI%3A33699"/>
                </rdf:Bag>
              </bqbiol:isVersionOf>
            </rdf:Description>
          </rdf:RDF>
        </annotation>
      </species>
      <species metaid="metaid_0000108" id="Rasa" name="active Ras" compartment="cytosol" initialConcentration="0.5">
        <annotation>
          <rdf:RDF xmlns:rdf="http://www.w3.org/1999/02/22-rdf-syntax-ns#" xmlns:dc="http://purl.org/dc/elements/1.1/" xmlns:dcterms="http://purl.org/dc/terms/" xmlns:vCard="http://www.w3.org/2001/vcard-rdf/3.0#" xmlns:bqbiol="http://biomodels.net/biology-qualifiers/" xmlns:bqmodel="http://biomodels.net/model-qualifiers/">
            <rdf:Description rdf:about="#metaid_0000108">
              <bqbiol:hasVersion>
                <rdf:Bag>
                  <rdf:li rdf:resource="urn:miriam:obo.chebi:CHEBI%3A15996"/>
                  <rdf:li rdf:resource="urn:miriam:interpro:IPR001806"/>
                </rdf:Bag>
              </bqbiol:hasVersion>
            </rdf:Description>
          </rdf:RDF>
        </annotation>
      </species>
      <species metaid="metaid_0000109" id="ERKa" name="active ERK" compartment="cytosol" initialConcentration="0.2">
        <annotation>
          <rdf:RDF xmlns:rdf="http://www.w3.org/1999/02/22-rdf-syntax-ns#" xmlns:dc="http://purl.org/dc/elements/1.1/" xmlns:dcterms="http://purl.org/dc/terms/" xmlns:vCard="http://www.w3.org/2001/vcard-rdf/3.0#" xmlns:bqbiol="http://biomodels.net/biology-qualifiers/" xmlns:bqmodel="http://biomodels.net/model-qualifiers/">
            <rdf:Description rdf:about="#metaid_0000109">
              <bqbiol:isVersionOf>
                <rdf:Bag>
                  <rdf:li rdf:resource="urn:miriam:interpro:IPR008349"/>
                </rdf:Bag>
              </bqbiol:isVersionOf>
            </rdf:Description>
          </rdf:RDF>
        </annotation>
      </species>
      <species metaid="metaid_0000110" id="Xa" name="active TF X" compartment="cytosol" initialConcentration="0.1">
        <annotation>
          <rdf:RDF xmlns:rdf="http://www.w3.org/1999/02/22-rdf-syntax-ns#" xmlns:dc="http://purl.org/dc/elements/1.1/" xmlns:dcterms="http://purl.org/dc/terms/" xmlns:vCard="http://www.w3.org/2001/vcard-rdf/3.0#" xmlns:bqbiol="http://biomodels.net/biology-qualifiers/" xmlns:bqmodel="http://biomodels.net/model-qualifiers/">
            <rdf:Description rdf:about="#metaid_0000110">
              <bqbiol:isVersionOf>
                <rdf:Bag>
                  <rdf:li rdf:resource="urn:miriam:interpro:IPR006715"/>
                </rdf:Bag>
              </bqbiol:isVersionOf>
            </rdf:Description>
          </rdf:RDF>
        </annotation>
      </species>
      <species metaid="metaid_0000111" id="MDusp" name="Dusp6 mRNA" compartment="cytosol" initialConcentration="0.1">
        <annotation>
          <rdf:RDF xmlns:rdf="http://www.w3.org/1999/02/22-rdf-syntax-ns#" xmlns:dc="http://purl.org/dc/elements/1.1/" xmlns:dcterms="http://purl.org/dc/terms/" xmlns:vCard="http://www.w3.org/2001/vcard-rdf/3.0#" xmlns:bqbiol="http://biomodels.net/biology-qualifiers/" xmlns:bqmodel="http://biomodels.net/model-qualifiers/">
            <rdf:Description rdf:about="#metaid_0000111">
              <bqbiol:isHomologTo>
                <rdf:Bag>
                  <rdf:li rdf:resource="urn:miriam:ensembl:ENSG00000139318"/>
                </rdf:Bag>
              </bqbiol:isHomologTo>
              <bqbiol:encodes>
                <rdf:Bag>
                  <rdf:li rdf:resource="urn:miriam:uniprot:Q16828"/>
                </rdf:Bag>
              </bqbiol:encodes>
            </rdf:Description>
          </rdf:RDF>
        </annotation>
      </species>
      <species metaid="metaid_0000112" id="Dusp" name="Dusp6 protein" compartment="cytosol" initialConcentration="0.1">
        <annotation>
          <rdf:RDF xmlns:rdf="http://www.w3.org/1999/02/22-rdf-syntax-ns#" xmlns:dc="http://purl.org/dc/elements/1.1/" xmlns:dcterms="http://purl.org/dc/terms/" xmlns:vCard="http://www.w3.org/2001/vcard-rdf/3.0#" xmlns:bqbiol="http://biomodels.net/biology-qualifiers/" xmlns:bqmodel="http://biomodels.net/model-qualifiers/">
            <rdf:Description rdf:about="#metaid_0000112">
              <bqbiol:isHomologTo>
                <rdf:Bag>
                  <rdf:li rdf:resource="urn:miriam:uniprot:Q16828"/>
                </rdf:Bag>
              </bqbiol:isHomologTo>
            </rdf:Description>
          </rdf:RDF>
        </annotation>
      </species>
      <species metaid="metaid_0000113" id="Rasi" name="inactive Ras" compartment="cytosol" boundaryCondition="true">
        <annotation>
          <rdf:RDF xmlns:rdf="http://www.w3.org/1999/02/22-rdf-syntax-ns#" xmlns:dc="http://purl.org/dc/elements/1.1/" xmlns:dcterms="http://purl.org/dc/terms/" xmlns:vCard="http://www.w3.org/2001/vcard-rdf/3.0#" xmlns:bqbiol="http://biomodels.net/biology-qualifiers/" xmlns:bqmodel="http://biomodels.net/model-qualifiers/">
            <rdf:Description rdf:about="#metaid_0000113">
              <bqbiol:hasVersion>
                <rdf:Bag>
                  <rdf:li rdf:resource="urn:miriam:obo.chebi:CHEBI%3A17552"/>
                  <rdf:li rdf:resource="urn:miriam:interpro:IPR001806"/>
                </rdf:Bag>
              </bqbiol:hasVersion>
            </rdf:Description>
          </rdf:RDF>
        </annotation>
      </species>
      <species metaid="metaid_0000114" id="ERKi" name="inactive ERK" compartment="cytosol" boundaryCondition="true">
        <annotation>
          <rdf:RDF xmlns:rdf="http://www.w3.org/1999/02/22-rdf-syntax-ns#" xmlns:dc="http://purl.org/dc/elements/1.1/" xmlns:dcterms="http://purl.org/dc/terms/" xmlns:vCard="http://www.w3.org/2001/vcard-rdf/3.0#" xmlns:bqbiol="http://biomodels.net/biology-qualifiers/" xmlns:bqmodel="http://biomodels.net/model-qualifiers/">
            <rdf:Description rdf:about="#metaid_0000114">
              <bqbiol:isVersionOf>
                <rdf:Bag>
                  <rdf:li rdf:resource="urn:miriam:interpro:IPR008349"/>
                </rdf:Bag>
              </bqbiol:isVersionOf>
            </rdf:Description>
          </rdf:RDF>
        </annotation>
      </species>
      <species metaid="metaid_0000115" id="Xi" name="inactive TF X" compartment="cytosol" boundaryCondition="true">
        <annotation>
          <rdf:RDF xmlns:rdf="http://www.w3.org/1999/02/22-rdf-syntax-ns#" xmlns:dc="http://purl.org/dc/elements/1.1/" xmlns:dcterms="http://purl.org/dc/terms/" xmlns:vCard="http://www.w3.org/2001/vcard-rdf/3.0#" xmlns:bqbiol="http://biomodels.net/biology-qualifiers/" xmlns:bqmodel="http://biomodels.net/model-qualifiers/">
            <rdf:Description rdf:about="#metaid_0000115">
              <bqbiol:isVersionOf>
                <rdf:Bag>
                  <rdf:li rdf:resource="urn:miriam:interpro:IPR006715"/>
                </rdf:Bag>
              </bqbiol:isVersionOf>
            </rdf:Description>
          </rdf:RDF>
        </annotation>
      </species>
      <species metaid="metaid_0000116" id="Rast" name="Ras total" compartment="cytosol" initialConcentration="2">
        <annotation>
          <rdf:RDF xmlns:rdf="http://www.w3.org/1999/02/22-rdf-syntax-ns#" xmlns:dc="http://purl.org/dc/elements/1.1/" xmlns:dcterms="http://purl.org/dc/terms/" xmlns:vCard="http://www.w3.org/2001/vcard-rdf/3.0#" xmlns:bqbiol="http://biomodels.net/biology-qualifiers/" xmlns:bqmodel="http://biomodels.net/model-qualifiers/">
            <rdf:Description rdf:about="#metaid_0000116">
              <bqbiol:isVersionOf>
                <rdf:Bag>
                  <rdf:li rdf:resource="urn:miriam:interpro:IPR001806"/>
                </rdf:Bag>
              </bqbiol:isVersionOf>
            </rdf:Description>
          </rdf:RDF>
        </annotation>
      </species>
      <species metaid="metaid_0000117" id="ERKt" name="ERK total" compartment="cytosol" initialConcentration="2">
        <annotation>
          <rdf:RDF xmlns:rdf="http://www.w3.org/1999/02/22-rdf-syntax-ns#" xmlns:dc="http://purl.org/dc/elements/1.1/" xmlns:dcterms="http://purl.org/dc/terms/" xmlns:vCard="http://www.w3.org/2001/vcard-rdf/3.0#" xmlns:bqbiol="http://biomodels.net/biology-qualifiers/" xmlns:bqmodel="http://biomodels.net/model-qualifiers/">
            <rdf:Description rdf:about="#metaid_0000117">
              <bqbiol:isVersionOf>
                <rdf:Bag>
                  <rdf:li rdf:resource="urn:miriam:interpro:IPR008349"/>
                </rdf:Bag>
              </bqbiol:isVersionOf>
            </rdf:Description>
          </rdf:RDF>
        </annotation>
      </species>
      <species metaid="metaid_0000118" id="Xt" name="X total" compartment="cytosol" initialConcentration="2">
        <annotation>
          <rdf:RDF xmlns:rdf="http://www.w3.org/1999/02/22-rdf-syntax-ns#" xmlns:dc="http://purl.org/dc/elements/1.1/" xmlns:dcterms="http://purl.org/dc/terms/" xmlns:vCard="http://www.w3.org/2001/vcard-rdf/3.0#" xmlns:bqbiol="http://biomodels.net/biology-qualifiers/" xmlns:bqmodel="http://biomodels.net/model-qualifiers/">
            <rdf:Description rdf:about="#metaid_0000118">
              <bqbiol:isVersionOf>
                <rdf:Bag>
                  <rdf:li rdf:resource="urn:miriam:interpro:IPR006715"/>
                </rdf:Bag>
              </bqbiol:isVersionOf>
            </rdf:Description>
          </rdf:RDF>
        </annotation>
      </species>
      <species metaid="metaid_0000119" id="D" name="Dsh protein" compartment="cytosol" initialConcentration="2">
        <annotation>
          <rdf:RDF xmlns:rdf="http://www.w3.org/1999/02/22-rdf-syntax-ns#" xmlns:dc="http://purl.org/dc/elements/1.1/" xmlns:dcterms="http://purl.org/dc/terms/" xmlns:vCard="http://www.w3.org/2001/vcard-rdf/3.0#" xmlns:bqbiol="http://biomodels.net/biology-qualifiers/" xmlns:bqmodel="http://biomodels.net/model-qualifiers/">
            <rdf:Description rdf:about="#metaid_0000119">
              <bqbiol:isHomologTo>
                <rdf:Bag>
                  <rdf:li rdf:resource="urn:miriam:uniprot:O14640"/>
                </rdf:Bag>
              </bqbiol:isHomologTo>
              <bqbiol:isVersionOf>
                <rdf:Bag>
                  <rdf:li rdf:resource="urn:miriam:interpro:IPR003351"/>
                </rdf:Bag>
              </bqbiol:isVersionOf>
            </rdf:Description>
          </rdf:RDF>
        </annotation>
      </species>
      <species metaid="metaid_0000120" id="AK" name="Axin2/Gsk3 destruction complex" compartment="cytosol" boundaryCondition="true">
        <annotation>
          <rdf:RDF xmlns:rdf="http://www.w3.org/1999/02/22-rdf-syntax-ns#" xmlns:dc="http://purl.org/dc/elements/1.1/" xmlns:dcterms="http://purl.org/dc/terms/" xmlns:vCard="http://www.w3.org/2001/vcard-rdf/3.0#" xmlns:bqbiol="http://biomodels.net/biology-qualifiers/" xmlns:bqmodel="http://biomodels.net/model-qualifiers/">
            <rdf:Description rdf:about="#metaid_0000120">
              <bqbiol:hasPart>
                <rdf:Bag>
                  <rdf:li rdf:resource="urn:miriam:uniprot:P49841"/>
                  <rdf:li rdf:resource="urn:miriam:uniprot:Q9Y2T1"/>
                </rdf:Bag>
              </bqbiol:hasPart>
            </rdf:Description>
          </rdf:RDF>
        </annotation>
      </species>
      <species metaid="metaid_0000047" id="Kt" name="Kt" compartment="cytosol" initialConcentration="3" constant="true">
        <annotation>
          <rdf:RDF xmlns:rdf="http://www.w3.org/1999/02/22-rdf-syntax-ns#" xmlns:dc="http://purl.org/dc/elements/1.1/" xmlns:dcterms="http://purl.org/dc/terms/" xmlns:vCard="http://www.w3.org/2001/vcard-rdf/3.0#" xmlns:bqbiol="http://biomodels.net/biology-qualifiers/" xmlns:bqmodel="http://biomodels.net/model-qualifiers/">
            <rdf:Description rdf:about="#metaid_0000047">
              <bqbiol:isHomologTo>
                <rdf:Bag>
                  <rdf:li rdf:resource="urn:miriam:uniprot:P49841"/>
                </rdf:Bag>
              </bqbiol:isHomologTo>
            </rdf:Description>
          </rdf:RDF>
        </annotation>
      </species>
      <species metaid="metaid_0000075" id="Fgf" name="Fgf" compartment="cytosol" initialConcentration="1" constant="true">
        <annotation>
          <rdf:RDF xmlns:rdf="http://www.w3.org/1999/02/22-rdf-syntax-ns#" xmlns:dc="http://purl.org/dc/elements/1.1/" xmlns:dcterms="http://purl.org/dc/terms/" xmlns:vCard="http://www.w3.org/2001/vcard-rdf/3.0#" xmlns:bqbiol="http://biomodels.net/biology-qualifiers/" xmlns:bqmodel="http://biomodels.net/model-qualifiers/">
            <rdf:Description rdf:about="#metaid_0000075">
              <bqbiol:isVersionOf>
                <rdf:Bag>
                  <rdf:li rdf:resource="urn:miriam:interpro:IPR017338"/>
                </rdf:Bag>
              </bqbiol:isVersionOf>
            </rdf:Description>
          </rdf:RDF>
        </annotation>
      </species>
    </listOfSpecies>
    <listOfParameters>
      <parameter metaid="metaid_0000009" id="KdN" name="KdN" value="1.4" units="nanomolar"/>
      <parameter metaid="metaid_0000010" id="vsN" name="vsN" value="0.23" units="flux"/>
      <parameter metaid="metaid_0000011" id="vdN" name="vdN" value="2.82" units="flux"/>
      <parameter metaid="metaid_0000013" id="KdNa" name="KdNa" value="0.001" units="nanomolar"/>
      <parameter metaid="metaid_0000014" id="VdNa" name="VdNa" value="0.01" units="flux"/>
      <parameter metaid="metaid_0000015" id="kt1" name="kt1" value="0.1" units="first_order_rate_constant"/>
      <parameter metaid="metaid_0000016" id="kt2" name="kt2" value="0.1" units="first_order_rate_constant"/>
      <parameter metaid="metaid_0000017" id="KdNan" name="KdNan" value="0.001" units="nanomolar"/>
      <parameter metaid="metaid_0000018" id="VdNan" name="VdNan" value="0.1" units="flux"/>
      <parameter metaid="metaid_0000019" id="KdMF" name="KdMF" value="0.768" units="nanomolar"/>
      <parameter metaid="metaid_0000020" id="KIG1" name="KIG1" value="2.5" units="nanomolar"/>
      <parameter metaid="metaid_0000021" id="vsFK" name="vsFK" units="flux" constant="false"/>
      <parameter metaid="metaid_0000022" id="vsF" name="vsF" value="3" units="flux"/>
      <parameter metaid="metaid_0000023" id="vmF" name="vmF" value="1.92" units="flux"/>
      <parameter metaid="metaid_0000024" id="KA" name="KA" value="0.05" units="nanomolar"/>
      <parameter metaid="metaid_0000025" id="KdF" name="KdF" value="0.37" units="nanomolar"/>
      <parameter metaid="metaid_0000026" id="vdF" name="vdF" value="0.39" units="flux"/>
      <parameter metaid="metaid_0000027" id="ksF" name="ksF" value="0.3" units="first_order_rate_constant"/>
      <parameter metaid="metaid_0000028" id="kd1" name="kd1" value="0" units="first_order_rate_constant"/>
      <parameter metaid="metaid_0000029" id="vsB" name="vsB" value="0.087" units="flux"/>
      <parameter metaid="metaid_0000030" id="kd2" name="kd2" value="7.062" units="first_order_rate_constant"/>
      <parameter metaid="metaid_0000031" id="v0" name="v0" value="0.06" units="flux"/>
      <parameter metaid="metaid_0000032" id="vMB" name="vMB" value="1.64" units="flux"/>
      <parameter metaid="metaid_0000033" id="vmd" name="vmd" value="0.8" units="flux"/>
      <parameter metaid="metaid_0000034" id="KaB" name="KaB" value="0.7" units="nanomolar"/>
      <parameter metaid="metaid_0000035" id="KaXa" name="KaXa" value="0.05" units="nanomolar"/>
      <parameter metaid="metaid_0000036" id="Kmd" name="Kmd" value="0.48" units="nanomolar"/>
      <parameter metaid="metaid_0000037" id="n" name="n" value="2" units="dimensionless"/>
      <parameter metaid="metaid_0000038" id="m" name="m" value="2" units="dimensionless"/>
      <parameter metaid="metaid_0000039" id="vMXa" name="vMXa" value="0.5" units="flux"/>
      <parameter metaid="metaid_0000040" id="ksAx" name="ksAx" value="0.02" units="first_order_rate_constant"/>
      <parameter metaid="metaid_0000041" id="vdAx" name="vdAx" value="0.6" units="flux"/>
      <parameter metaid="metaid_0000042" id="KdAx" name="KdAx" value="0.63" units="nanomolar"/>
      <parameter metaid="metaid_0000048" id="d1" name="d1" value="0.1" units="first_order_rate_constant"/>
      <parameter metaid="metaid_0000049" id="a1" name="a1" value="1.8" units="second_order_rate_constant"/>
      <parameter metaid="metaid_0000050" id="K1" name="K1" value="0.28" units="nanomolar"/>
      <parameter metaid="metaid_0000051" id="K2" name="K2" value="0.03" units="nanomolar"/>
      <parameter metaid="metaid_0000052" id="kt3" name="kt3" value="0.7" units="first_order_rate_constant"/>
      <parameter metaid="metaid_0000053" id="kt4" name="kt4" value="1.5" units="first_order_rate_constant"/>
      <parameter metaid="metaid_0000056" id="ksDusp" name="ksDusp" value="0.5" units="first_order_rate_constant"/>
      <parameter metaid="metaid_0000057" id="vdDusp" name="vdDusp" value="2" units="flux"/>
      <parameter metaid="metaid_0000058" id="KdDusp" name="KdDusp" value="0.5" units="nanomolar"/>
      <parameter metaid="metaid_0000067" id="kcDusp" name="kcDusp" value="1.35" units="first_order_rate_constant"/>
      <parameter metaid="metaid_0000076" id="KaFgf" name="KaFgf" value="0.5" units="nanomolar"/>
      <parameter metaid="metaid_0000077" id="KaRas" name="KaRas" value="0.103" units="nanomolar"/>
      <parameter metaid="metaid_0000078" id="KdRas" name="KdRas" value="0.1" units="nanomolar"/>
      <parameter metaid="metaid_0000079" id="KdErk" name="KdErk" value="0.05" units="nanomolar"/>
      <parameter metaid="metaid_0000080" id="KaErk" name="KaErk" value="0.05" units="nanomolar"/>
      <parameter metaid="metaid_0000081" id="KaX" name="KaX" value="0.05" units="nanomolar"/>
      <parameter metaid="metaid_0000082" id="KIF" name="KIF" value="0.5" units="nanomolar"/>
      <parameter metaid="metaid_0000083" id="KID" name="KID" value="0.5" units="nanomolar"/>
      <parameter metaid="metaid_0000084" id="KdX" name="KdX" value="0.05" units="nanomolar"/>
      <parameter metaid="metaid_0000085" id="KaMDusp" name="KaMDusp" value="0.5" units="nanomolar"/>
      <parameter metaid="metaid_0000086" id="KdMDusp" name="KdMDusp" value="0.5" units="nanomolar"/>
      <parameter metaid="metaid_0000087" id="q" name="q" value="2" units="dimensionless"/>
      <parameter metaid="metaid_0000088" id="r" name="r" value="2" units="dimensionless"/>
      <parameter metaid="metaid_0000089" id="kc" name="kc" value="3.45" units="first_order_rate_constant"/>
      <parameter metaid="metaid_0000090" id="j" name="j" value="2" units="dimensionless"/>
      <parameter metaid="metaid_0000091" id="p" name="p" value="2" units="dimensionless"/>
      <parameter metaid="metaid_0000092" id="epsilon" name="epsilon" value="0.3" units="dimensionless"/>
      <parameter metaid="metaid_0000093" id="theta" name="theta" value="1.5" units="dimensionless"/>
      <parameter metaid="metaid_0000094" id="eta" name="eta" value="0.3" units="dimensionless"/>
      <parameter metaid="metaid_0000136" id="VMsMDusp" name="VMsMDusp" value="0.9" units="flux"/>
      <parameter metaid="metaid_0000137" id="VMdMDusp" name="VMdMDusp" value="0.5" units="flux"/>
      <parameter metaid="metaid_0000138" id="VMK" name="VMK" value="5.08" units="flux"/>
      <parameter metaid="metaid_0000139" id="VMP" name="VMP" value="1" units="flux"/>
      <parameter metaid="metaid_0000140" id="VMaRas" name="VMaRas" value="4.968" units="flux"/>
      <parameter metaid="metaid_0000141" id="VMdRas" name="VMdRas" value="0.41" units="flux"/>
      <parameter metaid="metaid_0000142" id="VMaErk" name="VMaErk" value="3.3" units="flux"/>
      <parameter metaid="metaid_0000143" id="VMaX" name="VMaX" value="1.6" units="flux"/>
      <parameter metaid="metaid_0000144" id="VMdX" name="VMdX" value="0.5" units="flux"/>
    </listOfParameters>
    <listOfRules>
      <assignmentRule metaid="metaid_0000122" variable="vsFK">
        <math xmlns="http://www.w3.org/1998/Math/MathML">
          <apply>
            <times/>
            <ci> vsF </ci>
            <apply>
              <divide/>
              <ci> KIG1 </ci>
              <apply>
                <plus/>
                <ci> KIG1 </ci>
                <ci> K </ci>
              </apply>
            </apply>
          </apply>
        </math>
      </assignmentRule>
      <assignmentRule metaid="metaid_0000123" variable="AK">
        <math xmlns="http://www.w3.org/1998/Math/MathML">
          <apply>
            <minus/>
            <ci> Kt </ci>
            <ci> K </ci>
          </apply>
        </math>
      </assignmentRule>
      <assignmentRule metaid="metaid_0000128" variable="Rasi">
        <math xmlns="http://www.w3.org/1998/Math/MathML">
          <apply>
            <minus/>
            <ci> Rast </ci>
            <ci> Rasa </ci>
          </apply>
        </math>
      </assignmentRule>
      <assignmentRule metaid="metaid_0000131" variable="ERKi">
        <math xmlns="http://www.w3.org/1998/Math/MathML">
          <apply>
            <minus/>
            <ci> ERKt </ci>
            <ci> ERKa </ci>
          </apply>
        </math>
      </assignmentRule>
      <assignmentRule metaid="metaid_0000134" variable="Xi">
        <math xmlns="http://www.w3.org/1998/Math/MathML">
          <apply>
            <minus/>
            <ci> Xt </ci>
            <ci> Xa </ci>
          </apply>
        </math>
      </assignmentRule>
    </listOfRules>
    <listOfReactions>
      <reaction metaid="metaid_0000155" id="n_synth" name="Notch_synthesis" reversible="false">
        <annotation>
          <rdf:RDF xmlns:rdf="http://www.w3.org/1999/02/22-rdf-syntax-ns#" xmlns:dc="http://purl.org/dc/elements/1.1/" xmlns:dcterms="http://purl.org/dc/terms/" xmlns:vCard="http://www.w3.org/2001/vcard-rdf/3.0#" xmlns:bqbiol="http://biomodels.net/biology-qualifiers/" xmlns:bqmodel="http://biomodels.net/model-qualifiers/">
            <rdf:Description rdf:about="#metaid_0000155">
              <bqbiol:isVersionOf>
                <rdf:Bag>
                  <rdf:li rdf:resource="urn:miriam:obo.go:GO%3A0010467"/>
                </rdf:Bag>
              </bqbiol:isVersionOf>
            </rdf:Description>
          </rdf:RDF>
        </annotation>
        <listOfProducts>
          <speciesReference species="N"/>
        </listOfProducts>
        <kineticLaw>
          <math xmlns="http://www.w3.org/1998/Math/MathML">
            <apply>
              <times/>
              <ci> cytosol </ci>
              <ci> epsilon </ci>
              <ci> vsN </ci>
            </apply>
          </math>
        </kineticLaw>
      </reaction>
      <reaction metaid="metaid_0000156" id="N_degradation" name="N_degradation" reversible="false">
        <annotation>
          <rdf:RDF xmlns:rdf="http://www.w3.org/1999/02/22-rdf-syntax-ns#" xmlns:dc="http://purl.org/dc/elements/1.1/" xmlns:dcterms="http://purl.org/dc/terms/" xmlns:vCard="http://www.w3.org/2001/vcard-rdf/3.0#" xmlns:bqbiol="http://biomodels.net/biology-qualifiers/" xmlns:bqmodel="http://biomodels.net/model-qualifiers/">
            <rdf:Description rdf:about="#metaid_0000156">
              <bqbiol:isVersionOf>
                <rdf:Bag>
                  <rdf:li rdf:resource="urn:miriam:obo.go:GO%3A0030163"/>
                </rdf:Bag>
              </bqbiol:isVersionOf>
            </rdf:Description>
          </rdf:RDF>
        </annotation>
        <listOfReactants>
          <speciesReference species="N"/>
        </listOfReactants>
        <kineticLaw>
          <math xmlns="http://www.w3.org/1998/Math/MathML">
            <apply>
              <divide/>
              <apply>
                <times/>
                <ci> epsilon </ci>
                <ci> cytosol </ci>
                <ci> vdN </ci>
                <ci> N </ci>
              </apply>
              <apply>
                <plus/>
                <ci> KdN </ci>
                <ci> N </ci>
              </apply>
            </apply>
          </math>
        </kineticLaw>
      </reaction>
      <reaction metaid="metaid_0000157" id="N_activation" name="Notch_activation" reversible="false">
        <annotation>
          <rdf:RDF xmlns:rdf="http://www.w3.org/1999/02/22-rdf-syntax-ns#" xmlns:dc="http://purl.org/dc/elements/1.1/" xmlns:dcterms="http://purl.org/dc/terms/" xmlns:vCard="http://www.w3.org/2001/vcard-rdf/3.0#" xmlns:bqbiol="http://biomodels.net/biology-qualifiers/" xmlns:bqmodel="http://biomodels.net/model-qualifiers/">
            <rdf:Description rdf:about="#metaid_0000157">
              <bqbiol:isVersionOf>
                <rdf:Bag>
                  <rdf:li rdf:resource="urn:miriam:reactome:REACT_691.2"/>
                  <rdf:li rdf:resource="urn:miriam:obo.go:GO%3A0007220"/>
                </rdf:Bag>
              </bqbiol:isVersionOf>
            </rdf:Description>
          </rdf:RDF>
        </annotation>
        <listOfReactants>
          <speciesReference species="N"/>
        </listOfReactants>
        <listOfProducts>
          <speciesReference species="Na"/>
        </listOfProducts>
        <listOfModifiers>
          <modifierSpeciesReference species="F"/>
        </listOfModifiers>
        <kineticLaw>
          <math xmlns="http://www.w3.org/1998/Math/MathML">
            <apply>
              <divide/>
              <apply>
                <times/>
                <ci> epsilon </ci>
                <ci> cytosol </ci>
                <ci> kc </ci>
                <ci> N </ci>
                <apply>
                  <power/>
                  <ci> KIF </ci>
                  <ci> j </ci>
                </apply>
              </apply>
              <apply>
                <plus/>
                <apply>
                  <power/>
                  <ci> KIF </ci>
                  <ci> j </ci>
                </apply>
                <apply>
                  <power/>
                  <ci> F </ci>
                  <ci> j </ci>
                </apply>
              </apply>
            </apply>
          </math>
        </kineticLaw>
      </reaction>
      <reaction metaid="metaid_0000158" id="Na_degradation" name="Na_degradation" reversible="false">
        <annotation>
          <rdf:RDF xmlns:rdf="http://www.w3.org/1999/02/22-rdf-syntax-ns#" xmlns:dc="http://purl.org/dc/elements/1.1/" xmlns:dcterms="http://purl.org/dc/terms/" xmlns:vCard="http://www.w3.org/2001/vcard-rdf/3.0#" xmlns:bqbiol="http://biomodels.net/biology-qualifiers/" xmlns:bqmodel="http://biomodels.net/model-qualifiers/">
            <rdf:Description rdf:about="#metaid_0000158">
              <bqbiol:isVersionOf>
                <rdf:Bag>
                  <rdf:li rdf:resource="urn:miriam:obo.go:GO%3A0030163"/>
                </rdf:Bag>
              </bqbiol:isVersionOf>
            </rdf:Description>
          </rdf:RDF>
        </annotation>
        <listOfReactants>
          <speciesReference species="Na"/>
        </listOfReactants>
        <kineticLaw>
          <math xmlns="http://www.w3.org/1998/Math/MathML">
            <apply>
              <divide/>
              <apply>
                <times/>
                <ci> epsilon </ci>
                <ci> cytosol </ci>
                <ci> VdNa </ci>
                <ci> Na </ci>
              </apply>
              <apply>
                <plus/>
                <ci> KdNa </ci>
                <ci> Na </ci>
              </apply>
            </apply>
          </math>
        </kineticLaw>
      </reaction>
      <reaction metaid="metaid_0000159" id="Na_transport">
        <annotation>
          <rdf:RDF xmlns:rdf="http://www.w3.org/1999/02/22-rdf-syntax-ns#" xmlns:dc="http://purl.org/dc/elements/1.1/" xmlns:dcterms="http://purl.org/dc/terms/" xmlns:vCard="http://www.w3.org/2001/vcard-rdf/3.0#" xmlns:bqbiol="http://biomodels.net/biology-qualifiers/" xmlns:bqmodel="http://biomodels.net/model-qualifiers/">
            <rdf:Description rdf:about="#metaid_0000159">
              <bqbiol:isVersionOf>
                <rdf:Bag>
                  <rdf:li rdf:resource="urn:miriam:reactome:REACT_2155.3"/>
                  <rdf:li rdf:resource="urn:miriam:obo.go:GO%3A0006913"/>
                </rdf:Bag>
              </bqbiol:isVersionOf>
            </rdf:Description>
          </rdf:RDF>
        </annotation>
        <listOfReactants>
          <speciesReference species="Na"/>
        </listOfReactants>
        <listOfProducts>
          <speciesReference species="Nan"/>
        </listOfProducts>
        <kineticLaw>
          <math xmlns="http://www.w3.org/1998/Math/MathML">
            <apply>
              <times/>
              <ci> epsilon </ci>
              <ci> cytosol </ci>
              <apply>
                <minus/>
                <apply>
                  <times/>
                  <ci> kt1 </ci>
                  <ci> Na </ci>
                </apply>
                <apply>
                  <times/>
                  <ci> kt2 </ci>
                  <ci> Nan </ci>
                </apply>
              </apply>
            </apply>
          </math>
        </kineticLaw>
      </reaction>
      <reaction metaid="metaid_0000160" id="Nan_degradation" reversible="false">
        <annotation>
          <rdf:RDF xmlns:rdf="http://www.w3.org/1999/02/22-rdf-syntax-ns#" xmlns:dc="http://purl.org/dc/elements/1.1/" xmlns:dcterms="http://purl.org/dc/terms/" xmlns:vCard="http://www.w3.org/2001/vcard-rdf/3.0#" xmlns:bqbiol="http://biomodels.net/biology-qualifiers/" xmlns:bqmodel="http://biomodels.net/model-qualifiers/">
            <rdf:Description rdf:about="#metaid_0000160">
              <bqbiol:isVersionOf>
                <rdf:Bag>
                  <rdf:li rdf:resource="urn:miriam:obo.go:GO%3A0030163"/>
                </rdf:Bag>
              </bqbiol:isVersionOf>
            </rdf:Description>
          </rdf:RDF>
        </annotation>
        <listOfReactants>
          <speciesReference species="Nan"/>
        </listOfReactants>
        <kineticLaw>
          <math xmlns="http://www.w3.org/1998/Math/MathML">
            <apply>
              <divide/>
              <apply>
                <times/>
                <ci> epsilon </ci>
                <ci> cytosol </ci>
                <ci> VdNan </ci>
                <ci> Nan </ci>
              </apply>
              <apply>
                <plus/>
                <ci> KdNan </ci>
                <ci> Nan </ci>
              </apply>
            </apply>
          </math>
        </kineticLaw>
      </reaction>
      <reaction metaid="metaid_0000161" id="MF_transkription" reversible="false">
        <annotation>
          <rdf:RDF xmlns:rdf="http://www.w3.org/1999/02/22-rdf-syntax-ns#" xmlns:dc="http://purl.org/dc/elements/1.1/" xmlns:dcterms="http://purl.org/dc/terms/" xmlns:vCard="http://www.w3.org/2001/vcard-rdf/3.0#" xmlns:bqbiol="http://biomodels.net/biology-qualifiers/" xmlns:bqmodel="http://biomodels.net/model-qualifiers/">
            <rdf:Description rdf:about="#metaid_0000161">
              <bqbiol:isVersionOf>
                <rdf:Bag>
                  <rdf:li rdf:resource="urn:miriam:obo.go:GO%3A0009299"/>
                </rdf:Bag>
              </bqbiol:isVersionOf>
            </rdf:Description>
          </rdf:RDF>
        </annotation>
        <listOfProducts>
          <speciesReference species="MF"/>
        </listOfProducts>
        <listOfModifiers>
          <modifierSpeciesReference species="Nan"/>
        </listOfModifiers>
        <kineticLaw>
          <math xmlns="http://www.w3.org/1998/Math/MathML">
            <apply>
              <divide/>
              <apply>
                <times/>
                <ci> epsilon </ci>
                <ci> cytosol </ci>
                <ci> vsFK </ci>
                <apply>
                  <power/>
                  <ci> Nan </ci>
                  <ci> p </ci>
                </apply>
              </apply>
              <apply>
                <plus/>
                <apply>
                  <power/>
                  <ci> KA </ci>
                  <ci> p </ci>
                </apply>
                <apply>
                  <power/>
                  <ci> Nan </ci>
                  <ci> p </ci>
                </apply>
              </apply>
            </apply>
          </math>
        </kineticLaw>
      </reaction>
      <reaction metaid="metaid_0000162" id="MF_degradation" reversible="false">
        <annotation>
          <rdf:RDF xmlns:rdf="http://www.w3.org/1999/02/22-rdf-syntax-ns#" xmlns:dc="http://purl.org/dc/elements/1.1/" xmlns:dcterms="http://purl.org/dc/terms/" xmlns:vCard="http://www.w3.org/2001/vcard-rdf/3.0#" xmlns:bqbiol="http://biomodels.net/biology-qualifiers/" xmlns:bqmodel="http://biomodels.net/model-qualifiers/">
            <rdf:Description rdf:about="#metaid_0000162">
              <bqbiol:isVersionOf>
                <rdf:Bag>
                  <rdf:li rdf:resource="urn:miriam:obo.go:GO%3A0006402"/>
                </rdf:Bag>
              </bqbiol:isVersionOf>
            </rdf:Description>
          </rdf:RDF>
        </annotation>
        <listOfReactants>
          <speciesReference species="MF"/>
        </listOfReactants>
        <kineticLaw>
          <math xmlns="http://www.w3.org/1998/Math/MathML">
            <apply>
              <divide/>
              <apply>
                <times/>
                <ci> epsilon </ci>
                <ci> cytosol </ci>
                <ci> vmF </ci>
                <ci> MF </ci>
              </apply>
              <apply>
                <plus/>
                <ci> KdMF </ci>
                <ci> MF </ci>
              </apply>
            </apply>
          </math>
        </kineticLaw>
      </reaction>
      <reaction metaid="metaid_0000163" id="F_translation" reversible="false">
        <annotation>
          <rdf:RDF xmlns:rdf="http://www.w3.org/1999/02/22-rdf-syntax-ns#" xmlns:dc="http://purl.org/dc/elements/1.1/" xmlns:dcterms="http://purl.org/dc/terms/" xmlns:vCard="http://www.w3.org/2001/vcard-rdf/3.0#" xmlns:bqbiol="http://biomodels.net/biology-qualifiers/" xmlns:bqmodel="http://biomodels.net/model-qualifiers/">
            <rdf:Description rdf:about="#metaid_0000163">
              <bqbiol:isVersionOf>
                <rdf:Bag>
                  <rdf:li rdf:resource="urn:miriam:obo.go:GO%3A0006412"/>
                </rdf:Bag>
              </bqbiol:isVersionOf>
            </rdf:Description>
          </rdf:RDF>
        </annotation>
        <listOfProducts>
          <speciesReference species="F"/>
        </listOfProducts>
        <listOfModifiers>
          <modifierSpeciesReference species="MF"/>
        </listOfModifiers>
        <kineticLaw>
          <math xmlns="http://www.w3.org/1998/Math/MathML">
            <apply>
              <times/>
              <ci> epsilon </ci>
              <ci> cytosol </ci>
              <ci> ksF </ci>
              <ci> MF </ci>
            </apply>
          </math>
        </kineticLaw>
      </reaction>
      <reaction metaid="metaid_0000164" id="F_degradation" reversible="false">
        <annotation>
          <rdf:RDF xmlns:rdf="http://www.w3.org/1999/02/22-rdf-syntax-ns#" xmlns:dc="http://purl.org/dc/elements/1.1/" xmlns:dcterms="http://purl.org/dc/terms/" xmlns:vCard="http://www.w3.org/2001/vcard-rdf/3.0#" xmlns:bqbiol="http://biomodels.net/biology-qualifiers/" xmlns:bqmodel="http://biomodels.net/model-qualifiers/">
            <rdf:Description rdf:about="#metaid_0000164">
              <bqbiol:isVersionOf>
                <rdf:Bag>
                  <rdf:li rdf:resource="urn:miriam:obo.go:GO%3A0030163"/>
                </rdf:Bag>
              </bqbiol:isVersionOf>
            </rdf:Description>
          </rdf:RDF>
        </annotation>
        <listOfReactants>
          <speciesReference species="F"/>
        </listOfReactants>
        <kineticLaw>
          <math xmlns="http://www.w3.org/1998/Math/MathML">
            <apply>
              <divide/>
              <apply>
                <times/>
                <ci> epsilon </ci>
                <ci> cytosol </ci>
                <ci> vdF </ci>
                <ci> F </ci>
              </apply>
              <apply>
                <plus/>
                <ci> KdF </ci>
                <ci> F </ci>
              </apply>
            </apply>
          </math>
        </kineticLaw>
      </reaction>
      <reaction metaid="metaid_0000165" id="AK_dissoc">
        <annotation>
          <rdf:RDF xmlns:rdf="http://www.w3.org/1999/02/22-rdf-syntax-ns#" xmlns:dc="http://purl.org/dc/elements/1.1/" xmlns:dcterms="http://purl.org/dc/terms/" xmlns:vCard="http://www.w3.org/2001/vcard-rdf/3.0#" xmlns:bqbiol="http://biomodels.net/biology-qualifiers/" xmlns:bqmodel="http://biomodels.net/model-qualifiers/">
            <rdf:Description rdf:about="#metaid_0000165">
              <bqbiol:isVersionOf>
                <rdf:Bag>
                  <rdf:li rdf:resource="urn:miriam:obo.go:GO%3A0043241"/>
                </rdf:Bag>
              </bqbiol:isVersionOf>
            </rdf:Description>
          </rdf:RDF>
        </annotation>
        <listOfReactants>
          <speciesReference species="AK"/>
        </listOfReactants>
        <listOfProducts>
          <speciesReference species="A"/>
          <speciesReference species="K"/>
        </listOfProducts>
        <kineticLaw>
          <math xmlns="http://www.w3.org/1998/Math/MathML">
            <apply>
              <times/>
              <ci> theta </ci>
              <ci> cytosol </ci>
              <apply>
                <minus/>
                <apply>
                  <times/>
                  <ci> d1 </ci>
                  <ci> AK </ci>
                </apply>
                <apply>
                  <times/>
                  <ci> a1 </ci>
                  <ci> A </ci>
                  <ci> K </ci>
                </apply>
              </apply>
            </apply>
          </math>
        </kineticLaw>
      </reaction>
      <reaction metaid="metaid_0000166" id="B_synth" reversible="false">
        <annotation>
          <rdf:RDF xmlns:rdf="http://www.w3.org/1999/02/22-rdf-syntax-ns#" xmlns:dc="http://purl.org/dc/elements/1.1/" xmlns:dcterms="http://purl.org/dc/terms/" xmlns:vCard="http://www.w3.org/2001/vcard-rdf/3.0#" xmlns:bqbiol="http://biomodels.net/biology-qualifiers/" xmlns:bqmodel="http://biomodels.net/model-qualifiers/">
            <rdf:Description rdf:about="#metaid_0000166">
              <bqbiol:isVersionOf>
                <rdf:Bag>
                  <rdf:li rdf:resource="urn:miriam:obo.go:GO%3A0010467"/>
                </rdf:Bag>
              </bqbiol:isVersionOf>
            </rdf:Description>
          </rdf:RDF>
        </annotation>
        <listOfProducts>
          <speciesReference species="B"/>
        </listOfProducts>
        <kineticLaw>
          <math xmlns="http://www.w3.org/1998/Math/MathML">
            <apply>
              <times/>
              <ci> theta </ci>
              <ci> cytosol </ci>
              <ci> vsB </ci>
            </apply>
          </math>
        </kineticLaw>
      </reaction>
      <reaction metaid="metaid_0000167" id="B_degradation" reversible="false">
        <annotation>
          <rdf:RDF xmlns:rdf="http://www.w3.org/1999/02/22-rdf-syntax-ns#" xmlns:dc="http://purl.org/dc/elements/1.1/" xmlns:dcterms="http://purl.org/dc/terms/" xmlns:vCard="http://www.w3.org/2001/vcard-rdf/3.0#" xmlns:bqbiol="http://biomodels.net/biology-qualifiers/" xmlns:bqmodel="http://biomodels.net/model-qualifiers/">
            <rdf:Description rdf:about="#metaid_0000167">
              <bqbiol:isVersionOf>
                <rdf:Bag>
                  <rdf:li rdf:resource="urn:miriam:obo.go:GO%3A0030163"/>
                </rdf:Bag>
              </bqbiol:isVersionOf>
            </rdf:Description>
          </rdf:RDF>
        </annotation>
        <listOfReactants>
          <speciesReference species="B"/>
        </listOfReactants>
        <kineticLaw>
          <math xmlns="http://www.w3.org/1998/Math/MathML">
            <apply>
              <times/>
              <ci> theta </ci>
              <ci> cytosol </ci>
              <ci> kd1 </ci>
              <ci> B </ci>
            </apply>
          </math>
        </kineticLaw>
      </reaction>
      <reaction metaid="metaid_0000168" id="B_phosphorylation" reversible="false">
        <annotation>
          <rdf:RDF xmlns:rdf="http://www.w3.org/1999/02/22-rdf-syntax-ns#" xmlns:dc="http://purl.org/dc/elements/1.1/" xmlns:dcterms="http://purl.org/dc/terms/" xmlns:vCard="http://www.w3.org/2001/vcard-rdf/3.0#" xmlns:bqbiol="http://biomodels.net/biology-qualifiers/" xmlns:bqmodel="http://biomodels.net/model-qualifiers/">
            <rdf:Description rdf:about="#metaid_0000168">
              <bqbiol:isVersionOf>
                <rdf:Bag>
                  <rdf:li rdf:resource="urn:miriam:reactome:REACT_11065.1"/>
                  <rdf:li rdf:resource="urn:miriam:obo.go:GO%3A0006468"/>
                </rdf:Bag>
              </bqbiol:isVersionOf>
            </rdf:Description>
          </rdf:RDF>
        </annotation>
        <listOfReactants>
          <speciesReference species="B"/>
        </listOfReactants>
        <listOfProducts>
          <speciesReference species="Bp"/>
        </listOfProducts>
        <listOfModifiers>
          <modifierSpeciesReference species="AK"/>
          <modifierSpeciesReference species="D"/>
          <modifierSpeciesReference species="Kt"/>
        </listOfModifiers>
        <kineticLaw>
          <math xmlns="http://www.w3.org/1998/Math/MathML">
            <apply>
              <divide/>
              <apply>
                <times/>
                <apply>
                  <divide/>
                  <apply>
                    <times/>
                    <apply>
                      <divide/>
                      <apply>
                        <times/>
                        <ci> theta </ci>
                        <ci> cytosol </ci>
                        <ci> VMK </ci>
                        <ci> KID </ci>
                      </apply>
                      <apply>
                        <plus/>
                        <ci> KID </ci>
                        <ci> D </ci>
                      </apply>
                    </apply>
                    <ci> B </ci>
                  </apply>
                  <apply>
                    <plus/>
                    <ci> K1 </ci>
                    <ci> B </ci>
                  </apply>
                </apply>
                <ci> AK </ci>
              </apply>
              <ci> Kt </ci>
            </apply>
          </math>
        </kineticLaw>
      </reaction>
      <reaction metaid="metaid_0000169" id="BP_dephosphorylation" reversible="false">
        <annotation>
          <rdf:RDF xmlns:rdf="http://www.w3.org/1999/02/22-rdf-syntax-ns#" xmlns:dc="http://purl.org/dc/elements/1.1/" xmlns:dcterms="http://purl.org/dc/terms/" xmlns:vCard="http://www.w3.org/2001/vcard-rdf/3.0#" xmlns:bqbiol="http://biomodels.net/biology-qualifiers/" xmlns:bqmodel="http://biomodels.net/model-qualifiers/">
            <rdf:Description rdf:about="#metaid_0000169">
              <bqbiol:isVersionOf>
                <rdf:Bag>
                  <rdf:li rdf:resource="urn:miriam:obo.go:GO%3A0006470"/>
                </rdf:Bag>
              </bqbiol:isVersionOf>
            </rdf:Description>
          </rdf:RDF>
        </annotation>
        <listOfReactants>
          <speciesReference species="Bp"/>
        </listOfReactants>
        <listOfProducts>
          <speciesReference species="B"/>
        </listOfProducts>
        <kineticLaw>
          <math xmlns="http://www.w3.org/1998/Math/MathML">
            <apply>
              <divide/>
              <apply>
                <times/>
                <ci> theta </ci>
                <ci> cytosol </ci>
                <ci> VMP </ci>
                <ci> Bp </ci>
              </apply>
              <apply>
                <plus/>
                <ci> K2 </ci>
                <ci> Bp </ci>
              </apply>
            </apply>
          </math>
        </kineticLaw>
      </reaction>
      <reaction metaid="metaid_0000170" id="B_shuttling">
        <annotation>
          <rdf:RDF xmlns:rdf="http://www.w3.org/1999/02/22-rdf-syntax-ns#" xmlns:dc="http://purl.org/dc/elements/1.1/" xmlns:dcterms="http://purl.org/dc/terms/" xmlns:vCard="http://www.w3.org/2001/vcard-rdf/3.0#" xmlns:bqbiol="http://biomodels.net/biology-qualifiers/" xmlns:bqmodel="http://biomodels.net/model-qualifiers/">
            <rdf:Description rdf:about="#metaid_0000170">
              <bqbiol:isVersionOf>
                <rdf:Bag>
                  <rdf:li rdf:resource="urn:miriam:obo.go:GO%3A0006913"/>
                </rdf:Bag>
              </bqbiol:isVersionOf>
            </rdf:Description>
          </rdf:RDF>
        </annotation>
        <listOfReactants>
          <speciesReference species="BN"/>
        </listOfReactants>
        <listOfProducts>
          <speciesReference species="B"/>
        </listOfProducts>
        <kineticLaw>
          <math xmlns="http://www.w3.org/1998/Math/MathML">
            <apply>
              <times/>
              <ci> theta </ci>
              <ci> cytosol </ci>
              <apply>
                <minus/>
                <apply>
                  <times/>
                  <ci> kt4 </ci>
                  <ci> BN </ci>
                </apply>
                <apply>
                  <times/>
                  <ci> kt3 </ci>
                  <ci> B </ci>
                </apply>
              </apply>
            </apply>
          </math>
        </kineticLaw>
      </reaction>
      <reaction metaid="metaid_0000171" id="Bp_degradation" reversible="false">
        <annotation>
          <rdf:RDF xmlns:rdf="http://www.w3.org/1999/02/22-rdf-syntax-ns#" xmlns:dc="http://purl.org/dc/elements/1.1/" xmlns:dcterms="http://purl.org/dc/terms/" xmlns:vCard="http://www.w3.org/2001/vcard-rdf/3.0#" xmlns:bqbiol="http://biomodels.net/biology-qualifiers/" xmlns:bqmodel="http://biomodels.net/model-qualifiers/">
            <rdf:Description rdf:about="#metaid_0000171">
              <bqbiol:isVersionOf>
                <rdf:Bag>
                  <rdf:li rdf:resource="urn:miriam:reactome:REACT_11063.1"/>
                  <rdf:li rdf:resource="urn:miriam:obo.go:GO%3A0030163"/>
                </rdf:Bag>
              </bqbiol:isVersionOf>
            </rdf:Description>
          </rdf:RDF>
        </annotation>
        <listOfReactants>
          <speciesReference species="Bp"/>
        </listOfReactants>
        <kineticLaw>
          <math xmlns="http://www.w3.org/1998/Math/MathML">
            <apply>
              <times/>
              <ci> theta </ci>
              <ci> cytosol </ci>
              <ci> kd2 </ci>
              <ci> Bp </ci>
            </apply>
          </math>
        </kineticLaw>
      </reaction>
      <reaction metaid="metaid_0000172" id="MAx_trans_basal" reversible="false">
        <annotation>
          <rdf:RDF xmlns:rdf="http://www.w3.org/1999/02/22-rdf-syntax-ns#" xmlns:dc="http://purl.org/dc/elements/1.1/" xmlns:dcterms="http://purl.org/dc/terms/" xmlns:vCard="http://www.w3.org/2001/vcard-rdf/3.0#" xmlns:bqbiol="http://biomodels.net/biology-qualifiers/" xmlns:bqmodel="http://biomodels.net/model-qualifiers/">
            <rdf:Description rdf:about="#metaid_0000172">
              <bqbiol:isVersionOf>
                <rdf:Bag>
                  <rdf:li rdf:resource="urn:miriam:obo.go:GO%3A0009299"/>
                </rdf:Bag>
              </bqbiol:isVersionOf>
            </rdf:Description>
          </rdf:RDF>
        </annotation>
        <listOfProducts>
          <speciesReference species="MAx"/>
        </listOfProducts>
        <listOfModifiers>
          <modifierSpeciesReference species="BN"/>
        </listOfModifiers>
        <kineticLaw>
          <math xmlns="http://www.w3.org/1998/Math/MathML">
            <apply>
              <times/>
              <ci> theta </ci>
              <ci> cytosol </ci>
              <ci> v0 </ci>
            </apply>
          </math>
        </kineticLaw>
      </reaction>
      <reaction metaid="metaid_0110172" id="MAx_trans_BN" reversible="false">
        <annotation>
          <rdf:RDF xmlns:rdf="http://www.w3.org/1999/02/22-rdf-syntax-ns#" xmlns:dc="http://purl.org/dc/elements/1.1/" xmlns:dcterms="http://purl.org/dc/terms/" xmlns:vCard="http://www.w3.org/2001/vcard-rdf/3.0#" xmlns:bqbiol="http://biomodels.net/biology-qualifiers/" xmlns:bqmodel="http://biomodels.net/model-qualifiers/">
            <rdf:Description rdf:about="#metaid_0110172">
              <bqbiol:isVersionOf>
                <rdf:Bag>
                  <rdf:li rdf:resource="urn:miriam:obo.go:GO%3A0009299"/>
                </rdf:Bag>
              </bqbiol:isVersionOf>
            </rdf:Description>
          </rdf:RDF>
        </annotation>
        <listOfProducts>
          <speciesReference species="MAx"/>
        </listOfProducts>
        <listOfModifiers>
          <modifierSpeciesReference species="BN"/>
        </listOfModifiers>
        <kineticLaw>
          <math xmlns="http://www.w3.org/1998/Math/MathML">
            <apply>
              <times/>
              <ci> theta </ci>
              <ci> cytosol </ci>
              <apply>
                <divide/>
                <apply>
                  <times/>
                  <ci> vMB </ci>
                  <apply>
                    <power/>
                    <ci> BN </ci>
                    <ci> n </ci>
                  </apply>
                </apply>
                <apply>
                  <plus/>
                  <apply>
                    <power/>
                    <ci> KaB </ci>
                    <ci> n </ci>
                  </apply>
                  <apply>
                    <power/>
                    <ci> BN </ci>
                    <ci> n </ci>
                  </apply>
                </apply>
              </apply>
            </apply>
          </math>
        </kineticLaw>
      </reaction>
      <reaction metaid="metaid_0100172" id="MAx_trans_Xa" reversible="false">
        <annotation>
          <rdf:RDF xmlns:rdf="http://www.w3.org/1999/02/22-rdf-syntax-ns#" xmlns:dc="http://purl.org/dc/elements/1.1/" xmlns:dcterms="http://purl.org/dc/terms/" xmlns:vCard="http://www.w3.org/2001/vcard-rdf/3.0#" xmlns:bqbiol="http://biomodels.net/biology-qualifiers/" xmlns:bqmodel="http://biomodels.net/model-qualifiers/">
            <rdf:Description rdf:about="#metaid_0100172">
              <bqbiol:isVersionOf>
                <rdf:Bag>
                  <rdf:li rdf:resource="urn:miriam:obo.go:GO%3A0009299"/>
                </rdf:Bag>
              </bqbiol:isVersionOf>
            </rdf:Description>
          </rdf:RDF>
        </annotation>
        <listOfProducts>
          <speciesReference species="MAx"/>
        </listOfProducts>
        <listOfModifiers>
          <modifierSpeciesReference species="Xa"/>
        </listOfModifiers>
        <kineticLaw>
          <math xmlns="http://www.w3.org/1998/Math/MathML">
            <apply>
              <times/>
              <ci> theta </ci>
              <ci> cytosol </ci>
              <apply>
                <divide/>
                <apply>
                  <times/>
                  <ci> vMXa </ci>
                  <apply>
                    <power/>
                    <ci> Xa </ci>
                    <ci> m </ci>
                  </apply>
                </apply>
                <apply>
                  <plus/>
                  <apply>
                    <power/>
                    <ci> KaXa </ci>
                    <ci> m </ci>
                  </apply>
                  <apply>
                    <power/>
                    <ci> Xa </ci>
                    <ci> m </ci>
                  </apply>
                </apply>
              </apply>
            </apply>
          </math>
        </kineticLaw>
      </reaction>
      <reaction metaid="metaid_0000173" id="MAx_degradation" reversible="false">
        <annotation>
          <rdf:RDF xmlns:rdf="http://www.w3.org/1999/02/22-rdf-syntax-ns#" xmlns:dc="http://purl.org/dc/elements/1.1/" xmlns:dcterms="http://purl.org/dc/terms/" xmlns:vCard="http://www.w3.org/2001/vcard-rdf/3.0#" xmlns:bqbiol="http://biomodels.net/biology-qualifiers/" xmlns:bqmodel="http://biomodels.net/model-qualifiers/">
            <rdf:Description rdf:about="#metaid_0000173">
              <bqbiol:isVersionOf>
                <rdf:Bag>
                  <rdf:li rdf:resource="urn:miriam:obo.go:GO%3A0006402"/>
                </rdf:Bag>
              </bqbiol:isVersionOf>
            </rdf:Description>
          </rdf:RDF>
        </annotation>
        <listOfReactants>
          <speciesReference species="MAx"/>
        </listOfReactants>
        <kineticLaw>
          <math xmlns="http://www.w3.org/1998/Math/MathML">
            <apply>
              <divide/>
              <apply>
                <times/>
                <ci> theta </ci>
                <ci> cytosol </ci>
                <ci> vmd </ci>
                <ci> MAx </ci>
              </apply>
              <apply>
                <plus/>
                <ci> Kmd </ci>
                <ci> MAx </ci>
              </apply>
            </apply>
          </math>
        </kineticLaw>
      </reaction>
      <reaction metaid="metaid_0000174" id="A_translation" reversible="false">
        <annotation>
          <rdf:RDF xmlns:rdf="http://www.w3.org/1999/02/22-rdf-syntax-ns#" xmlns:dc="http://purl.org/dc/elements/1.1/" xmlns:dcterms="http://purl.org/dc/terms/" xmlns:vCard="http://www.w3.org/2001/vcard-rdf/3.0#" xmlns:bqbiol="http://biomodels.net/biology-qualifiers/" xmlns:bqmodel="http://biomodels.net/model-qualifiers/">
            <rdf:Description rdf:about="#metaid_0000174">
              <bqbiol:isVersionOf>
                <rdf:Bag>
                  <rdf:li rdf:resource="urn:miriam:obo.go:GO%3A0006412"/>
                </rdf:Bag>
              </bqbiol:isVersionOf>
            </rdf:Description>
          </rdf:RDF>
        </annotation>
        <listOfProducts>
          <speciesReference species="A"/>
        </listOfProducts>
        <listOfModifiers>
          <modifierSpeciesReference species="MAx"/>
        </listOfModifiers>
        <kineticLaw>
          <math xmlns="http://www.w3.org/1998/Math/MathML">
            <apply>
              <times/>
              <ci> theta </ci>
              <ci> cytosol </ci>
              <ci> ksAx </ci>
              <ci> MAx </ci>
            </apply>
          </math>
        </kineticLaw>
      </reaction>
      <reaction metaid="metaid_0000175" id="A_degradation" reversible="false">
        <annotation>
          <rdf:RDF xmlns:rdf="http://www.w3.org/1999/02/22-rdf-syntax-ns#" xmlns:dc="http://purl.org/dc/elements/1.1/" xmlns:dcterms="http://purl.org/dc/terms/" xmlns:vCard="http://www.w3.org/2001/vcard-rdf/3.0#" xmlns:bqbiol="http://biomodels.net/biology-qualifiers/" xmlns:bqmodel="http://biomodels.net/model-qualifiers/">
            <rdf:Description rdf:about="#metaid_0000175">
              <bqbiol:isVersionOf>
                <rdf:Bag>
                  <rdf:li rdf:resource="urn:miriam:obo.go:GO%3A0030163"/>
                </rdf:Bag>
              </bqbiol:isVersionOf>
            </rdf:Description>
          </rdf:RDF>
        </annotation>
        <listOfReactants>
          <speciesReference species="A"/>
        </listOfReactants>
        <kineticLaw>
          <math xmlns="http://www.w3.org/1998/Math/MathML">
            <apply>
              <divide/>
              <apply>
                <times/>
                <ci> theta </ci>
                <ci> cytosol </ci>
                <ci> vdAx </ci>
                <ci> A </ci>
              </apply>
              <apply>
                <plus/>
                <ci> KdAx </ci>
                <ci> A </ci>
              </apply>
            </apply>
          </math>
        </kineticLaw>
      </reaction>
      <reaction metaid="metaid_0000176" id="Ras_activation" reversible="false">
        <annotation>
          <rdf:RDF xmlns:rdf="http://www.w3.org/1999/02/22-rdf-syntax-ns#" xmlns:dc="http://purl.org/dc/elements/1.1/" xmlns:dcterms="http://purl.org/dc/terms/" xmlns:vCard="http://www.w3.org/2001/vcard-rdf/3.0#" xmlns:bqbiol="http://biomodels.net/biology-qualifiers/" xmlns:bqmodel="http://biomodels.net/model-qualifiers/">
            <rdf:Description rdf:about="#metaid_0000176">
              <bqbiol:isVersionOf>
                <rdf:Bag>
                  <rdf:li rdf:resource="urn:miriam:reactome:REACT_2010.5"/>
                  <rdf:li rdf:resource="urn:miriam:obo.go:GO%3A0032856"/>
                </rdf:Bag>
              </bqbiol:isVersionOf>
            </rdf:Description>
          </rdf:RDF>
        </annotation>
        <listOfProducts>
          <speciesReference species="Rasa"/>
        </listOfProducts>
        <listOfModifiers>
          <modifierSpeciesReference species="Rasi"/>
          <modifierSpeciesReference species="Fgf"/>
        </listOfModifiers>
        <kineticLaw>
          <math xmlns="http://www.w3.org/1998/Math/MathML">
            <apply>
              <divide/>
              <apply>
                <times/>
                <apply>
                  <divide/>
                  <apply>
                    <times/>
                    <ci> eta </ci>
                    <ci> cytosol </ci>
                    <ci> VMaRas </ci>
                    <apply>
                      <power/>
                      <ci> Fgf </ci>
                      <ci> r </ci>
                    </apply>
                  </apply>
                  <apply>
                    <plus/>
                    <apply>
                      <power/>
                      <ci> KaFgf </ci>
                      <ci> r </ci>
                    </apply>
                    <apply>
                      <power/>
                      <ci> Fgf </ci>
                      <ci> r </ci>
                    </apply>
                  </apply>
                </apply>
                <ci> Rasi </ci>
              </apply>
              <apply>
                <plus/>
                <ci> KaRas </ci>
                <ci> Rasi </ci>
              </apply>
            </apply>
          </math>
        </kineticLaw>
      </reaction>
      <reaction metaid="metaid_0000177" id="Ras_inactivation" reversible="false">
        <annotation>
          <rdf:RDF xmlns:rdf="http://www.w3.org/1999/02/22-rdf-syntax-ns#" xmlns:dc="http://purl.org/dc/elements/1.1/" xmlns:dcterms="http://purl.org/dc/terms/" xmlns:vCard="http://www.w3.org/2001/vcard-rdf/3.0#" xmlns:bqbiol="http://biomodels.net/biology-qualifiers/" xmlns:bqmodel="http://biomodels.net/model-qualifiers/">
            <rdf:Description rdf:about="#metaid_0000177">
              <bqbiol:isVersionOf>
                <rdf:Bag>
                  <rdf:li rdf:resource="urn:miriam:obo.go:GO%3A0034261"/>
                </rdf:Bag>
              </bqbiol:isVersionOf>
            </rdf:Description>
          </rdf:RDF>
        </annotation>
        <listOfReactants>
          <speciesReference species="Rasa"/>
        </listOfReactants>
        <kineticLaw>
          <math xmlns="http://www.w3.org/1998/Math/MathML">
            <apply>
              <divide/>
              <apply>
                <times/>
                <ci> eta </ci>
                <ci> cytosol </ci>
                <ci> VMdRas </ci>
                <ci> Rasa </ci>
              </apply>
              <apply>
                <plus/>
                <ci> KdRas </ci>
                <ci> Rasa </ci>
              </apply>
            </apply>
          </math>
        </kineticLaw>
      </reaction>
      <reaction metaid="metaid_0000178" id="Erk_activation" reversible="false">
        <annotation>
          <rdf:RDF xmlns:rdf="http://www.w3.org/1999/02/22-rdf-syntax-ns#" xmlns:dc="http://purl.org/dc/elements/1.1/" xmlns:dcterms="http://purl.org/dc/terms/" xmlns:vCard="http://www.w3.org/2001/vcard-rdf/3.0#" xmlns:bqbiol="http://biomodels.net/biology-qualifiers/" xmlns:bqmodel="http://biomodels.net/model-qualifiers/">
            <rdf:Description rdf:about="#metaid_0000178">
              <bqbiol:isVersionOf>
                <rdf:Bag>
                  <rdf:li rdf:resource="urn:miriam:reactome:REACT_1482.4"/>
                </rdf:Bag>
              </bqbiol:isVersionOf>
            </rdf:Description>
          </rdf:RDF>
        </annotation>
        <listOfProducts>
          <speciesReference species="ERKa"/>
        </listOfProducts>
        <listOfModifiers>
          <modifierSpeciesReference species="ERKi"/>
          <modifierSpeciesReference species="Rasa"/>
          <modifierSpeciesReference species="Rast"/>
        </listOfModifiers>
        <kineticLaw>
          <math xmlns="http://www.w3.org/1998/Math/MathML">
            <apply>
              <divide/>
              <apply>
                <times/>
                <apply>
                  <divide/>
                  <apply>
                    <times/>
                    <ci> eta </ci>
                    <ci> cytosol </ci>
                    <ci> VMaErk </ci>
                    <ci> Rasa </ci>
                  </apply>
                  <ci> Rast </ci>
                </apply>
                <ci> ERKi </ci>
              </apply>
              <apply>
                <plus/>
                <ci> KaErk </ci>
                <ci> ERKi </ci>
              </apply>
            </apply>
          </math>
        </kineticLaw>
      </reaction>
      <reaction metaid="metaid_0000179" id="Erk_inactivation" reversible="false">
        <annotation>
          <rdf:RDF xmlns:rdf="http://www.w3.org/1999/02/22-rdf-syntax-ns#" xmlns:dc="http://purl.org/dc/elements/1.1/" xmlns:dcterms="http://purl.org/dc/terms/" xmlns:vCard="http://www.w3.org/2001/vcard-rdf/3.0#" xmlns:bqbiol="http://biomodels.net/biology-qualifiers/" xmlns:bqmodel="http://biomodels.net/model-qualifiers/">
            <rdf:Description rdf:about="#metaid_0000179">
              <bqbiol:isVersionOf>
                <rdf:Bag>
                  <rdf:li rdf:resource="urn:miriam:reactome:REACT_12436.1"/>
                </rdf:Bag>
              </bqbiol:isVersionOf>
            </rdf:Description>
          </rdf:RDF>
        </annotation>
        <listOfReactants>
          <speciesReference species="ERKa"/>
        </listOfReactants>
        <listOfModifiers>
          <modifierSpeciesReference species="Dusp"/>
        </listOfModifiers>
        <kineticLaw>
          <math xmlns="http://www.w3.org/1998/Math/MathML">
            <apply>
              <divide/>
              <apply>
                <times/>
                <ci> eta </ci>
                <ci> cytosol </ci>
                <ci> kcDusp </ci>
                <ci> Dusp </ci>
                <ci> ERKa </ci>
              </apply>
              <apply>
                <plus/>
                <ci> KdErk </ci>
                <ci> ERKa </ci>
              </apply>
            </apply>
          </math>
        </kineticLaw>
      </reaction>
      <reaction metaid="metaid_0000180" id="X_activation" reversible="false">
        <annotation>
          <rdf:RDF xmlns:rdf="http://www.w3.org/1999/02/22-rdf-syntax-ns#" xmlns:dc="http://purl.org/dc/elements/1.1/" xmlns:dcterms="http://purl.org/dc/terms/" xmlns:vCard="http://www.w3.org/2001/vcard-rdf/3.0#" xmlns:bqbiol="http://biomodels.net/biology-qualifiers/" xmlns:bqmodel="http://biomodels.net/model-qualifiers/">
            <rdf:Description rdf:about="#metaid_0000180">
              <bqbiol:isVersionOf>
                <rdf:Bag>
                  <rdf:li rdf:resource="urn:miriam:obo.go:GO%3A0051091"/>
                </rdf:Bag>
              </bqbiol:isVersionOf>
            </rdf:Description>
          </rdf:RDF>
        </annotation>
        <listOfProducts>
          <speciesReference species="Xa"/>
        </listOfProducts>
        <listOfModifiers>
          <modifierSpeciesReference species="ERKa"/>
          <modifierSpeciesReference species="ERKt"/>
          <modifierSpeciesReference species="Xi"/>
        </listOfModifiers>
        <kineticLaw>
          <math xmlns="http://www.w3.org/1998/Math/MathML">
            <apply>
              <divide/>
              <apply>
                <times/>
                <apply>
                  <divide/>
                  <apply>
                    <times/>
                    <ci> eta </ci>
                    <ci> cytosol </ci>
                    <ci> VMaX </ci>
                    <ci> ERKa </ci>
                  </apply>
                  <ci> ERKt </ci>
                </apply>
                <ci> Xi </ci>
              </apply>
              <apply>
                <plus/>
                <ci> KaX </ci>
                <ci> Xi </ci>
              </apply>
            </apply>
          </math>
        </kineticLaw>
      </reaction>
      <reaction metaid="metaid_0000181" id="X_inactivation" reversible="false">
        <annotation>
          <rdf:RDF xmlns:rdf="http://www.w3.org/1999/02/22-rdf-syntax-ns#" xmlns:dc="http://purl.org/dc/elements/1.1/" xmlns:dcterms="http://purl.org/dc/terms/" xmlns:vCard="http://www.w3.org/2001/vcard-rdf/3.0#" xmlns:bqbiol="http://biomodels.net/biology-qualifiers/" xmlns:bqmodel="http://biomodels.net/model-qualifiers/">
            <rdf:Description rdf:about="#metaid_0000181">
              <bqbiol:isVersionOf>
                <rdf:Bag>
                  <rdf:li rdf:resource="urn:miriam:obo.go:GO%3A0043433"/>
                </rdf:Bag>
              </bqbiol:isVersionOf>
            </rdf:Description>
          </rdf:RDF>
        </annotation>
        <listOfReactants>
          <speciesReference species="Xa"/>
        </listOfReactants>
        <kineticLaw>
          <math xmlns="http://www.w3.org/1998/Math/MathML">
            <apply>
              <divide/>
              <apply>
                <times/>
                <ci> eta </ci>
                <ci> cytosol </ci>
                <ci> VMdX </ci>
                <ci> Xa </ci>
              </apply>
              <apply>
                <plus/>
                <ci> KdX </ci>
                <ci> Xa </ci>
              </apply>
            </apply>
          </math>
        </kineticLaw>
      </reaction>
      <reaction metaid="metaid_0000182" id="MDusp_transkription" reversible="false">
        <annotation>
          <rdf:RDF xmlns:rdf="http://www.w3.org/1999/02/22-rdf-syntax-ns#" xmlns:dc="http://purl.org/dc/elements/1.1/" xmlns:dcterms="http://purl.org/dc/terms/" xmlns:vCard="http://www.w3.org/2001/vcard-rdf/3.0#" xmlns:bqbiol="http://biomodels.net/biology-qualifiers/" xmlns:bqmodel="http://biomodels.net/model-qualifiers/">
            <rdf:Description rdf:about="#metaid_0000182">
              <bqbiol:isVersionOf>
                <rdf:Bag>
                  <rdf:li rdf:resource="urn:miriam:obo.go:GO%3A0009299"/>
                </rdf:Bag>
              </bqbiol:isVersionOf>
            </rdf:Description>
          </rdf:RDF>
        </annotation>
        <listOfProducts>
          <speciesReference species="MDusp"/>
        </listOfProducts>
        <listOfModifiers>
          <modifierSpeciesReference species="Xa"/>
        </listOfModifiers>
        <kineticLaw>
          <math xmlns="http://www.w3.org/1998/Math/MathML">
            <apply>
              <divide/>
              <apply>
                <times/>
                <ci> eta </ci>
                <ci> cytosol </ci>
                <ci> VMsMDusp </ci>
                <apply>
                  <power/>
                  <ci> Xa </ci>
                  <ci> q </ci>
                </apply>
              </apply>
              <apply>
                <plus/>
                <apply>
                  <power/>
                  <ci> KaMDusp </ci>
                  <ci> q </ci>
                </apply>
                <apply>
                  <power/>
                  <ci> Xa </ci>
                  <ci> q </ci>
                </apply>
              </apply>
            </apply>
          </math>
        </kineticLaw>
      </reaction>
      <reaction metaid="metaid_0000183" id="MDusp_degradation" reversible="false">
        <annotation>
          <rdf:RDF xmlns:rdf="http://www.w3.org/1999/02/22-rdf-syntax-ns#" xmlns:dc="http://purl.org/dc/elements/1.1/" xmlns:dcterms="http://purl.org/dc/terms/" xmlns:vCard="http://www.w3.org/2001/vcard-rdf/3.0#" xmlns:bqbiol="http://biomodels.net/biology-qualifiers/" xmlns:bqmodel="http://biomodels.net/model-qualifiers/">
            <rdf:Description rdf:about="#metaid_0000183">
              <bqbiol:isVersionOf>
                <rdf:Bag>
                  <rdf:li rdf:resource="urn:miriam:obo.go:GO%3A0006402"/>
                </rdf:Bag>
              </bqbiol:isVersionOf>
            </rdf:Description>
          </rdf:RDF>
        </annotation>
        <listOfReactants>
          <speciesReference species="MDusp"/>
        </listOfReactants>
        <kineticLaw>
          <math xmlns="http://www.w3.org/1998/Math/MathML">
            <apply>
              <divide/>
              <apply>
                <times/>
                <ci> eta </ci>
                <ci> cytosol </ci>
                <ci> VMdMDusp </ci>
                <ci> MDusp </ci>
              </apply>
              <apply>
                <plus/>
                <ci> KdMDusp </ci>
                <ci> MDusp </ci>
              </apply>
            </apply>
          </math>
        </kineticLaw>
      </reaction>
      <reaction metaid="metaid_0000184" id="Dusp_translation" reversible="false">
        <annotation>
          <rdf:RDF xmlns:rdf="http://www.w3.org/1999/02/22-rdf-syntax-ns#" xmlns:dc="http://purl.org/dc/elements/1.1/" xmlns:dcterms="http://purl.org/dc/terms/" xmlns:vCard="http://www.w3.org/2001/vcard-rdf/3.0#" xmlns:bqbiol="http://biomodels.net/biology-qualifiers/" xmlns:bqmodel="http://biomodels.net/model-qualifiers/">
            <rdf:Description rdf:about="#metaid_0000184">
              <bqbiol:isVersionOf>
                <rdf:Bag>
                  <rdf:li rdf:resource="urn:miriam:obo.go:GO%3A0006412"/>
                </rdf:Bag>
              </bqbiol:isVersionOf>
            </rdf:Description>
          </rdf:RDF>
        </annotation>
        <listOfProducts>
          <speciesReference species="Dusp"/>
        </listOfProducts>
        <listOfModifiers>
          <modifierSpeciesReference species="MDusp"/>
        </listOfModifiers>
        <kineticLaw>
          <math xmlns="http://www.w3.org/1998/Math/MathML">
            <apply>
              <times/>
              <ci> eta </ci>
              <ci> cytosol </ci>
              <ci> ksDusp </ci>
              <ci> MDusp </ci>
            </apply>
          </math>
        </kineticLaw>
      </reaction>
      <reaction metaid="metaid_0000185" id="Dusp_degradation" reversible="false">
        <annotation>
          <rdf:RDF xmlns:rdf="http://www.w3.org/1999/02/22-rdf-syntax-ns#" xmlns:dc="http://purl.org/dc/elements/1.1/" xmlns:dcterms="http://purl.org/dc/terms/" xmlns:vCard="http://www.w3.org/2001/vcard-rdf/3.0#" xmlns:bqbiol="http://biomodels.net/biology-qualifiers/" xmlns:bqmodel="http://biomodels.net/model-qualifiers/">
            <rdf:Description rdf:about="#metaid_0000185">
              <bqbiol:isVersionOf>
                <rdf:Bag>
                  <rdf:li rdf:resource="urn:miriam:obo.go:GO%3A0030163"/>
                </rdf:Bag>
              </bqbiol:isVersionOf>
            </rdf:Description>
          </rdf:RDF>
        </annotation>
        <listOfReactants>
          <speciesReference species="Dusp"/>
        </listOfReactants>
        <kineticLaw>
          <math xmlns="http://www.w3.org/1998/Math/MathML">
            <apply>
              <divide/>
              <apply>
                <times/>
                <ci> eta </ci>
                <ci> cytosol </ci>
                <ci> vdDusp </ci>
                <ci> Dusp </ci>
              </apply>
              <apply>
                <plus/>
                <ci> KdDusp </ci>
                <ci> Dusp </ci>
              </apply>
            </apply>
          </math>
        </kineticLaw>
      </reaction>
    </listOfReactions>
  </model>
</sbml>
