# Supplementary material for: A specialized ODE integrator for the efficient computation of parameter sensitivities
Source: BMC Syst Biol. 2012 May 20;6:46. doi: 10.1186/1752-0509-6-46 (PMC3522561; doi:10.1186/1752-0509-6-46)
Supplement: Additional file 2 — Supplementary Source Code for A Specialized ODE Integrator for the Efficient Computation of Parameter Sensitivities. [file 1752-0509-6-46-S2.zip › ODESD_Integrator/SBMLconversion/allSBMLmodels/Elowitz2000_6states.xml]

<?xml version="1.0" encoding="UTF-8"?>
<sbml xmlns="http://www.sbml.org/sbml/level2" metaid="_153818" level="2" version="1">
  <model metaid="_000001" id="repressilator" name="Elowitz2000_Repressilator">
    <notes>
      <body xmlns="http://www.w3.org/1999/xhtml">
        <h1>Repressilator: A synthetic oscillatory network of transcriptional regulators</h1>
        <table border="0" cellpadding="2" cellspacing="0">
          <thead>
            <tr>
              <th align="left" bgcolor="#EEEEEE" valign="middle">Citation</th>
            </tr>
          </thead>
          <tbody>
            <tr>
              <td>Elowitz MB, Leibler S (2000) 
          
              
              
          
              
              
              <br/>
                A synthetic oscillatory network of transcriptional regulators.
                
          
              
              
          
              
              
              <br/>Nature.403 : 335 - 338.
          
              
              
          
              
              
              <br/>
              <a href="http://www.nature.com/cgi-taf/%20%20%20%20%20%20%20%20DynaPage.taf?file=/nature/journal/v403/n6767/full/403335a0_fs.html">http:// www.nature.com/cgi-taf/DynaPage.taf?file=/nature/journal/v403/n6767/full/ 403335a0_fs.html</a>
            </td>
          </tr>
        </tbody>
      </table>
      <table border="0" cellpadding="2" cellspacing="0">
        <thead>
          <tr>
            <th align="left" bgcolor="#EEEEEE" valign="middle">Description</th>
          </tr>
        </thead>
        <tbody>
          <tr>
            <td>
              <p>This file describes the deterministic version of the repressilator system.</p>
              <p>The authors of this model (see reference) use three transcriptional repressor systems that are not part of any natural biological clock to build an oscillating network that they called the repressilator. The model system was induced in Escherichia coli.
                   </p>
              <p> In this system, LacI (variable X is the mRNA, variable PX is the protein) inhibits the tetracycline-resistance transposon 
                    tetR (Y, PY describe mRNA and protein). Protein tetR inhibits the gene Cl from phage Lambda (Z, PZ: mRNA, protein),and 
                    protein Cl inhibits lacI expression. With appropriate parameter values this system oscillates.</p>
              <p>The model is based upon the equations in Box 1 of the paper; however, these equations as printed are dimensionless, 
                    and the correct dimensions have been returned to the equations, and the parameters set to reproduce Figure 1C (left).</p>
            </td>
          </tr>
        </tbody>
      </table>
      <p>The original Model was Generated by B.E. Shapiro using Cellerator Version 1.0 update 2.1127 using Mathematica 4.2 for Mac OS X (June 4, 2002), November 27, 2002 12:15:32, using (PowerMac,PowerPC, Mac OS X,MacOSX,Darwin)</p>
      <p>Nicolas Le Novere: Corrected version generated by SBMLeditor on Sun Aug 20 00:44:05 BST 2006. Removal of EmptySet species. Ran fine on COPASI 4.0 build 18</p>
      <p>Bruce Shapiro: Revised with SBML editor 23 October 2006 20:39 PST. Define default units and correct reactions. The original cellerator reactions while being mathematically correct did not accurately reflect the intent of the authors.&apos; The original notes were mostly removed because they were mostly incorrect in the revised version. Tested with MathSBML 2.6.0</p>
      <p>Nicolas Le Novere: changed the volume to 1 cubic micrometre, to allow for stochastic simulation.</p>
      <p>Changed by Lukas Endler to use the average livetime of mRNA instead of its halflife and a corrected value of alpha and alpha0.<br/>
To clarify the equations used in this model:<br/>
The equations given in <b>box 1</b> the original publication are rescaled in three respects (lowercase letters denote the rescaled, uppercase letters the unscaled number of molecules per cell):<br/>
      <ul>
        <li>the time is rescaled to the average mRNA lifetime, <em>t_ave: τ = t/t_ave</em>
      </li>
      <li>the mRNA concentration is rescaled to the translation efficiency <em>eff: m = M/eff</em>
    </li>
    <li>the protein concentration is rescaled to <em>Km: p = P/Km</em>
  </li>
</ul><em>α</em> in the equations should be in units of rescaled proteins per promotor and cell, and  <em>β</em> is the ratio of the protein to the mRNA decay rates or the ratio of the mRNA to the protein halflife.<br/>
In this version of the model <em>α</em> and <em>β</em> are calculated correspondingly to the article, while <em>p</em> and <em>m</em> where just replaced by <em>P/Km</em> resp. <em>M/eff</em> and all equations multiplied by <em>1/t_ave</em>. Also, to make the equations easier to read, commonly used variables derived from the parameters given in the article by simple rules were introduced.<br/>
The parameters given in the article were:<br/><table border="0" cellpadding="2" cellspacing="0">
  <tr>
    <td>promotor strength (repressed) (<em>tps_repr</em>):</td>
    <td>5*10<sup>-4</sup>
  </td>
  <td>transcripts/(promotor*s)</td>
</tr><tr>
  <td>promotor strength (full) (<em>tps_active</em>):</td>
  <td>0.5</td>
  <td>transcripts/(promotor*s)</td>
</tr><tr>
  <td>mRNA half life, τ<sub>1/2,mRNA</sub>:</td>
  <td>2</td>
  <td>min</td>
</tr><tr>
  <td>protein half life, τ<sub>1/2,prot</sub>:</td>
  <td>10</td>
  <td>min</td>
</tr><tr>
  <td>K<sub>M</sub>:</td>
  <td>40 </td>
  <td>monomers/cell</td>
</tr><tr>
  <td>Hill coefficient n:</td>
  <td>2</td>
  <td/>
</tr>
</table>
from these the following constants can be derived:
<table border="0" cellpadding="2" cellspacing="0">
  <tr>
    <td>average mRNA lifetime (<em>t_ave</em>):</td>
    <td>
      <em>τ<sub>1/2,mRNA</sub>/ln(2)</em>
    </td>
    <td>= 2.89 min</td>
  </tr>
  <tr>
    <td>mRNA decay rate (<em>kd_mRNA</em>):</td>
    <td>
      <em>ln(2)/ τ<sub>1/2,mRNA</sub>
    </em>
  </td>
  <td>= 0.347 min<sup>-1</sup>
</td>
</tr><tr>
  <td>protein decay rate (<em>kd_prot</em>):</td>
  <td>
    <em>ln(2)/ τ<sub>1/2,prot</sub>
  </em>
</td>
</tr><tr>
  <td>transcription rate (<em>a_tr</em>):</td>
  <td>
    <em>tps_active*60
      </em>
  </td>
  <td>= 29.97 transcripts/min
    </td>
</tr><tr>
  <td>transcription rate (repressed) (<em>a0_tr</em>):</td>
  <td>
    <em>tps_repr*60</em>
  </td>
  <td>= 0.03 transcripts/min
    </td>
</tr><tr>
  <td>translation rate (<em>k_tl</em>):</td>
  <td>
    <em>eff*kd_mRNA</em>
  </td>
  <td>= 6.93 proteins/(mRNA*min)
    </td>
</tr><tr>
  <td>α :</td>
  <td>
    <em>a_tr*eff*τ<sub>1/2,prot</sub>/(ln(2)*K<sub>M</sub>)</em>
  </td>
  <td>= 216.4 proteins/(promotor*cell*Km)</td>
</tr><tr>
  <td>α<sub>0</sub> :</td>
  <td>
    <em>a0_tr*eff*τ<sub>1/2,prot</sub>/(ln(2)*K<sub>M</sub>)</em>
  </td>
  <td>= 0.2164 proteins/(promotor*cell*Km)</td>
</tr><tr>
  <td>β :</td>
  <td>
    <em>k_dp/k_dm</em>
  </td>
  <td>= 0.2</td>
</tr>
</table>
</p><p style="border:thin black solid">This model originates from BioModels Database: A Database of Annotated Published Models. It is copyright (c) 2005-2010 The BioModels Team.
      
      
      <br/>For more information see the 
      
      
      <a href="http://www.ebi.ac.uk/biomodels/legal.html" target="_blank">terms of use</a>.
      
      
      <br/>To cite BioModels Database, please use 
      
      
      <a href="http://www.pubmedcentral.nih.gov/articlerender.fcgi?tool=pubmed&amp;pubmedid=16381960" target="_blank"> Le Novère N., Bornstein B., Broicher A., Courtot M., Donizelli M., Dharuri H., Li L., Sauro H., Schilstra M., Shapiro B., Snoep J.L., Hucka M. (2006) BioModels Database: A Free, Centralized Database of Curated, Published, Quantitative Kinetic Models of Biochemical and Cellular Systems Nucleic Acids Res., 34: D689-D691.</a>
</p><h2>
  <a href="http://biomodels.net">biomodels.net</a>
</h2>
</body>
</notes><annotation>
  <rdf:RDF xmlns:rdf="http://www.w3.org/1999/02/22-rdf-syntax-ns#" xmlns:dc="http://purl.org/dc/elements/1.1/" xmlns:dcterms="http://purl.org/dc/terms/" xmlns:vCard="http://www.w3.org/2001/vcard-rdf/3.0#" xmlns:bqbiol="http://biomodels.net/biology-qualifiers/" xmlns:bqmodel="http://biomodels.net/model-qualifiers/">
    <rdf:Description rdf:about="#_000001">
      <dc:creator rdf:parseType="Resource">
        <rdf:Bag>
          <rdf:li rdf:parseType="Resource">
            <vCard:N rdf:parseType="Resource">
              <vCard:Family>Shapiro</vCard:Family>
              <vCard:Given>Bruce</vCard:Given>
            </vCard:N>
            <vCard:EMAIL>bshapiro@caltech.edu</vCard:EMAIL>
            <vCard:ORG>
              <vCard:Orgname>Jet Propulsion Laboratory</vCard:Orgname>
            </vCard:ORG>
          </rdf:li>
          <rdf:li rdf:parseType="Resource">
            <vCard:N rdf:parseType="Resource">
              <vCard:Family>Endler</vCard:Family>
              <vCard:Given>Lukas</vCard:Given>
            </vCard:N>
            <vCard:EMAIL>lukas@ebi.ac.uk</vCard:EMAIL>
            <vCard:ORG>
              <vCard:Orgname>EMBL-EBI</vCard:Orgname>
            </vCard:ORG>
          </rdf:li>
          <rdf:li rdf:parseType="Resource">
            <vCard:N rdf:parseType="Resource">
              <vCard:Family>Chelliah</vCard:Family>
              <vCard:Given>Vijayalakshmi</vCard:Given>
            </vCard:N>
            <vCard:EMAIL>viji@ebi.ac.uk</vCard:EMAIL>
            <vCard:ORG>
              <vCard:Orgname>EMBL-EBI</vCard:Orgname>
            </vCard:ORG>
          </rdf:li>
        </rdf:Bag>
      </dc:creator>
      <dcterms:created rdf:parseType="Resource">
        <dcterms:W3CDTF>2009-01-20T14:03:56Z</dcterms:W3CDTF>
      </dcterms:created>
      <dcterms:modified rdf:parseType="Resource">
        <dcterms:W3CDTF>2009-04-08T14:21:31Z</dcterms:W3CDTF>
      </dcterms:modified>
      <bqmodel:is>
        <rdf:Bag>
          <rdf:li rdf:resource="urn:miriam:biomodels.db:BIOMD0000000012"/>
        </rdf:Bag>
      </bqmodel:is>
      <bqmodel:is>
        <rdf:Bag>
          <rdf:li rdf:resource="urn:miriam:biomodels.db:MODEL6615351360"/>
        </rdf:Bag>
      </bqmodel:is>
      <bqmodel:isDescribedBy>
        <rdf:Bag>
          <rdf:li rdf:resource="urn:miriam:pubmed:10659856"/>
        </rdf:Bag>
      </bqmodel:isDescribedBy>
      <bqbiol:isVersionOf>
        <rdf:Bag>
          <rdf:li rdf:resource="urn:miriam:obo.go:GO%3A0040029"/>
        </rdf:Bag>
      </bqbiol:isVersionOf>
      <bqbiol:is>
        <rdf:Bag>
          <rdf:li rdf:resource="urn:miriam:taxonomy:562"/>
        </rdf:Bag>
      </bqbiol:is>
    </rdf:Description>
  </rdf:RDF>
</annotation><listOfUnitDefinitions>
  <unitDefinition metaid="metaid_0000029" id="volume" name="cubic microns">
    <listOfUnits>
      <unit kind="litre" scale="-15"/>
    </listOfUnits>
  </unitDefinition>
  <unitDefinition metaid="metaid_1000000" id="substance" name="item">
    <listOfUnits>
      <unit kind="item"/>
    </listOfUnits>
  </unitDefinition>
  <unitDefinition metaid="metaid_0000030" id="time" name="minute">
    <listOfUnits>
      <unit kind="second" multiplier="60"/>
    </listOfUnits>
  </unitDefinition>
</listOfUnitDefinitions><listOfCompartments>
  <compartment metaid="_000002" id="cell" size="1">
    <annotation>
      <rdf:RDF xmlns:rdf="http://www.w3.org/1999/02/22-rdf-syntax-ns#" xmlns:dc="http://purl.org/dc/elements/1.1/" xmlns:dcterms="http://purl.org/dc/terms/" xmlns:vCard="http://www.w3.org/2001/vcard-rdf/3.0#" xmlns:bqbiol="http://biomodels.net/biology-qualifiers/" xmlns:bqmodel="http://biomodels.net/model-qualifiers/">
        <rdf:Description rdf:about="#_000002">
          <bqbiol:is>
            <rdf:Bag>
              <rdf:li rdf:resource="urn:miriam:obo.go:GO%3A0005623"/>
            </rdf:Bag>
          </bqbiol:is>
        </rdf:Description>
      </rdf:RDF>
    </annotation>
  </compartment>
</listOfCompartments><listOfSpecies>
  <species metaid="PX" id="PX" name="LacI protein" compartment="cell" initialAmount="0" hasOnlySubstanceUnits="true">
    <notes>
      <p xmlns="http://www.w3.org/1999/xhtml">lacI inhibitor</p>
    </notes>
    <annotation>
      <rdf:RDF xmlns:rdf="http://www.w3.org/1999/02/22-rdf-syntax-ns#" xmlns:dc="http://purl.org/dc/elements/1.1/" xmlns:dcterms="http://purl.org/dc/terms/" xmlns:vCard="http://www.w3.org/2001/vcard-rdf/3.0#" xmlns:bqbiol="http://biomodels.net/biology-qualifiers/" xmlns:bqmodel="http://biomodels.net/model-qualifiers/">
        <rdf:Description rdf:about="#PX">
          <bqbiol:is>
            <rdf:Bag>
              <rdf:li rdf:resource="urn:miriam:uniprot:P03023"/>
            </rdf:Bag>
          </bqbiol:is>
        </rdf:Description>
      </rdf:RDF>
    </annotation>
  </species>
  <species metaid="PY" id="PY" name="TetR protein" compartment="cell" initialAmount="0" hasOnlySubstanceUnits="true">
    <notes>
      <p xmlns="http://www.w3.org/1999/xhtml">Tet repressor protein</p>
    </notes>
    <annotation>
      <rdf:RDF xmlns:rdf="http://www.w3.org/1999/02/22-rdf-syntax-ns#" xmlns:dc="http://purl.org/dc/elements/1.1/" xmlns:dcterms="http://purl.org/dc/terms/" xmlns:vCard="http://www.w3.org/2001/vcard-rdf/3.0#" xmlns:bqbiol="http://biomodels.net/biology-qualifiers/" xmlns:bqmodel="http://biomodels.net/model-qualifiers/">
        <rdf:Description rdf:about="#PY">
          <bqbiol:is>
            <rdf:Bag>
              <rdf:li rdf:resource="urn:miriam:uniprot:P04483"/>
            </rdf:Bag>
          </bqbiol:is>
        </rdf:Description>
      </rdf:RDF>
    </annotation>
  </species>
  <species metaid="PZ" id="PZ" name="cI protein" compartment="cell" initialAmount="0" hasOnlySubstanceUnits="true">
    <notes>
      <p xmlns="http://www.w3.org/1999/xhtml">lambda repressor</p>
    </notes>
    <annotation>
      <rdf:RDF xmlns:rdf="http://www.w3.org/1999/02/22-rdf-syntax-ns#" xmlns:dc="http://purl.org/dc/elements/1.1/" xmlns:dcterms="http://purl.org/dc/terms/" xmlns:vCard="http://www.w3.org/2001/vcard-rdf/3.0#" xmlns:bqbiol="http://biomodels.net/biology-qualifiers/" xmlns:bqmodel="http://biomodels.net/model-qualifiers/">
        <rdf:Description rdf:about="#PZ">
          <bqbiol:is>
            <rdf:Bag>
              <rdf:li rdf:resource="urn:miriam:uniprot:P03034"/>
            </rdf:Bag>
          </bqbiol:is>
        </rdf:Description>
      </rdf:RDF>
    </annotation>
  </species>
  <species metaid="_905769" id="X" name="LacI mRNA" compartment="cell" initialAmount="0" hasOnlySubstanceUnits="true">
    <annotation>
      <rdf:RDF xmlns:rdf="http://www.w3.org/1999/02/22-rdf-syntax-ns#" xmlns:dc="http://purl.org/dc/elements/1.1/" xmlns:dcterms="http://purl.org/dc/terms/" xmlns:vCard="http://www.w3.org/2001/vcard-rdf/3.0#" xmlns:bqbiol="http://biomodels.net/biology-qualifiers/" xmlns:bqmodel="http://biomodels.net/model-qualifiers/">
        <rdf:Description rdf:about="#_905769">
          <bqbiol:isVersionOf>
            <rdf:Bag>
              <rdf:li rdf:resource="urn:miriam:obo.chebi:CHEBI%3A33699"/>
              <rdf:li rdf:resource="urn:miriam:kegg.compound:C00046"/>
            </rdf:Bag>
          </bqbiol:isVersionOf>
          <bqbiol:encodes>
            <rdf:Bag>
              <rdf:li rdf:resource="urn:miriam:uniprot:P03023"/>
            </rdf:Bag>
          </bqbiol:encodes>
        </rdf:Description>
      </rdf:RDF>
    </annotation>
  </species>
  <species metaid="_905781" id="Y" name="TetR mRNA" compartment="cell" initialAmount="20" hasOnlySubstanceUnits="true">
    <annotation>
      <rdf:RDF xmlns:rdf="http://www.w3.org/1999/02/22-rdf-syntax-ns#" xmlns:dc="http://purl.org/dc/elements/1.1/" xmlns:dcterms="http://purl.org/dc/terms/" xmlns:vCard="http://www.w3.org/2001/vcard-rdf/3.0#" xmlns:bqbiol="http://biomodels.net/biology-qualifiers/" xmlns:bqmodel="http://biomodels.net/model-qualifiers/">
        <rdf:Description rdf:about="#_905781">
          <bqbiol:isVersionOf>
            <rdf:Bag>
              <rdf:li rdf:resource="urn:miriam:obo.chebi:CHEBI%3A33699"/>
              <rdf:li rdf:resource="urn:miriam:kegg.compound:C00046"/>
            </rdf:Bag>
          </bqbiol:isVersionOf>
          <bqbiol:encodes>
            <rdf:Bag>
              <rdf:li rdf:resource="urn:miriam:uniprot:P04483"/>
            </rdf:Bag>
          </bqbiol:encodes>
        </rdf:Description>
      </rdf:RDF>
    </annotation>
  </species>
  <species metaid="_905802" id="Z" name="cI mRNA" compartment="cell" initialAmount="0" hasOnlySubstanceUnits="true">
    <annotation>
      <rdf:RDF xmlns:rdf="http://www.w3.org/1999/02/22-rdf-syntax-ns#" xmlns:dc="http://purl.org/dc/elements/1.1/" xmlns:dcterms="http://purl.org/dc/terms/" xmlns:vCard="http://www.w3.org/2001/vcard-rdf/3.0#" xmlns:bqbiol="http://biomodels.net/biology-qualifiers/" xmlns:bqmodel="http://biomodels.net/model-qualifiers/">
        <rdf:Description rdf:about="#_905802">
          <bqbiol:isVersionOf>
            <rdf:Bag>
              <rdf:li rdf:resource="urn:miriam:obo.chebi:CHEBI%3A33699"/>
              <rdf:li rdf:resource="urn:miriam:kegg.compound:C00046"/>
            </rdf:Bag>
          </bqbiol:isVersionOf>
          <bqbiol:encodes>
            <rdf:Bag>
              <rdf:li rdf:resource="urn:miriam:uniprot:P03034"/>
            </rdf:Bag>
          </bqbiol:encodes>
        </rdf:Description>
      </rdf:RDF>
    </annotation>
  </species>
</listOfSpecies><listOfParameters>
  <parameter metaid="metaid_0000022" id="beta" name="beta" value="0.2" constant="false">
    <notes>
      <p xmlns="http://www.w3.org/1999/xhtml">ratio of protein to mRNA decay rates</p>
    </notes>
  </parameter>
  <parameter metaid="metaid_0000023" id="alpha0" name="alpha0" value="0.2164" constant="false">
    <notes>
      <p xmlns="http://www.w3.org/1999/xhtml">Leakiness in protein copies per promoter and cell</p>
    </notes>
  </parameter>
  <parameter metaid="metaid_0000024" id="alpha" name="alpha" value="216.404" constant="false">
    <notes>
      <p xmlns="http://www.w3.org/1999/xhtml">Protein copies per promoter and cell</p>
    </notes>
  </parameter>
  <parameter metaid="metaid_0000025" id="eff" name="translation efficiency" value="20">
    <notes>
      <p xmlns="http://www.w3.org/1999/xhtml">Average number of proteins per transcript</p>
    </notes>
  </parameter>
  <parameter metaid="metaid_0000026" id="n" name="n" value="2">
    <notes>
      <p xmlns="http://www.w3.org/1999/xhtml">Hill coefficient</p>
    </notes>
  </parameter>
  <parameter metaid="metaid_0000027" id="KM" name="KM" value="40">
    <notes>
      <p xmlns="http://www.w3.org/1999/xhtml">Number of repressor molecules per cell giving half maximal repression, in monomers per cell</p>
    </notes>
  </parameter>
  <parameter metaid="metaid_0000028" id="tau_mRNA" name="mRNA half life" value="2"/>
  <parameter metaid="metaid_0000128" id="tau_prot" name="protein half life" value="10"/>
  <parameter metaid="metaid_0000032" id="t_ave" name="average mRNA life time" constant="false"/>
  <parameter metaid="metaid_0000132" id="kd_mRNA" name="kd_mRNA" constant="false">
    <notes>
      <p xmlns="http://www.w3.org/1999/xhtml">mRNA decay rate constant</p>
    </notes>
  </parameter>
  <parameter metaid="metaid_0000133" id="kd_prot" name="kd_prot" constant="false">
    <notes>
      <p xmlns="http://www.w3.org/1999/xhtml">Protein decay rate costant</p>
    </notes>
  </parameter>
  <parameter metaid="metaid_0000233" id="k_tl" name="k_tl" constant="false">
    <notes>
      <p xmlns="http://www.w3.org/1999/xhtml">Translation rate constant</p>
    </notes>
  </parameter>
  <parameter metaid="metaid_0900235" id="a_tr" name="a_tr" constant="false">
    <notes>
      <p xmlns="http://www.w3.org/1999/xhtml">Transcription rate from free promotor minus a0_tr</p>
    </notes>
  </parameter>
  <parameter metaid="metaid_0800235" id="ps_a" name="tps_active" value="0.5">
    <notes>
      <p xmlns="http://www.w3.org/1999/xhtml">Transcrition from free promotor in transcripts per second and promotor</p>
    </notes>
  </parameter>
  <parameter metaid="metaid_0500235" id="ps_0" name="tps_repr" value="0.0005">
    <notes>
      <p xmlns="http://www.w3.org/1999/xhtml">Transcrition from fully repressed promotor in transcripts per second and promotor</p>
    </notes>
  </parameter>
  <parameter metaid="metaid_0000234" id="a0_tr" name="a0_tr" constant="false">
    <notes>
      <p xmlns="http://www.w3.org/1999/xhtml">Transcription rate from fully repressed promotor</p>
    </notes>
  </parameter>
</listOfParameters><listOfRules>
  <assignmentRule metaid="metaid_0500035" variable="t_ave">
    <math xmlns="http://www.w3.org/1998/Math/MathML">
      <apply>
        <divide/>
        <ci> tau_mRNA </ci>
        <apply>
          <ln/>
          <cn> 2 </cn>
        </apply>
      </apply>
    </math>
  </assignmentRule>
  <assignmentRule metaid="metaid_0240045" variable="beta">
    <math xmlns="http://www.w3.org/1998/Math/MathML">
      <apply>
        <divide/>
        <ci> tau_mRNA </ci>
        <ci> tau_prot </ci>
      </apply>
    </math>
  </assignmentRule>
  <assignmentRule metaid="metaid_0400235" variable="k_tl">
    <math xmlns="http://www.w3.org/1998/Math/MathML">
      <apply>
        <divide/>
        <ci> eff </ci>
        <ci> t_ave </ci>
      </apply>
    </math>
  </assignmentRule>
  <assignmentRule metaid="metaid_1000237" variable="a_tr">
    <math xmlns="http://www.w3.org/1998/Math/MathML">
      <apply>
        <times/>
        <apply>
          <minus/>
          <ci> ps_a </ci>
          <ci> ps_0 </ci>
        </apply>
        <cn> 60 </cn>
      </apply>
    </math>
  </assignmentRule>
  <assignmentRule metaid="metaid_0100236" variable="a0_tr">
    <math xmlns="http://www.w3.org/1998/Math/MathML">
      <apply>
        <times/>
        <ci> ps_0 </ci>
        <cn> 60 </cn>
      </apply>
    </math>
  </assignmentRule>
  <assignmentRule metaid="metaid_0010335" variable="kd_prot">
    <math xmlns="http://www.w3.org/1998/Math/MathML">
      <apply>
        <divide/>
        <apply>
          <ln/>
          <cn> 2 </cn>
        </apply>
        <ci> tau_prot </ci>
      </apply>
    </math>
  </assignmentRule>
  <assignmentRule metaid="metaid_0020435" variable="kd_mRNA">
    <math xmlns="http://www.w3.org/1998/Math/MathML">
      <apply>
        <divide/>
        <apply>
          <ln/>
          <cn> 2 </cn>
        </apply>
        <ci> tau_mRNA </ci>
      </apply>
    </math>
  </assignmentRule>
  <assignmentRule metaid="metaid_0230035" variable="alpha">
    <math xmlns="http://www.w3.org/1998/Math/MathML">
      <apply>
        <divide/>
        <apply>
          <times/>
          <ci> a_tr </ci>
          <ci> eff </ci>
          <ci> tau_prot </ci>
        </apply>
        <apply>
          <times/>
          <apply>
            <ln/>
            <cn> 2 </cn>
          </apply>
          <ci> KM </ci>
        </apply>
      </apply>
    </math>
  </assignmentRule>
  <assignmentRule metaid="metaid_0240035" variable="alpha0">
    <math xmlns="http://www.w3.org/1998/Math/MathML">
      <apply>
        <divide/>
        <apply>
          <times/>
          <ci> a0_tr </ci>
          <ci> eff </ci>
          <ci> tau_prot </ci>
        </apply>
        <apply>
          <times/>
          <apply>
            <ln/>
            <cn> 2 </cn>
          </apply>
          <ci> KM </ci>
        </apply>
      </apply>
    </math>
  </assignmentRule>
</listOfRules><listOfReactions>
  <reaction metaid="_905823" id="Reaction1" name="degradation of LacI transcripts" reversible="false">
    <annotation>
      <rdf:RDF xmlns:rdf="http://www.w3.org/1999/02/22-rdf-syntax-ns#" xmlns:dc="http://purl.org/dc/elements/1.1/" xmlns:dcterms="http://purl.org/dc/terms/" xmlns:vCard="http://www.w3.org/2001/vcard-rdf/3.0#" xmlns:bqbiol="http://biomodels.net/biology-qualifiers/" xmlns:bqmodel="http://biomodels.net/model-qualifiers/">
        <rdf:Description rdf:about="#_905823">
          <bqbiol:isVersionOf>
            <rdf:Bag>
              <rdf:li rdf:resource="urn:miriam:obo.go:GO%3A0006402"/>
            </rdf:Bag>
          </bqbiol:isVersionOf>
        </rdf:Description>
      </rdf:RDF>
    </annotation>
    <listOfReactants>
      <speciesReference species="X"/>
    </listOfReactants>
    <kineticLaw>
      <math xmlns="http://www.w3.org/1998/Math/MathML">
        <apply>
          <times/>
          <ci> kd_mRNA </ci>
          <ci> X </ci>
        </apply>
      </math>
    </kineticLaw>
  </reaction>
  <reaction metaid="_905842" id="Reaction2" name="degradation of TetR transcripts" reversible="false">
    <annotation>
      <rdf:RDF xmlns:rdf="http://www.w3.org/1999/02/22-rdf-syntax-ns#" xmlns:dc="http://purl.org/dc/elements/1.1/" xmlns:dcterms="http://purl.org/dc/terms/" xmlns:vCard="http://www.w3.org/2001/vcard-rdf/3.0#" xmlns:bqbiol="http://biomodels.net/biology-qualifiers/" xmlns:bqmodel="http://biomodels.net/model-qualifiers/">
        <rdf:Description rdf:about="#_905842">
          <bqbiol:isVersionOf>
            <rdf:Bag>
              <rdf:li rdf:resource="urn:miriam:obo.go:GO%3A0006402"/>
            </rdf:Bag>
          </bqbiol:isVersionOf>
        </rdf:Description>
      </rdf:RDF>
    </annotation>
    <listOfReactants>
      <speciesReference species="Y"/>
    </listOfReactants>
    <kineticLaw>
      <math xmlns="http://www.w3.org/1998/Math/MathML">
        <apply>
          <times/>
          <ci> kd_mRNA </ci>
          <ci> Y </ci>
        </apply>
      </math>
    </kineticLaw>
  </reaction>
  <reaction metaid="_905862" id="Reaction3" name="degradation of CI transcripts" reversible="false">
    <annotation>
      <rdf:RDF xmlns:rdf="http://www.w3.org/1999/02/22-rdf-syntax-ns#" xmlns:dc="http://purl.org/dc/elements/1.1/" xmlns:dcterms="http://purl.org/dc/terms/" xmlns:vCard="http://www.w3.org/2001/vcard-rdf/3.0#" xmlns:bqbiol="http://biomodels.net/biology-qualifiers/" xmlns:bqmodel="http://biomodels.net/model-qualifiers/">
        <rdf:Description rdf:about="#_905862">
          <bqbiol:isVersionOf>
            <rdf:Bag>
              <rdf:li rdf:resource="urn:miriam:obo.go:GO%3A0006402"/>
            </rdf:Bag>
          </bqbiol:isVersionOf>
        </rdf:Description>
      </rdf:RDF>
    </annotation>
    <listOfReactants>
      <speciesReference species="Z"/>
    </listOfReactants>
    <kineticLaw>
      <math xmlns="http://www.w3.org/1998/Math/MathML">
        <apply>
          <times/>
          <ci> kd_mRNA </ci>
          <ci> Z </ci>
        </apply>
      </math>
    </kineticLaw>
  </reaction>
  <reaction metaid="_905882" id="Reaction4" name="translation of LacI" reversible="false">
    <annotation>
      <rdf:RDF xmlns:rdf="http://www.w3.org/1999/02/22-rdf-syntax-ns#" xmlns:dc="http://purl.org/dc/elements/1.1/" xmlns:dcterms="http://purl.org/dc/terms/" xmlns:vCard="http://www.w3.org/2001/vcard-rdf/3.0#" xmlns:bqbiol="http://biomodels.net/biology-qualifiers/" xmlns:bqmodel="http://biomodels.net/model-qualifiers/">
        <rdf:Description rdf:about="#_905882">
          <bqbiol:isVersionOf>
            <rdf:Bag>
              <rdf:li rdf:resource="urn:miriam:obo.go:GO%3A0006412"/>
            </rdf:Bag>
          </bqbiol:isVersionOf>
        </rdf:Description>
      </rdf:RDF>
    </annotation>
    <listOfProducts>
      <speciesReference species="PX"/>
    </listOfProducts>
    <listOfModifiers>
      <modifierSpeciesReference species="X"/>
    </listOfModifiers>
    <kineticLaw>
      <math xmlns="http://www.w3.org/1998/Math/MathML">
        <apply>
          <times/>
          <ci> k_tl </ci>
          <ci> X </ci>
        </apply>
      </math>
    </kineticLaw>
  </reaction>
  <reaction metaid="_905903" id="Reaction5" name="translation of TetR" reversible="false">
    <annotation>
      <rdf:RDF xmlns:rdf="http://www.w3.org/1999/02/22-rdf-syntax-ns#" xmlns:dc="http://purl.org/dc/elements/1.1/" xmlns:dcterms="http://purl.org/dc/terms/" xmlns:vCard="http://www.w3.org/2001/vcard-rdf/3.0#" xmlns:bqbiol="http://biomodels.net/biology-qualifiers/" xmlns:bqmodel="http://biomodels.net/model-qualifiers/">
        <rdf:Description rdf:about="#_905903">
          <bqbiol:isVersionOf>
            <rdf:Bag>
              <rdf:li rdf:resource="urn:miriam:obo.go:GO%3A0006412"/>
            </rdf:Bag>
          </bqbiol:isVersionOf>
        </rdf:Description>
      </rdf:RDF>
    </annotation>
    <listOfProducts>
      <speciesReference species="PY"/>
    </listOfProducts>
    <listOfModifiers>
      <modifierSpeciesReference species="Y"/>
    </listOfModifiers>
    <kineticLaw>
      <math xmlns="http://www.w3.org/1998/Math/MathML">
        <apply>
          <times/>
          <ci> k_tl </ci>
          <ci> Y </ci>
        </apply>
      </math>
    </kineticLaw>
  </reaction>
  <reaction metaid="_905923" id="Reaction6" name="translation of CI" reversible="false">
    <annotation>
      <rdf:RDF xmlns:rdf="http://www.w3.org/1999/02/22-rdf-syntax-ns#" xmlns:dc="http://purl.org/dc/elements/1.1/" xmlns:dcterms="http://purl.org/dc/terms/" xmlns:vCard="http://www.w3.org/2001/vcard-rdf/3.0#" xmlns:bqbiol="http://biomodels.net/biology-qualifiers/" xmlns:bqmodel="http://biomodels.net/model-qualifiers/">
        <rdf:Description rdf:about="#_905923">
          <bqbiol:isVersionOf>
            <rdf:Bag>
              <rdf:li rdf:resource="urn:miriam:obo.go:GO%3A0006412"/>
            </rdf:Bag>
          </bqbiol:isVersionOf>
        </rdf:Description>
      </rdf:RDF>
    </annotation>
    <listOfProducts>
      <speciesReference species="PZ"/>
    </listOfProducts>
    <listOfModifiers>
      <modifierSpeciesReference species="Z"/>
    </listOfModifiers>
    <kineticLaw>
      <math xmlns="http://www.w3.org/1998/Math/MathML">
        <apply>
          <times/>
          <ci> k_tl </ci>
          <ci> Z </ci>
        </apply>
      </math>
    </kineticLaw>
  </reaction>
  <reaction metaid="_905943" id="Reaction7" name="degradation of LacI" reversible="false">
    <annotation>
      <rdf:RDF xmlns:rdf="http://www.w3.org/1999/02/22-rdf-syntax-ns#" xmlns:dc="http://purl.org/dc/elements/1.1/" xmlns:dcterms="http://purl.org/dc/terms/" xmlns:vCard="http://www.w3.org/2001/vcard-rdf/3.0#" xmlns:bqbiol="http://biomodels.net/biology-qualifiers/" xmlns:bqmodel="http://biomodels.net/model-qualifiers/">
        <rdf:Description rdf:about="#_905943">
          <bqbiol:isVersionOf>
            <rdf:Bag>
              <rdf:li rdf:resource="urn:miriam:obo.go:GO%3A0030163"/>
            </rdf:Bag>
          </bqbiol:isVersionOf>
        </rdf:Description>
      </rdf:RDF>
    </annotation>
    <listOfReactants>
      <speciesReference species="PX"/>
    </listOfReactants>
    <kineticLaw>
      <math xmlns="http://www.w3.org/1998/Math/MathML">
        <apply>
          <times/>
          <ci> kd_prot </ci>
          <ci> PX </ci>
        </apply>
      </math>
    </kineticLaw>
  </reaction>
  <reaction metaid="_905962" id="Reaction8" name="degradation of TetR" reversible="false">
    <annotation>
      <rdf:RDF xmlns:rdf="http://www.w3.org/1999/02/22-rdf-syntax-ns#" xmlns:dc="http://purl.org/dc/elements/1.1/" xmlns:dcterms="http://purl.org/dc/terms/" xmlns:vCard="http://www.w3.org/2001/vcard-rdf/3.0#" xmlns:bqbiol="http://biomodels.net/biology-qualifiers/" xmlns:bqmodel="http://biomodels.net/model-qualifiers/">
        <rdf:Description rdf:about="#_905962">
          <bqbiol:isVersionOf>
            <rdf:Bag>
              <rdf:li rdf:resource="urn:miriam:obo.go:GO%3A0030163"/>
            </rdf:Bag>
          </bqbiol:isVersionOf>
        </rdf:Description>
      </rdf:RDF>
    </annotation>
    <listOfReactants>
      <speciesReference species="PY"/>
    </listOfReactants>
    <kineticLaw>
      <math xmlns="http://www.w3.org/1998/Math/MathML">
        <apply>
          <times/>
          <ci> kd_prot </ci>
          <ci> PY </ci>
        </apply>
      </math>
    </kineticLaw>
  </reaction>
  <reaction metaid="_905982" id="Reaction9" name="degradation of CI" reversible="false">
    <annotation>
      <rdf:RDF xmlns:rdf="http://www.w3.org/1999/02/22-rdf-syntax-ns#" xmlns:dc="http://purl.org/dc/elements/1.1/" xmlns:dcterms="http://purl.org/dc/terms/" xmlns:vCard="http://www.w3.org/2001/vcard-rdf/3.0#" xmlns:bqbiol="http://biomodels.net/biology-qualifiers/" xmlns:bqmodel="http://biomodels.net/model-qualifiers/">
        <rdf:Description rdf:about="#_905982">
          <bqbiol:isVersionOf>
            <rdf:Bag>
              <rdf:li rdf:resource="urn:miriam:obo.go:GO%3A0030163"/>
            </rdf:Bag>
          </bqbiol:isVersionOf>
        </rdf:Description>
      </rdf:RDF>
    </annotation>
    <listOfReactants>
      <speciesReference species="PZ"/>
    </listOfReactants>
    <kineticLaw>
      <math xmlns="http://www.w3.org/1998/Math/MathML">
        <apply>
          <times/>
          <ci> kd_prot </ci>
          <ci> PZ </ci>
        </apply>
      </math>
    </kineticLaw>
  </reaction>
  <reaction metaid="_906002" id="Reaction10" name="transcription of LacI" reversible="false">
    <annotation>
      <rdf:RDF xmlns:rdf="http://www.w3.org/1999/02/22-rdf-syntax-ns#" xmlns:dc="http://purl.org/dc/elements/1.1/" xmlns:dcterms="http://purl.org/dc/terms/" xmlns:vCard="http://www.w3.org/2001/vcard-rdf/3.0#" xmlns:bqbiol="http://biomodels.net/biology-qualifiers/" xmlns:bqmodel="http://biomodels.net/model-qualifiers/">
        <rdf:Description rdf:about="#_906002">
          <bqbiol:isVersionOf>
            <rdf:Bag>
              <rdf:li rdf:resource="urn:miriam:obo.go:GO%3A0006351"/>
            </rdf:Bag>
          </bqbiol:isVersionOf>
        </rdf:Description>
      </rdf:RDF>
    </annotation>
    <listOfProducts>
      <speciesReference species="X"/>
    </listOfProducts>
    <listOfModifiers>
      <modifierSpeciesReference species="PZ"/>
    </listOfModifiers>
    <kineticLaw>
      <math xmlns="http://www.w3.org/1998/Math/MathML">
        <apply>
          <plus/>
          <ci> a0_tr </ci>
          <apply>
            <divide/>
            <apply>
              <times/>
              <ci> a_tr </ci>
              <apply>
                <power/>
                <ci> KM </ci>
                <ci> n </ci>
              </apply>
            </apply>
            <apply>
              <plus/>
              <apply>
                <power/>
                <ci> KM </ci>
                <ci> n </ci>
              </apply>
              <apply>
                <power/>
                <ci> PZ </ci>
                <ci> n </ci>
              </apply>
            </apply>
          </apply>
        </apply>
      </math>
    </kineticLaw>
  </reaction>
  <reaction metaid="_906022" id="Reaction11" name="transcription of TetR" reversible="false">
    <annotation>
      <rdf:RDF xmlns:rdf="http://www.w3.org/1999/02/22-rdf-syntax-ns#" xmlns:dc="http://purl.org/dc/elements/1.1/" xmlns:dcterms="http://purl.org/dc/terms/" xmlns:vCard="http://www.w3.org/2001/vcard-rdf/3.0#" xmlns:bqbiol="http://biomodels.net/biology-qualifiers/" xmlns:bqmodel="http://biomodels.net/model-qualifiers/">
        <rdf:Description rdf:about="#_906022">
          <bqbiol:isVersionOf>
            <rdf:Bag>
              <rdf:li rdf:resource="urn:miriam:obo.go:GO%3A0006351"/>
            </rdf:Bag>
          </bqbiol:isVersionOf>
        </rdf:Description>
      </rdf:RDF>
    </annotation>
    <listOfProducts>
      <speciesReference species="Y"/>
    </listOfProducts>
    <listOfModifiers>
      <modifierSpeciesReference species="PX"/>
    </listOfModifiers>
    <kineticLaw>
      <math xmlns="http://www.w3.org/1998/Math/MathML">
        <apply>
          <plus/>
          <ci> a0_tr </ci>
          <apply>
            <divide/>
            <apply>
              <times/>
              <ci> a_tr </ci>
              <apply>
                <power/>
                <ci> KM </ci>
                <ci> n </ci>
              </apply>
            </apply>
            <apply>
              <plus/>
              <apply>
                <power/>
                <ci> KM </ci>
                <ci> n </ci>
              </apply>
              <apply>
                <power/>
                <ci> PX </ci>
                <ci> n </ci>
              </apply>
            </apply>
          </apply>
        </apply>
      </math>
    </kineticLaw>
  </reaction>
  <reaction metaid="_906042" id="Reaction12" name="transcription of CI" reversible="false">
    <annotation>
      <rdf:RDF xmlns:rdf="http://www.w3.org/1999/02/22-rdf-syntax-ns#" xmlns:dc="http://purl.org/dc/elements/1.1/" xmlns:dcterms="http://purl.org/dc/terms/" xmlns:vCard="http://www.w3.org/2001/vcard-rdf/3.0#" xmlns:bqbiol="http://biomodels.net/biology-qualifiers/" xmlns:bqmodel="http://biomodels.net/model-qualifiers/">
        <rdf:Description rdf:about="#_906042">
          <bqbiol:isVersionOf>
            <rdf:Bag>
              <rdf:li rdf:resource="urn:miriam:obo.go:GO%3A0006351"/>
            </rdf:Bag>
          </bqbiol:isVersionOf>
        </rdf:Description>
      </rdf:RDF>
    </annotation>
    <listOfProducts>
      <speciesReference species="Z"/>
    </listOfProducts>
    <listOfModifiers>
      <modifierSpeciesReference species="PY"/>
    </listOfModifiers>
    <kineticLaw>
      <math xmlns="http://www.w3.org/1998/Math/MathML">
        <apply>
          <plus/>
          <ci> a0_tr </ci>
          <apply>
            <divide/>
            <apply>
              <times/>
              <ci> a_tr </ci>
              <apply>
                <power/>
                <ci> KM </ci>
                <ci> n </ci>
              </apply>
            </apply>
            <apply>
              <plus/>
              <apply>
                <power/>
                <ci> KM </ci>
                <ci> n </ci>
              </apply>
              <apply>
                <power/>
                <ci> PY </ci>
                <ci> n </ci>
              </apply>
            </apply>
          </apply>
        </apply>
      </math>
    </kineticLaw>
  </reaction>
</listOfReactions>
</model>
</sbml>
