# Supplementary material for: A specialized ODE integrator for the efficient computation of parameter sensitivities
Source: BMC Syst Biol. 2012 May 20;6:46. doi: 10.1186/1752-0509-6-46 (PMC3522561; doi:10.1186/1752-0509-6-46)
Supplement: Additional file 2 — Supplementary Source Code for A Specialized ODE Integrator for the Efficient Computation of Parameter Sensitivities. [file 1752-0509-6-46-S2.zip › ODESD_Integrator/SBMLconversion/allSBMLmodels/Chen2008_500states.xml]

<?xml version="1.0" encoding="UTF-8"?>
<sbml xmlns="http://www.sbml.org/sbml/level2" level="2" version="1">
  <annotation>
Created by The MathWorks, Inc. SimBiology tool, Version 2.2
</annotation>
  <model id="mwf80ef63f_3fb8_4430_8013_c314244a7bc7" name="A431_ErbB">
    <listOfCompartments>
      <compartment id="mwE8BCF09B_834D_4B47_8B21_1F26E803E799" name="unnamed" size="1"/>
    </listOfCompartments>
    <listOfSpecies>
      <species id="mw07c8092f_eb20_4e3f_968c_9ae4601fa697" name="c1" compartment="mwE8BCF09B_834D_4B47_8B21_1F26E803E799" initialAmount="5e-09" constant="true">
        <notes>
          EGF
        </notes>
        <annotation>medium</annotation>
      </species>
      <species id="mw469fe76b_bb15_4e65_a9aa_42ad497a4ad0" name="c2" compartment="mwE8BCF09B_834D_4B47_8B21_1F26E803E799" initialAmount="0">
        <notes>
          ErbB1:ATP
        </notes>
        <annotation>plasma membrane</annotation>
      </species>
      <species id="mwfbc17a02_c35d_4c3c_92b2_f26bc030718b" name="c3" compartment="mwE8BCF09B_834D_4B47_8B21_1F26E803E799" initialAmount="0">
        <notes>
          EGF:ErbB1:ATP
        </notes>
        <annotation>plasma membrane</annotation>
      </species>
      <species id="mweb943560_d044_4072_9112_780b5a0bd728" name="c288" compartment="mwE8BCF09B_834D_4B47_8B21_1F26E803E799" initialAmount="0">
        <notes>
          (ErbB2:ErbB3)
        </notes>
        <annotation>plasma membrane</annotation>
      </species>
      <species id="mwaed00bd2_d75b_4084_bbf9_8c6265f970f8" name="c335" compartment="mwE8BCF09B_834D_4B47_8B21_1F26E803E799" initialAmount="0">
        <notes>
          (ErbB3:ErbB2)#P
        </notes>
        <annotation>plasma membrane</annotation>
      </species>
      <species id="mwbf900871_fc1e_470d_a566_abd20146371e" name="c117" compartment="mwE8BCF09B_834D_4B47_8B21_1F26E803E799" initialAmount="0">
        <notes>
          ErbB2:ErbB4
        </notes>
        <annotation>plasma membrane</annotation>
      </species>
      <species id="mw39f89ad7_e9a2_4a77_b875_c151dccdcefb" name="c336" compartment="mwE8BCF09B_834D_4B47_8B21_1F26E803E799" initialAmount="0">
        <notes>
          (ErbB4:ErbB2)#P
        </notes>
        <annotation>plasma membrane</annotation>
      </species>
      <species id="mwff68900b_30c7_4abf_b6ec_3a623cb98de0" name="c286" compartment="mwE8BCF09B_834D_4B47_8B21_1F26E803E799" initialAmount="0">
        <notes>
          ErbB1:Inh
        </notes>
        <annotation>plasma membrane</annotation>
      </species>
      <species id="mwe886bca7_7c7c_4efa_94c6_c03e4057dc50" name="c499" compartment="mwE8BCF09B_834D_4B47_8B21_1F26E803E799" initialAmount="0">
        <notes>
          EGF:ErbB1:Inh
        </notes>
        <annotation>plasma membrane</annotation>
      </species>
      <species id="mwdae9ac81_8f62_4a51_b31f_886cc15a3a94" name="c500" compartment="mwE8BCF09B_834D_4B47_8B21_1F26E803E799" initialAmount="0">
        <notes>
          (EGF:ErbB1:ATP::EGF:ErbB1:Inh)
        </notes>
        <annotation>plasma membrane</annotation>
      </species>
      <species id="mwc116d013_26a0_4f99_9bdc_96296b99af55" name="c501" compartment="mwE8BCF09B_834D_4B47_8B21_1F26E803E799" initialAmount="0">
        <notes>
          2(EGF:ErbB1:Inh)
        </notes>
        <annotation>plasma membrane</annotation>
      </species>
      <species id="mw7e13ab55_b525_4fc6_af72_92a1cc311ce2" name="c4" compartment="mwE8BCF09B_834D_4B47_8B21_1F26E803E799" initialAmount="0">
        <notes>
          2(EGF:ErbB1:ATP)
        </notes>
        <annotation>plasma membrane</annotation>
      </species>
      <species id="mw5aed4043_e5d4_4387_8880_c81e3bc2c245" name="c10" compartment="mwE8BCF09B_834D_4B47_8B21_1F26E803E799" initialAmount="0">
        <notes>
          EGF:ErbB1:ATP
        </notes>
        <annotation>endosomal membrane</annotation>
      </species>
      <species id="mw5555732f_b4ea_4733_8b8f_b8bb926169c0" name="c11" compartment="mwE8BCF09B_834D_4B47_8B21_1F26E803E799" initialAmount="0">
        <notes>
          2(EGF:ErbB1:ATP)
        </notes>
        <annotation>endosomal membrane</annotation>
      </species>
      <species id="mw376e70e0_83a8_4741_94c7_23b95987fc2a" name="c141" compartment="mwE8BCF09B_834D_4B47_8B21_1F26E803E799" initialAmount="462000">
        <notes>
          ErbB2
        </notes>
        <annotation>plasma membrane</annotation>
      </species>
      <species id="mwf3789684_6272_4283_adbc_f33dceeadea8" name="c145" compartment="mwE8BCF09B_834D_4B47_8B21_1F26E803E799" initialAmount="0">
        <notes>
          EGF:ErbB1:ErbB2
        </notes>
        <annotation>plasma membrane</annotation>
      </species>
      <species id="mw94ca7dac_10c4_4ba4_b1c2_aea99aeee036" name="c140" compartment="mwE8BCF09B_834D_4B47_8B21_1F26E803E799" initialAmount="6230">
        <notes>
          ErbB3
        </notes>
        <annotation>plasma membrane</annotation>
      </species>
      <species id="mw9e994c2f_f53c_400d_91f7_3a3fd1319ad4" name="c146" compartment="mwE8BCF09B_834D_4B47_8B21_1F26E803E799" initialAmount="0">
        <notes>
          EGF:ErbB1:ErbB3
        </notes>
        <annotation>plasma membrane</annotation>
      </species>
      <species id="mwd4daf47c_f99c_42ed_a020_e1690e0ca58f" name="c143" compartment="mwE8BCF09B_834D_4B47_8B21_1F26E803E799" initialAmount="794">
        <notes>
          ErbB4
        </notes>
        <annotation>plasma membrane</annotation>
      </species>
      <species id="mw9f9a9a83_90d3_4b7b_81a1_98068176d127" name="c147" compartment="mwE8BCF09B_834D_4B47_8B21_1F26E803E799" initialAmount="0">
        <notes>
          EGF:ErbB1:ErbB4
        </notes>
        <annotation>plasma membrane</annotation>
      </species>
      <species id="mw26a59b1f_5c72_4a42_9b2f_c86627430842" name="c155" compartment="mwE8BCF09B_834D_4B47_8B21_1F26E803E799" initialAmount="0">
        <notes>
          ErbB2
        </notes>
        <annotation>endosomal membrane</annotation>
      </species>
      <species id="mwad0148fc_91ab_411e_994a_785db0df821b" name="c159" compartment="mwE8BCF09B_834D_4B47_8B21_1F26E803E799" initialAmount="0">
        <notes>
          (EGF:ErbB1:ErbB2)
        </notes>
        <annotation>endosomal membrane</annotation>
      </species>
      <species id="mw9b1b235d_551a_47a1_97fe_de15dfa86102" name="c154" compartment="mwE8BCF09B_834D_4B47_8B21_1F26E803E799" initialAmount="0">
        <notes>
          ErbB3
        </notes>
        <annotation>endosomal membrane</annotation>
      </species>
      <species id="mwb08f7bbd_9be8_413c_8193_47a030685d12" name="c160" compartment="mwE8BCF09B_834D_4B47_8B21_1F26E803E799" initialAmount="0">
        <notes>
          (EGF:ErbB1:ErbB3)
        </notes>
        <annotation>endosomal membrane</annotation>
      </species>
      <species id="mw12298a9e_d6b4_48be_9956_313c24530a14" name="c156" compartment="mwE8BCF09B_834D_4B47_8B21_1F26E803E799" initialAmount="0">
        <notes>
          ErbB4
        </notes>
        <annotation>endosomal membrane</annotation>
      </species>
      <species id="mw30508249_83ca_43bd_83fd_4f6b06ca258e" name="c161" compartment="mwE8BCF09B_834D_4B47_8B21_1F26E803E799" initialAmount="0">
        <notes>
          (EGF:ErbB1:ErbB4)
        </notes>
        <annotation>endosomal membrane</annotation>
      </species>
      <species id="mw97eae02c_e38a_4365_9318_3c8ec1ab69a9" name="c492" compartment="mwE8BCF09B_834D_4B47_8B21_1F26E803E799" initialAmount="0">
        <notes>
          EGF:ErbB1:Inh:ErB2
        </notes>
        <annotation>plasma membrane</annotation>
      </species>
      <species id="mwad2d98ba_11fe_465d_8c09_3ae3c7204f20" name="c493" compartment="mwE8BCF09B_834D_4B47_8B21_1F26E803E799" initialAmount="0">
        <notes>
          EGF:ErbB1:Inh:ErB3
        </notes>
        <annotation>plasma membrane</annotation>
      </species>
      <species id="mw63e886a3_cb51_484e_9d06_2093bade1c43" name="c494" compartment="mwE8BCF09B_834D_4B47_8B21_1F26E803E799" initialAmount="0">
        <notes>
          EGF:ErbB1:Inh:ErB4
        </notes>
        <annotation>plasma membrane</annotation>
      </species>
      <species id="mwf0fc47e2_a275_4322_98ad_14b46a33d0c7" name="c502" compartment="mwE8BCF09B_834D_4B47_8B21_1F26E803E799" initialAmount="0">
        <notes>
          ErbB2:Inh
        </notes>
        <annotation>plasma membrane</annotation>
      </species>
      <species id="mwfe692420_7009_4b07_9ed1_c93561abbdcf" name="c504" compartment="mwE8BCF09B_834D_4B47_8B21_1F26E803E799" initialAmount="0">
        <notes>
          (EGF:ErbB1:ErbB2):Inh
        </notes>
        <annotation>plasma membrane</annotation>
      </species>
      <species id="mwad5a4e19_854a_4541_8864_de44f3ff5aad" name="c503" compartment="mwE8BCF09B_834D_4B47_8B21_1F26E803E799" initialAmount="0">
        <notes>
          ErbB4:Inh
        </notes>
        <annotation>plasma membrane</annotation>
      </species>
      <species id="mw613ec47f_a2f1_4120_b41f_1578025cc497" name="c505" compartment="mwE8BCF09B_834D_4B47_8B21_1F26E803E799" initialAmount="0">
        <notes>
          (EGF:ErbB1:ErbB3)#P:Inh
        </notes>
        <annotation>plasma membrane</annotation>
      </species>
      <species id="mwb33d7f60_402d_48e6_8b2e_cf3da5a97609" name="c506" compartment="mwE8BCF09B_834D_4B47_8B21_1F26E803E799" initialAmount="0">
        <notes>
          ErbB3:Inh
        </notes>
        <annotation>plasma membrane</annotation>
      </species>
      <species id="mwdae7d1d2_6e76_4681_a126_906aeb1e51c0" name="c507" compartment="mwE8BCF09B_834D_4B47_8B21_1F26E803E799" initialAmount="0">
        <notes>
          (EGF:ErbB1:ErbB3)#P:Inh
        </notes>
        <annotation>plasma membrane</annotation>
      </species>
      <species id="mw90704f79_7d8c_49b2_8aa2_42025fa560be" name="c105" compartment="mwE8BCF09B_834D_4B47_8B21_1F26E803E799" initialAmount="1200000000">
        <notes>
          ATP  1.2e9
        </notes>
      </species>
      <species id="mw3589ece1_026d_49d4_8d8f_b978df9a6311" name="c123" compartment="mwE8BCF09B_834D_4B47_8B21_1F26E803E799" initialAmount="0">
        <notes>
          (EGF:ErbB1:ErbB2):ATP
        </notes>
        <annotation>cytoplasm</annotation>
      </species>
      <species id="mw0924bc98_4433_4a4f_870e_893d79a43d42" name="c124" compartment="mwE8BCF09B_834D_4B47_8B21_1F26E803E799" initialAmount="0">
        <notes>
          (EGF:ErbB1:ErbB3):ATP
        </notes>
        <annotation>cytoplasm</annotation>
      </species>
      <species id="mw3fde381c_8668_4c0a_852d_2eb62372c671" name="c125" compartment="mwE8BCF09B_834D_4B47_8B21_1F26E803E799" initialAmount="0">
        <notes>
          (EGF:ErbB1:ErbB4):ATP
        </notes>
        <annotation>cytoplasm</annotation>
      </species>
      <species id="mw32fba48d_9451_48a0_a530_9e488bae3090" name="c126" compartment="mwE8BCF09B_834D_4B47_8B21_1F26E803E799" initialAmount="0">
        <notes>
          2(EGF:ErbB1):ATP
        </notes>
        <annotation>cytoplasm</annotation>
      </species>
      <species id="mw5998e695_1ee4_47d3_bdb5_54a73244cd60" name="c116" compartment="mwE8BCF09B_834D_4B47_8B21_1F26E803E799" initialAmount="0">
        <notes>
          2(EGF:ErbB1:ATP)-FullActive
        </notes>
        <annotation>cytoplasm</annotation>
      </species>
      <species id="mwf5de2d77_2e16_453a_9b28_68c82383016b" name="c122" compartment="mwE8BCF09B_834D_4B47_8B21_1F26E803E799" initialAmount="0">
        <notes>
          EGF:ErbB1:ErbB2:ATP
        </notes>
        <annotation>cytoplasm</annotation>
      </species>
      <species id="mw6c0f29a3_1d79_425a_8962_c3dc6a38432f" name="c127" compartment="mwE8BCF09B_834D_4B47_8B21_1F26E803E799" initialAmount="0">
        <notes>
          EGF:ErbB1:ErbB3:ATP
        </notes>
        <annotation>cytoplasm</annotation>
      </species>
      <species id="mwad5adc31_0012_457b_86e1_002d539afec0" name="c128" compartment="mwE8BCF09B_834D_4B47_8B21_1F26E803E799" initialAmount="0">
        <notes>
          EGF:ErbB1:ErbB4:ATP
        </notes>
        <annotation>cytoplasm</annotation>
      </species>
      <species id="mwb98a3dde_ef3a_4cc9_87a0_2464e0ce6368" name="c284" compartment="mwE8BCF09B_834D_4B47_8B21_1F26E803E799" initialAmount="0">
        <notes>
          ErbB2:ErbB2#P
        </notes>
        <annotation>endosomal membrane</annotation>
      </species>
      <species id="mw15d72cd5_c422_4319_9e70_3381e21a243a" name="c129" compartment="mwE8BCF09B_834D_4B47_8B21_1F26E803E799" initialAmount="0">
        <notes>
          ErbB2:ErbB2#P:ATP
        </notes>
        <annotation>cytoplasm</annotation>
      </species>
      <species id="mw3a688cc0_0aab_4ea4_aa12_31efc7677f4c" name="c427" compartment="mwE8BCF09B_834D_4B47_8B21_1F26E803E799" initialAmount="0">
        <notes>
          (ErbB1:ErbB2)#P:GAP:Grb2:Gab1
        </notes>
        <annotation>plasma membrane</annotation>
      </species>
      <species id="mw2213eaca_e49e_4e5b_bf9a_f7a0251d6078" name="c130" compartment="mwE8BCF09B_834D_4B47_8B21_1F26E803E799" initialAmount="0">
        <notes>
          (ErbB1:ErbB2)#P:GAP:Grb2:Gab1:ATP
        </notes>
        <annotation>cytoplasm</annotation>
      </species>
      <species id="mwe06fe9c8_5b2f_4266_826a_5b80e2f34fd2" name="c428" compartment="mwE8BCF09B_834D_4B47_8B21_1F26E803E799" initialAmount="0">
        <notes>
          (ErbB1:ErbB3)#P:GAP:Grb2:Gab1
        </notes>
        <annotation>plasma membrane</annotation>
      </species>
      <species id="mwdd7a1c13_bc8e_401a_ab1a_525f28bce1cb" name="c131" compartment="mwE8BCF09B_834D_4B47_8B21_1F26E803E799" initialAmount="0">
        <notes>
          (ErbB1:ErbB3)#P:GAP:Grb2:Gab1:ATP
        </notes>
        <annotation>cytoplasm</annotation>
      </species>
      <species id="mw8c7bac7a_201a_45d4_ac2c_3090a48f22b2" name="c429" compartment="mwE8BCF09B_834D_4B47_8B21_1F26E803E799" initialAmount="0">
        <notes>
          (ErbB1:ErbB4)#P:GAP:Grb2:Gab1
        </notes>
        <annotation>plasma membrane</annotation>
      </species>
      <species id="mw6dbe3e98_1c72_4e4f_ae32_bd436106e9b4" name="c132" compartment="mwE8BCF09B_834D_4B47_8B21_1F26E803E799" initialAmount="0">
        <notes>
          (ErbB1:ErbB4)#P:GAP:Grb2:Gab1:ATP
        </notes>
        <annotation>cytoplasm</annotation>
      </species>
      <species id="mw13a5ecc2_891e_494b_91e0_d9fae3c26c42" name="c436" compartment="mwE8BCF09B_834D_4B47_8B21_1F26E803E799" initialAmount="0">
        <notes>
          2(ErbB2)#P:GAP:Grb2:Gab1
        </notes>
        <annotation>plasma membrane</annotation>
      </species>
      <species id="mw1cc3b895_e636_418b_9981_bf546ae22d78" name="c133" compartment="mwE8BCF09B_834D_4B47_8B21_1F26E803E799" initialAmount="0">
        <notes>
          2(ErbB2)#P:GAP:Grb2:Gab1:ATP
        </notes>
        <annotation>cytoplasm</annotation>
      </species>
      <species id="mw5011665d_b546_403b_9b3b_97f3f7679e0b" name="c439" compartment="mwE8BCF09B_834D_4B47_8B21_1F26E803E799" initialAmount="0">
        <notes>
          (ErbB3:ErbB2)#P:GAP:Grb2:Gab1
        </notes>
        <annotation>plasma membrane</annotation>
      </species>
      <species id="mw76b04d45_cbbe_482f_a82d_dc76344f3292" name="c134" compartment="mwE8BCF09B_834D_4B47_8B21_1F26E803E799" initialAmount="0">
        <notes>
          (ErbB3:ErbB2)#P:GAP:Grb2:Gab1:ATP
        </notes>
        <annotation>cytoplasm</annotation>
      </species>
      <species id="mw4a22aeba_7925_4115_b856_0b1f44b40686" name="c442" compartment="mwE8BCF09B_834D_4B47_8B21_1F26E803E799" initialAmount="0">
        <notes>
          (ErbB4:ErbB2)#P:GAP:Grb2:Gab1
        </notes>
        <annotation>plasma membrane</annotation>
      </species>
      <species id="mwfd7c8bd2_34d3_4d35_b84d_95c3adb05f1c" name="c135" compartment="mwE8BCF09B_834D_4B47_8B21_1F26E803E799" initialAmount="0">
        <notes>
          (ErbB4:ErbB2)#P:GAP:Grb2:Gab1:ATP
        </notes>
        <annotation>cytoplasm</annotation>
      </species>
      <species id="mw597d6697_9288_48d1_8769_c464eda9cc3f" name="c483" compartment="mwE8BCF09B_834D_4B47_8B21_1F26E803E799" initialAmount="0">
        <notes>
          2(EGF:ErbB1)#P:GAP:Grb2:Gab1
        </notes>
        <annotation>plasma membrane</annotation>
      </species>
      <species id="mw35f94fc3_a77d_41f1_8810_951950e909c8" name="c136" compartment="mwE8BCF09B_834D_4B47_8B21_1F26E803E799" initialAmount="0">
        <notes>
          2(EGF:ErbB1)#P:GAP:Grb2:Gab1:ATP
        </notes>
        <annotation>cytoplasm</annotation>
      </species>
      <species id="mw8ca2295e_7930_4c05_8229_71a0ea393cf7" name="c516" compartment="mwE8BCF09B_834D_4B47_8B21_1F26E803E799" initialAmount="0">
        <notes>
          (HRG:ErbB3:ErbB1)
        </notes>
        <annotation>plasma membrane</annotation>
      </species>
      <species id="mw516dee94_7412_4d8f_9761_b262b6e306d9" name="c137" compartment="mwE8BCF09B_834D_4B47_8B21_1F26E803E799" initialAmount="0">
        <notes>
          (HRG:ErbB3:ErbB1):ATP
        </notes>
        <annotation>cytoplasm</annotation>
      </species>
      <species id="mw3dd734b6_3bd1_479d_9769_4c52f8ba21a9" name="c517" compartment="mwE8BCF09B_834D_4B47_8B21_1F26E803E799" initialAmount="0">
        <notes>
          (HRG:ErbB4:ErbB1)
        </notes>
        <annotation>plasma membrane</annotation>
      </species>
      <species id="mwa794cdbd_62bb_4c04_87e0_b9880efb085b" name="c138" compartment="mwE8BCF09B_834D_4B47_8B21_1F26E803E799" initialAmount="0">
        <notes>
          (HRG:ErbB4:ErbB1):ATP
        </notes>
        <annotation>cytoplasm</annotation>
      </species>
      <species id="mweff5df2f_dae4_4ffe_9ba7_e3fd0ac30368" name="c345" compartment="mwE8BCF09B_834D_4B47_8B21_1F26E803E799" initialAmount="0">
        <notes>
          (HRG:ErbB4):ErbB2
        </notes>
        <annotation>plasma membrane</annotation>
      </species>
      <species id="mw2be9bf64_f15a_4b71_85b7_b5e8c17a2550" name="c139" compartment="mwE8BCF09B_834D_4B47_8B21_1F26E803E799" initialAmount="0">
        <notes>
          (HRG:ErbB4):ErbB2:ATP
        </notes>
        <annotation>cytoplasm</annotation>
      </species>
      <species id="mw82582ac0_57be_43f8_bf1c_229463de820f" name="c355" compartment="mwE8BCF09B_834D_4B47_8B21_1F26E803E799" initialAmount="0">
        <notes>
          (HRG:ErbB3):ErbB2
        </notes>
        <annotation>plasma membrane</annotation>
      </species>
      <species id="mwe52a5b7b_563e_45e4_bc50_3bd9ef47c892" name="c168" compartment="mwE8BCF09B_834D_4B47_8B21_1F26E803E799" initialAmount="0">
        <notes>
          (HRG:ErbB3):ErbB2:ATP
        </notes>
        <annotation>plasma membrane</annotation>
      </species>
      <species id="mw0408444d_b0b2_4c36_91cc_8a7a2565a6b6" name="c421" compartment="mwE8BCF09B_834D_4B47_8B21_1F26E803E799" initialAmount="0">
        <notes>
          (HRG:ErbB3):ErbB2)
        </notes>
        <annotation>endosomal membrane</annotation>
      </species>
      <species id="mwa400d107_041c_47c4_b41c_aba8d3e54784" name="c169" compartment="mwE8BCF09B_834D_4B47_8B21_1F26E803E799" initialAmount="0">
        <notes>
          (HRG:ErbB3):ErbB2):ATP
        </notes>
        <annotation>plasma membrane</annotation>
      </species>
      <species id="mw5e035f4f_8621_4833_85c3_129e811a5016" name="c422" compartment="mwE8BCF09B_834D_4B47_8B21_1F26E803E799" initialAmount="0">
        <notes>
          (HRG:ErbB4):ErbB2)
        </notes>
        <annotation>endosomal membrane</annotation>
      </species>
      <species id="mwaa8ad495_b359_4d9a_98f1_6c83ae8c5dc6" name="c170" compartment="mwE8BCF09B_834D_4B47_8B21_1F26E803E799" initialAmount="0">
        <notes>
          (HRG:ErbB4):ErbB2):ATP
        </notes>
        <annotation>endosomal membrane</annotation>
      </species>
      <species id="mwcdfe4c4e_7468_4d2d_8e8e_f2772a74deda" name="c23" compartment="mwE8BCF09B_834D_4B47_8B21_1F26E803E799" initialAmount="0">
        <notes>
          2(EGF:ErbB1)#P:GAP:Grb2
        </notes>
        <annotation>plasma membrane</annotation>
      </species>
      <species id="mwb8c5a33b_a440_4816_9814_7fec9bdc8505" name="c12" compartment="mwE8BCF09B_834D_4B47_8B21_1F26E803E799" initialAmount="4498.73">
        <notes>
          cPP
        </notes>
        <annotation>plasma membrane</annotation>
      </species>
      <species id="mwacc06da3_04ef_4232_a41b_8400ddc1c74b" name="c7" compartment="mwE8BCF09B_834D_4B47_8B21_1F26E803E799" initialAmount="0">
        <notes>
          2(EGF:ErbB1)#P:GAP:Grb2:cPP
        </notes>
        <annotation>plasma membrane</annotation>
      </species>
      <species id="mwaed707b8_c624_479e_90ee_614ffc22f987" name="c25" compartment="mwE8BCF09B_834D_4B47_8B21_1F26E803E799" initialAmount="0">
        <notes>
          2(EGF:ErbB1)#P:GAP:Grb2:Sos
        </notes>
        <annotation>plasma membrane</annotation>
      </species>
      <species id="mwc803a558_87ef_4a1f_a551_fba891f75399" name="c88" compartment="mwE8BCF09B_834D_4B47_8B21_1F26E803E799" initialAmount="0">
        <notes>
          2(EGF:ErbB1)#P:GAP:Grb2:Sos:cPP
        </notes>
        <annotation>plasma membrane</annotation>
      </species>
      <species id="mwb5f33fb4_3dd8_4f00_aefc_fe1132ff477a" name="c27" compartment="mwE8BCF09B_834D_4B47_8B21_1F26E803E799" initialAmount="0">
        <notes>
          2(EGF:ErbB1)#P:GAP:Grb2:Sos:(Ras:GDP)
        </notes>
        <annotation>plasma membrane</annotation>
      </species>
      <species id="mwc519c252_5725_4594_a5ac_982c66520973" name="c89" compartment="mwE8BCF09B_834D_4B47_8B21_1F26E803E799" initialAmount="0">
        <notes>
          2(EGF:ErbB1)#P:GAP:Grb2:Sos:(Ras:GDP):cPP
        </notes>
        <annotation>plasma membrane</annotation>
      </species>
      <species id="mwddd7640e_a5f2_4ccd_88ba_fefa644d6922" name="c29" compartment="mwE8BCF09B_834D_4B47_8B21_1F26E803E799" initialAmount="0">
        <notes>
          2(EGF:ErbB1)#P:GAP:Grb2:Sos:(Ras:GTP)
        </notes>
        <annotation>plasma membrane</annotation>
      </species>
      <species id="mw1f5e0e2d_35cd_4dfa_a36f_46531d5d5cb3" name="c90" compartment="mwE8BCF09B_834D_4B47_8B21_1F26E803E799" initialAmount="0">
        <notes>
          2(EGF:ErbB1)#P:GAP:Grb2:Sos:(Ras:GTP):cPP
        </notes>
        <annotation>plasma membrane</annotation>
      </species>
      <species id="mw03a7975b_2a5c_4cb2_9306_d094c29354c0" name="c34" compartment="mwE8BCF09B_834D_4B47_8B21_1F26E803E799" initialAmount="0">
        <notes>
          2(EGF:ErbB1)#P:GAP:(Shc#P):Grb2
        </notes>
        <annotation>plasma membrane</annotation>
      </species>
      <species id="mw1b060484_4200_40c2_b4a9_5dd1c1f2c7a3" name="c91" compartment="mwE8BCF09B_834D_4B47_8B21_1F26E803E799" initialAmount="0">
        <notes>
          2(EGF:ErbB1)#P:GAP:(Shc#P):Grb2:cPP
        </notes>
        <annotation>plasma membrane</annotation>
      </species>
      <species id="mw391c7aed_cec9_48d0_9cfb_59cd9fca5127" name="c35" compartment="mwE8BCF09B_834D_4B47_8B21_1F26E803E799" initialAmount="0">
        <notes>
          2(EGF:ErbB1)#P:GAP:(Shc#P):Grb2:Sos
        </notes>
        <annotation>plasma membrane</annotation>
      </species>
      <species id="mw9fc6754a_c66a_44d6_a496_84b167d47276" name="c92" compartment="mwE8BCF09B_834D_4B47_8B21_1F26E803E799" initialAmount="0">
        <notes>
          2(EGF:ErbB1)#P:GAP:(Shc#P):Grb2:Sos:cPP
        </notes>
        <annotation>plasma membrane</annotation>
      </species>
      <species id="mw249795c5_c114_4343_a5f6_87bffc9fd51d" name="c36" compartment="mwE8BCF09B_834D_4B47_8B21_1F26E803E799" initialAmount="0">
        <notes>
          2(EGF:ErbB1)#P:GAP:(Shc#P):Grb2:Sos:(Ras:GDP)
        </notes>
        <annotation>plasma membrane</annotation>
      </species>
      <species id="mw91703d13_3b0d_4d52_ab5b_9e33b2d32626" name="c93" compartment="mwE8BCF09B_834D_4B47_8B21_1F26E803E799" initialAmount="0">
        <notes>
          2(EGF:ErbB1)#P:GAP:(Shc#P):Grb2:Sos:(Ras:GDP):cPP
        </notes>
        <annotation>plasma membrane</annotation>
      </species>
      <species id="mwbad31f14_0606_4429_b245_09c150f610fc" name="c37" compartment="mwE8BCF09B_834D_4B47_8B21_1F26E803E799" initialAmount="0">
        <notes>
          2(EGF:ErbB1)#P:GAP:(Shc#P):Grb2:Sos:(Ras:GTP)
        </notes>
        <annotation>plasma membrane</annotation>
      </species>
      <species id="mw70cefc42_c9a3_4e98_af95_dead787096c0" name="c94" compartment="mwE8BCF09B_834D_4B47_8B21_1F26E803E799" initialAmount="0">
        <notes>
          2(EGF:ErbB1)#P:GAP:(Shc#P):Grb2:Sos:(Ras:GTP):cPP
        </notes>
        <annotation>plasma membrane</annotation>
      </species>
      <species id="mw5690cd76_5d54_4a20_822d_80a1e5e52cbd" name="c189" compartment="mwE8BCF09B_834D_4B47_8B21_1F26E803E799" initialAmount="0">
        <notes>
          (ErbB1:ErbB2)#P:GAP:(Shc#P):Grb2
        </notes>
        <annotation>plasma membrane</annotation>
      </species>
      <species id="mw697bbba3_199d_4c6a_92eb_7546051381c2" name="c195" compartment="mwE8BCF09B_834D_4B47_8B21_1F26E803E799" initialAmount="0">
        <notes>
          (ErbB1:ErbB2)#P:GAP:(Shc#P):Grb2:cPP
        </notes>
        <annotation>plasma membrane</annotation>
      </species>
      <species id="mw9482e9fe_2351_419a_bc45_2581f413aff4" name="c190" compartment="mwE8BCF09B_834D_4B47_8B21_1F26E803E799" initialAmount="0">
        <notes>
          (ErbB1:ErbB3)#P:GAP:(Shc#P):Grb2
        </notes>
        <annotation>plasma membrane</annotation>
      </species>
      <species id="mwcd801d53_d88c_4629_bbff_7a9d4d42aec6" name="c196" compartment="mwE8BCF09B_834D_4B47_8B21_1F26E803E799" initialAmount="0">
        <notes>
          (ErbB1:ErbB3)#P:GAP:(Shc#P):Grb2:cPP
        </notes>
        <annotation>plasma membrane</annotation>
      </species>
      <species id="mw10d192d0_1614_49c7_86fe_d8082008f621" name="c191" compartment="mwE8BCF09B_834D_4B47_8B21_1F26E803E799" initialAmount="0">
        <notes>
          (ErbB1:ErbB4)#P:GAP:(Shc#P):Grb2
        </notes>
        <annotation>plasma membrane</annotation>
      </species>
      <species id="mw5fd4ab17_f7ad_4c17_aacd_d2a6cbcfad49" name="c197" compartment="mwE8BCF09B_834D_4B47_8B21_1F26E803E799" initialAmount="0">
        <notes>
          (ErbB1:ErbB4)#P:GAP:(Shc#P):Grb2:cPP
        </notes>
        <annotation>plasma membrane</annotation>
      </species>
      <species id="mw5ed3ef8f_acf1_4618_bc3d_82cbbe9c75c1" name="c198" compartment="mwE8BCF09B_834D_4B47_8B21_1F26E803E799" initialAmount="0">
        <notes>
          (ErbB1:ErbB2)#P:GAP:(Shc#P):Grb2:Sos
        </notes>
        <annotation>plasma membrane</annotation>
      </species>
      <species id="mwd608dc8c_9b23_4a4d_8f8c_1ca22bdf8328" name="c204" compartment="mwE8BCF09B_834D_4B47_8B21_1F26E803E799" initialAmount="0">
        <notes>
          (ErbB1:ErbB2)#P:GAP:(Shc#P):Grb2:Sos:cPP
        </notes>
        <annotation>plasma membrane</annotation>
      </species>
      <species id="mw790e9dc1_4c00_4ef3_85b0_f0e28aeaf1cb" name="c199" compartment="mwE8BCF09B_834D_4B47_8B21_1F26E803E799" initialAmount="0">
        <notes>
          (ErbB1:ErbB3)#P:GAP:(Shc#P):Grb2:Sos
        </notes>
        <annotation>plasma membrane</annotation>
      </species>
      <species id="mwdad57014_35da_467f_8436_c0d189378fb4" name="c205" compartment="mwE8BCF09B_834D_4B47_8B21_1F26E803E799" initialAmount="0">
        <notes>
          (ErbB1:ErbB3)#P:GAP:(Shc#P):Grb2:Sos:cPP
        </notes>
        <annotation>plasma membrane</annotation>
      </species>
      <species id="mwae1845cd_621a_4483_a05d_c8b7e8eff72c" name="c200" compartment="mwE8BCF09B_834D_4B47_8B21_1F26E803E799" initialAmount="0">
        <notes>
          (ErbB1:ErbB4)#P:GAP:(Shc#P):Grb2:Sos
        </notes>
        <annotation>plasma membrane</annotation>
      </species>
      <species id="mw057b6332_ed61_420f_8421_5ffdd1bc2fc4" name="c206" compartment="mwE8BCF09B_834D_4B47_8B21_1F26E803E799" initialAmount="0">
        <notes>
          (ErbB1:ErbB4)#P:GAP:(Shc#P):Grb2:Sos:cPP
        </notes>
        <annotation>plasma membrane</annotation>
      </species>
      <species id="mw6f99b56c_f3ce_4202_be37_2fbbe7391522" name="c207" compartment="mwE8BCF09B_834D_4B47_8B21_1F26E803E799" initialAmount="0">
        <notes>
          (ErbB1:ErbB2)#P:GAP:(Shc#P):Grb2:Sos:(Ras:GDP)
        </notes>
        <annotation>plasma membrane</annotation>
      </species>
      <species id="mw363eb7df_6469_4a9e_8fac_fcb0805a71af" name="c213" compartment="mwE8BCF09B_834D_4B47_8B21_1F26E803E799" initialAmount="0">
        <notes>
          (ErbB1:ErbB2)#P:GAP:(Shc#P):Grb2:Sos:(Ras:GDP):cPP
        </notes>
        <annotation>plasma membrane</annotation>
      </species>
      <species id="mw0b04758d_060f_4f42_b90a_637432d18d4c" name="c208" compartment="mwE8BCF09B_834D_4B47_8B21_1F26E803E799" initialAmount="0">
        <notes>
          (ErbB1:ErbB3)#P:GAP:(Shc#P):Grb2:Sos:(Ras:GDP)
        </notes>
        <annotation>plasma membrane</annotation>
      </species>
      <species id="mw4a5c5c82_8151_46ff_8da1_9f8b2f32fb71" name="c214" compartment="mwE8BCF09B_834D_4B47_8B21_1F26E803E799" initialAmount="0">
        <notes>
          (ErbB1:ErbB3)#P:GAP:(Shc#P):Grb2:Sos:(Ras:GDP):cPP
        </notes>
        <annotation>plasma membrane</annotation>
      </species>
      <species id="mw33934130_77a2_4512_86b8_f1906cc52b28" name="c209" compartment="mwE8BCF09B_834D_4B47_8B21_1F26E803E799" initialAmount="0">
        <notes>
          (ErbB1:ErbB4)#P:GAP:(Shc#P):Grb2:Sos:(Ras:GDP)
        </notes>
        <annotation>plasma membrane</annotation>
      </species>
      <species id="mw41d7b0d9_465b_4b27_b2e4_5f5b12ac842d" name="c215" compartment="mwE8BCF09B_834D_4B47_8B21_1F26E803E799" initialAmount="0">
        <notes>
          (ErbB1:ErbB4)#P:GAP:(Shc#P):Grb2:Sos:(Ras:GDP):cPP
        </notes>
        <annotation>plasma membrane</annotation>
      </species>
      <species id="mw3469b551_c27b_446d_b48b_bce23b62e8a5" name="c216" compartment="mwE8BCF09B_834D_4B47_8B21_1F26E803E799" initialAmount="0">
        <notes>
          (ErbB1:ErbB2)#P:GAP:(Shc#P):Grb2:Sos:(Ras:GTP)
        </notes>
        <annotation>plasma membrane</annotation>
      </species>
      <species id="mwe63a5e0f_945b_4356_bade_3e6d4fceccdd" name="c222" compartment="mwE8BCF09B_834D_4B47_8B21_1F26E803E799" initialAmount="0">
        <notes>
          (ErbB1:ErbB2)#P:GAP:(Shc#P):Grb2:Sos:(Ras:GTP):cPP
        </notes>
        <annotation>plasma membrane</annotation>
      </species>
      <species id="mw11597806_64de_43e3_824e_bb30def450ef" name="c217" compartment="mwE8BCF09B_834D_4B47_8B21_1F26E803E799" initialAmount="0">
        <notes>
          (ErbB1:ErbB3)#P:GAP:(Shc#P):Grb2:Sos:(Ras:GTP)
        </notes>
        <annotation>plasma membrane</annotation>
      </species>
      <species id="mw843d7acc_1372_4072_a0e0_831ce035e757" name="c223" compartment="mwE8BCF09B_834D_4B47_8B21_1F26E803E799" initialAmount="0">
        <notes>
          (ErbB1:ErbB3)#P:GAP:(Shc#P):Grb2:Sos:(Ras:GTP):cPP
        </notes>
        <annotation>plasma membrane</annotation>
      </species>
      <species id="mwb87fba33_2c7f_4507_8ea8_f05a8aceb687" name="c218" compartment="mwE8BCF09B_834D_4B47_8B21_1F26E803E799" initialAmount="0">
        <notes>
          (ErbB1:ErbB4)#P:GAP:(Shc#P):Grb2:Sos:(Ras:GTP)
        </notes>
        <annotation>plasma membrane</annotation>
      </species>
      <species id="mwce616a7e_f210_4d67_b7fb_bbcd5f869a56" name="c224" compartment="mwE8BCF09B_834D_4B47_8B21_1F26E803E799" initialAmount="0">
        <notes>
          (ErbB1:ErbB4)#P:GAP:(Shc#P):Grb2:Sos:(Ras:GTP):cPP
        </notes>
        <annotation>plasma membrane</annotation>
      </species>
      <species id="mw486d00cb_99e7_4f42_81d8_55a1da8fb027" name="c225" compartment="mwE8BCF09B_834D_4B47_8B21_1F26E803E799" initialAmount="0">
        <notes>
          (ErbB1:ErbB2)#P:GAP:Grb2
        </notes>
        <annotation>plasma membrane</annotation>
      </species>
      <species id="mwbae957d5_0d68_4322_9ff6_36173d530199" name="c231" compartment="mwE8BCF09B_834D_4B47_8B21_1F26E803E799" initialAmount="0">
        <notes>
          (ErbB1:ErbB2)#P:GAP:Grb2:cPP
        </notes>
        <annotation>plasma membrane</annotation>
      </species>
      <species id="mwb070aeaa_24a4_456b_b212_c79b8538beae" name="c226" compartment="mwE8BCF09B_834D_4B47_8B21_1F26E803E799" initialAmount="0">
        <notes>
          (ErbB1:ErbB3)#P:GAP:Grb2
        </notes>
        <annotation>plasma membrane</annotation>
      </species>
      <species id="mwba5d14da_0c30_4dc9_9aba_00b94d95c29d" name="c232" compartment="mwE8BCF09B_834D_4B47_8B21_1F26E803E799" initialAmount="0">
        <notes>
          (ErbB1:ErbB3)#P:GAP:Grb2:cPP
        </notes>
        <annotation>plasma membrane</annotation>
      </species>
      <species id="mwc73c9412_f145_4c93_be37_6cbf7f53be49" name="c227" compartment="mwE8BCF09B_834D_4B47_8B21_1F26E803E799" initialAmount="0">
        <notes>
          (ErbB1:ErbB4)#P:GAP:Grb2
        </notes>
        <annotation>plasma membrane</annotation>
      </species>
      <species id="mwc5b2dec8_c37d_4043_9a5a_b9c49b0cac72" name="c233" compartment="mwE8BCF09B_834D_4B47_8B21_1F26E803E799" initialAmount="0">
        <notes>
          (ErbB1:ErbB4)#P:GAP:Grb2:cPP
        </notes>
        <annotation>plasma membrane</annotation>
      </species>
      <species id="mwb748edda_1ddb_4e22_aa4b_1f632037b779" name="c243" compartment="mwE8BCF09B_834D_4B47_8B21_1F26E803E799" initialAmount="0">
        <notes>
          (ErbB1:ErbB2)#P:GAP:Grb2:Sos:(Ras:GDP)
        </notes>
        <annotation>plasma membrane</annotation>
      </species>
      <species id="mwef12de4e_45d8_4d5d_bedd_9c6374d21c32" name="c249" compartment="mwE8BCF09B_834D_4B47_8B21_1F26E803E799" initialAmount="0">
        <notes>
          (ErbB1:ErbB2)#P:GAP:Grb2:Sos:(Ras:GDP):cPP
        </notes>
        <annotation>plasma membrane</annotation>
      </species>
      <species id="mw66d0e9b7_318d_4a93_a741_17ea6ac5c79c" name="c244" compartment="mwE8BCF09B_834D_4B47_8B21_1F26E803E799" initialAmount="0">
        <notes>
          (ErbB1:ErbB3)#P:GAP:Grb2:Sos:(Ras:GDP)
        </notes>
        <annotation>plasma membrane</annotation>
      </species>
      <species id="mw9b96b53e_9759_4f9e_accd_eb70295dc068" name="c250" compartment="mwE8BCF09B_834D_4B47_8B21_1F26E803E799" initialAmount="0">
        <notes>
          (ErbB1:ErbB3)#P:GAP:Grb2:Sos:(Ras:GDP):cPP
        </notes>
        <annotation>plasma membrane</annotation>
      </species>
      <species id="mw9d1a6639_6e6d_4a8b_85c1_9369282a8397" name="c245" compartment="mwE8BCF09B_834D_4B47_8B21_1F26E803E799" initialAmount="0">
        <notes>
          (ErbB1:ErbB4)#P:GAP:Grb2:Sos:(Ras:GDP)
        </notes>
        <annotation>plasma membrane</annotation>
      </species>
      <species id="mw66b717ce_520d_453a_9f54_f72b77ceaba7" name="c251" compartment="mwE8BCF09B_834D_4B47_8B21_1F26E803E799" initialAmount="0">
        <notes>
          (ErbB1:ErbB4)#P:GAP:Grb2:Sos:(Ras:GDP):cPP
        </notes>
        <annotation>plasma membrane</annotation>
      </species>
      <species id="mw01e8c556_656e_4046_9462_7d7f17eefb23" name="c252" compartment="mwE8BCF09B_834D_4B47_8B21_1F26E803E799" initialAmount="0">
        <notes>
          (ErbB1:ErbB2)#P:GAP:Grb2:Sos:(Ras:GTP)
        </notes>
        <annotation>plasma membrane</annotation>
      </species>
      <species id="mwec383762_fa8d_401e_88aa_e8fe31e10823" name="c258" compartment="mwE8BCF09B_834D_4B47_8B21_1F26E803E799" initialAmount="0">
        <notes>
          (ErbB1:ErbB2)#P:GAP:Grb2:Sos:(Ras:GTP):cPP
        </notes>
        <annotation>plasma membrane</annotation>
      </species>
      <species id="mw813f200a_cd83_4fb4_8bfc_c91de57ee209" name="c253" compartment="mwE8BCF09B_834D_4B47_8B21_1F26E803E799" initialAmount="0">
        <notes>
          (ErbB1:ErbB3)#P:GAP:Grb2:Sos:(Ras:GTP)
        </notes>
        <annotation>plasma membrane</annotation>
      </species>
      <species id="mw054ddefb_7311_4cf1_aa11_b2485a01dd27" name="c259" compartment="mwE8BCF09B_834D_4B47_8B21_1F26E803E799" initialAmount="0">
        <notes>
          (ErbB1:ErbB3)#P:GAP:Grb2:Sos:(Ras:GTP):cPP
        </notes>
        <annotation>plasma membrane</annotation>
      </species>
      <species id="mwcd72d953_5bfe_4b47_ae90_4b74d76ac654" name="c254" compartment="mwE8BCF09B_834D_4B47_8B21_1F26E803E799" initialAmount="0">
        <notes>
          (ErbB1:ErbB4)#P:GAP:Grb2:Sos:(Ras:GTP)
        </notes>
        <annotation>plasma membrane</annotation>
      </species>
      <species id="mw91960b3a_f415_4d62_bbe2_3ffcf375971f" name="c260" compartment="mwE8BCF09B_834D_4B47_8B21_1F26E803E799" initialAmount="0">
        <notes>
          (ErbB1:ErbB4)#P:GAP:Grb2:Sos:(Ras:GTP):cPP
        </notes>
        <annotation>plasma membrane</annotation>
      </species>
      <species id="mwa1b50071_2b68_4eb0_8a1f_8332ed621feb" name="c234" compartment="mwE8BCF09B_834D_4B47_8B21_1F26E803E799" initialAmount="0">
        <notes>
          (ErbB1:ErbB2)#P:GAP:Grb2:Sos
        </notes>
        <annotation>plasma membrane</annotation>
      </species>
      <species id="mwd8fdce4b_1bb5_4e0d_9b4c_642e3657ef09" name="c240" compartment="mwE8BCF09B_834D_4B47_8B21_1F26E803E799" initialAmount="0">
        <notes>
          (ErbB1:ErbB2)#P:GAP:Grb2:Sos:cPP
        </notes>
        <annotation>plasma membrane</annotation>
      </species>
      <species id="mw65f0c560_702b_4ded_9f9e_b24d805c435b" name="c235" compartment="mwE8BCF09B_834D_4B47_8B21_1F26E803E799" initialAmount="0">
        <notes>
          (ErbB1:ErbB3)#P:GAP:Grb2:Sos
        </notes>
        <annotation>plasma membrane</annotation>
      </species>
      <species id="mw986fbd56_618b_4665_814f_36fdb5d44d80" name="c241" compartment="mwE8BCF09B_834D_4B47_8B21_1F26E803E799" initialAmount="0">
        <notes>
          (ErbB1:ErbB3)#P:GAP:Grb2:Sos:cPP
        </notes>
        <annotation>plasma membrane</annotation>
      </species>
      <species id="mw31e50695_c298_497b_ac49_9fec00cbd4d9" name="c236" compartment="mwE8BCF09B_834D_4B47_8B21_1F26E803E799" initialAmount="0">
        <notes>
          (ErbB1:ErbB4)#P:GAP:Grb2:Sos
        </notes>
        <annotation>plasma membrane</annotation>
      </species>
      <species id="mw00e2f1ac_910d_43ba_938f_03f18029947c" name="c242" compartment="mwE8BCF09B_834D_4B47_8B21_1F26E803E799" initialAmount="0">
        <notes>
          (ErbB1:ErbB4)#P:GAP:Grb2:Sos:cPP
        </notes>
        <annotation>plasma membrane</annotation>
      </species>
      <species id="mwe2e68b09_31b3_48d3_ada8_29b0b8f8a3ad" name="c300" compartment="mwE8BCF09B_834D_4B47_8B21_1F26E803E799" initialAmount="0">
        <notes>
          2(ErbB2)#P:GAP:(Shc#P):Grb2
        </notes>
        <annotation>plasma membrane</annotation>
      </species>
      <species id="mw18778d1b_1c0a_4608_8630_a9b0c05ad817" name="c301" compartment="mwE8BCF09B_834D_4B47_8B21_1F26E803E799" initialAmount="0">
        <notes>
          2(ErbB2)#P:GAP:(Shc#P):Grb2:cPP
        </notes>
        <annotation>plasma membrane</annotation>
      </species>
      <species id="mw3ae688ca_b9f2_4eb6_a6c6_8871fe6a25b6" name="c303" compartment="mwE8BCF09B_834D_4B47_8B21_1F26E803E799" initialAmount="0">
        <notes>
          2(ErbB2)#P:GAP:(Shc#P):Grb2:Sos
        </notes>
        <annotation>plasma membrane</annotation>
      </species>
      <species id="mwa3129d80_daea_44b6_93f4_9471ed650455" name="c304" compartment="mwE8BCF09B_834D_4B47_8B21_1F26E803E799" initialAmount="0">
        <notes>
          2(ErbB2)#P:GAP:(Shc#P):Grb2:Sos:cPP
        </notes>
        <annotation>plasma membrane</annotation>
      </species>
      <species id="mwfc61d7ac_e7a0_44d2_b173_cec4fa89224e" name="c306" compartment="mwE8BCF09B_834D_4B47_8B21_1F26E803E799" initialAmount="0">
        <notes>
          2(ErbB2)#P:GAP:(Shc#P):Grb2:Sos:(Ras:GDP)
        </notes>
        <annotation>plasma membrane</annotation>
      </species>
      <species id="mw154fde6d_b1ad_4725_a8ff_ddee12a7a75f" name="c307" compartment="mwE8BCF09B_834D_4B47_8B21_1F26E803E799" initialAmount="0">
        <notes>
          2(ErbB2)#P:GAP:(Shc#P):Grb2:Sos:(Ras:GDP):cPP
        </notes>
        <annotation>plasma membrane</annotation>
      </species>
      <species id="mw3f3d9f97_6601_4d3b_8dba_784b6bfc94fc" name="c309" compartment="mwE8BCF09B_834D_4B47_8B21_1F26E803E799" initialAmount="0">
        <notes>
          2(ErbB2)#P:GAP:(Shc#P):Grb2:Sos:(Ras:GTP)
        </notes>
        <annotation>plasma membrane</annotation>
      </species>
      <species id="mwbe4c7a3b_f1b7_445a_ac94_b891dcedfaa2" name="c310" compartment="mwE8BCF09B_834D_4B47_8B21_1F26E803E799" initialAmount="0">
        <notes>
          2(ErbB2)#P:GAP:(Shc#P):Grb2:Sos:(Ras:GTP):cPP
        </notes>
        <annotation>plasma membrane</annotation>
      </species>
      <species id="mw17efa81c_bbb5_422b_8e9f_a502bb0904ab" name="c312" compartment="mwE8BCF09B_834D_4B47_8B21_1F26E803E799" initialAmount="0">
        <notes>
          2(ErbB2)#P:GAP:Grb2
        </notes>
        <annotation>plasma membrane</annotation>
      </species>
      <species id="mw39427023_c72d_4788_bcda_ca0f2af9a374" name="c313" compartment="mwE8BCF09B_834D_4B47_8B21_1F26E803E799" initialAmount="0">
        <notes>
          2(ErbB2)#P:GAP:Grb2:cPP
        </notes>
        <annotation>plasma membrane</annotation>
      </species>
      <species id="mw3566a07c_b6a9_4b40_a528_c56dc6fcc858" name="c315" compartment="mwE8BCF09B_834D_4B47_8B21_1F26E803E799" initialAmount="0">
        <notes>
          2(ErbB2)#P:GAP:Grb2:Sos
        </notes>
        <annotation>plasma membrane</annotation>
      </species>
      <species id="mw0e9ec241_c1de_4c48_80fb_c5c7e1e27ca7" name="c316" compartment="mwE8BCF09B_834D_4B47_8B21_1F26E803E799" initialAmount="0">
        <notes>
          2(ErbB2)#P:GAP:Grb2:Sos:cPP
        </notes>
        <annotation>plasma membrane</annotation>
      </species>
      <species id="mw09fec763_1bb7_4183_b081_ca49ed4a586b" name="c318" compartment="mwE8BCF09B_834D_4B47_8B21_1F26E803E799" initialAmount="0">
        <notes>
          2(ErbB2)#P:GAP:Grb2:Sos:(Ras:GDP)
        </notes>
        <annotation>plasma membrane</annotation>
      </species>
      <species id="mw1016d832_ca9b_43e4_87c2_f0e14cb3abc9" name="c319" compartment="mwE8BCF09B_834D_4B47_8B21_1F26E803E799" initialAmount="0">
        <notes>
          2(ErbB2)#P:GAP:Grb2:Sos:(Ras:GDP):cPP
        </notes>
        <annotation>plasma membrane</annotation>
      </species>
      <species id="mw3ae3d741_226c_4498_bf3f_eefe8db0d079" name="c321" compartment="mwE8BCF09B_834D_4B47_8B21_1F26E803E799" initialAmount="0">
        <notes>
          2(ErbB2)#P:GAP:Grb2:Sos:(Ras:GTP)
        </notes>
        <annotation>plasma membrane</annotation>
      </species>
      <species id="mw914f7e25_4331_434b_b728_61172f60ee0d" name="c322" compartment="mwE8BCF09B_834D_4B47_8B21_1F26E803E799" initialAmount="0">
        <notes>
          2(ErbB2)#P:GAP:Grb2:Sos:(Ras:GTP):cPP
        </notes>
        <annotation>plasma membrane</annotation>
      </species>
      <species id="mwfcea6544_e194_4d98_a16c_7e8233da03d0" name="c357" compartment="mwE8BCF09B_834D_4B47_8B21_1F26E803E799" initialAmount="0">
        <notes>
          (ErbB3:ErbB2)#P:GAP:(Shc#P):Grb2
        </notes>
        <annotation>plasma membrane</annotation>
      </species>
      <species id="mw633103f9_90b1_4ea9_ab02_61c2135392dc" name="c358" compartment="mwE8BCF09B_834D_4B47_8B21_1F26E803E799" initialAmount="0">
        <notes>
          (ErbB3:ErbB2)#P:GAP:(Shc#P):Grb2:cPP
        </notes>
        <annotation>plasma membrane</annotation>
      </species>
      <species id="mw2824c035_d6eb_42ac_8db0_570d280000ea" name="c360" compartment="mwE8BCF09B_834D_4B47_8B21_1F26E803E799" initialAmount="0">
        <notes>
          (ErbB4:ErbB2)#P:GAP:(Shc#P):Grb2
        </notes>
        <annotation>plasma membrane</annotation>
      </species>
      <species id="mw02262bc3_24ea_4a4d_a7b6_b1a4fbde95f2" name="c361" compartment="mwE8BCF09B_834D_4B47_8B21_1F26E803E799" initialAmount="0">
        <notes>
          (ErbB4:ErbB2)#P:GAP:(Shc#P):Grb2:cPP
        </notes>
        <annotation>plasma membrane</annotation>
      </species>
      <species id="mw024c2504_e2f3_4753_b97e_3a52c25ce5e4" name="c366" compartment="mwE8BCF09B_834D_4B47_8B21_1F26E803E799" initialAmount="0">
        <notes>
          (ErbB4:ErbB2)#P:GAP:(Shc#P):Grb2:Sos
        </notes>
        <annotation>plasma membrane</annotation>
      </species>
      <species id="mw5533ecd7_4cb1_4bdb_8e0a_fabc8e3c197b" name="c367" compartment="mwE8BCF09B_834D_4B47_8B21_1F26E803E799" initialAmount="0">
        <notes>
          (ErbB4:ErbB2)#P:GAP:(Shc#P):Grb2:Sos:cPP
        </notes>
        <annotation>plasma membrane</annotation>
      </species>
      <species id="mw107b8d9c_73b5_4190_9d71_a0f23b4287d7" name="c369" compartment="mwE8BCF09B_834D_4B47_8B21_1F26E803E799" initialAmount="0">
        <notes>
          (ErbB3:ErbB2)#P:GAP:(Shc#P):Grb2:Sos:(Ras:GDP)
        </notes>
        <annotation>plasma membrane</annotation>
      </species>
      <species id="mwa895b924_7912_4c81_94bb_d4666a3a07ba" name="c370" compartment="mwE8BCF09B_834D_4B47_8B21_1F26E803E799" initialAmount="0">
        <notes>
          (ErbB3:ErbB2)#P:GAP:(Shc#P):Grb2:Sos:(Ras:GDP):cPP
        </notes>
        <annotation>plasma membrane</annotation>
      </species>
      <species id="mwd66530fd_55f9_428a_86d4_fa547fe26b96" name="c372" compartment="mwE8BCF09B_834D_4B47_8B21_1F26E803E799" initialAmount="0">
        <notes>
          (ErbB4:ErbB2)#P:GAP:(Shc#P):Grb2:Sos:(Ras:GDP)
        </notes>
        <annotation>plasma membrane</annotation>
      </species>
      <species id="mwce2e7996_7985_4ed2_a139_bafad724ab16" name="c373" compartment="mwE8BCF09B_834D_4B47_8B21_1F26E803E799" initialAmount="0">
        <notes>
          (ErbB4:ErbB2)#P:GAP:(Shc#P):Grb2:Sos:(Ras:GDP):cPP
        </notes>
        <annotation>plasma membrane</annotation>
      </species>
      <species id="mw6254b026_9ac0_4d7a_ba6c_b76dc35553c5" name="c375" compartment="mwE8BCF09B_834D_4B47_8B21_1F26E803E799" initialAmount="0">
        <notes>
          (ErbB3:ErbB2)#P:GAP:(Shc#P):Grb2:Sos:(Ras:GTP)
        </notes>
        <annotation>plasma membrane</annotation>
      </species>
      <species id="mw6a3fd90f_c315_42ce_aa60_302f95e15997" name="c376" compartment="mwE8BCF09B_834D_4B47_8B21_1F26E803E799" initialAmount="0">
        <notes>
          (ErbB3:ErbB2)#P:GAP:(Shc#P):Grb2:Sos:(Ras:GTP):cPP
        </notes>
        <annotation>plasma membrane</annotation>
      </species>
      <species id="mwb239b2a0_c234_4ff2_b1b6_838f394d3796" name="c378" compartment="mwE8BCF09B_834D_4B47_8B21_1F26E803E799" initialAmount="0">
        <notes>
          (ErbB4:ErbB2)#P:GAP:(Shc#P):Grb2:Sos:(Ras:GTP)
        </notes>
        <annotation>plasma membrane</annotation>
      </species>
      <species id="mw545e883c_824f_46a4_a392_0d3d238ffaaa" name="c379" compartment="mwE8BCF09B_834D_4B47_8B21_1F26E803E799" initialAmount="0">
        <notes>
          (ErbB4:ErbB2)#P:GAP:(Shc#P):Grb2:Sos:(Ras:GTP):cPP
        </notes>
        <annotation>plasma membrane</annotation>
      </species>
      <species id="mw8336d96a_4ad0_4916_8579_641cf4945812" name="c381" compartment="mwE8BCF09B_834D_4B47_8B21_1F26E803E799" initialAmount="0">
        <notes>
          (ErbB3:ErbB2)#P:GAP:Grb2
        </notes>
        <annotation>plasma membrane</annotation>
      </species>
      <species id="mw53eff282_3958_4656_bbbd_e0ad11a7fdaa" name="c382" compartment="mwE8BCF09B_834D_4B47_8B21_1F26E803E799" initialAmount="0">
        <notes>
          (ErbB3:ErbB2)#P:GAP:Grb2:cPP
        </notes>
        <annotation>plasma membrane</annotation>
      </species>
      <species id="mwaba21c41_9d2b_40fb_a96e_38214803ff43" name="c363" compartment="mwE8BCF09B_834D_4B47_8B21_1F26E803E799" initialAmount="0">
        <notes>
          (ErbB3:ErbB2)#P:GAP:(Shc#P):Grb2:Sos
        </notes>
        <annotation>plasma membrane</annotation>
      </species>
      <species id="mwc5a04371_a70f_45b9_aa4d_6366a3bcbb8f" name="c364" compartment="mwE8BCF09B_834D_4B47_8B21_1F26E803E799" initialAmount="0">
        <notes>
          (ErbB3:ErbB2)#P:GAP:(Shc#P):Grb2:Sos:cPP
        </notes>
        <annotation>plasma membrane</annotation>
      </species>
      <species id="mw56f2eea7_a2e1_4720_a312_8fe5db971b1b" name="c384" compartment="mwE8BCF09B_834D_4B47_8B21_1F26E803E799" initialAmount="0">
        <notes>
          (ErbB4:ErbB2)#P:GAP:Grb2
        </notes>
        <annotation>plasma membrane</annotation>
      </species>
      <species id="mwff15864e_db41_4ebc_9042_4c19713bb975" name="c385" compartment="mwE8BCF09B_834D_4B47_8B21_1F26E803E799" initialAmount="0">
        <notes>
          (ErbB4:ErbB2)#P:GAP:Grb2:cPP
        </notes>
        <annotation>plasma membrane</annotation>
      </species>
      <species id="mw6e8f355a_fd5f_4831_a06a_a0bd87fb0eb8" name="c387" compartment="mwE8BCF09B_834D_4B47_8B21_1F26E803E799" initialAmount="0">
        <notes>
          (ErbB3:ErbB2)#P:GAP:Grb2:Sos
        </notes>
        <annotation>plasma membrane</annotation>
      </species>
      <species id="mwaf39e69a_9e5b_4b98_b0b4_f1f2fd4ae445" name="c388" compartment="mwE8BCF09B_834D_4B47_8B21_1F26E803E799" initialAmount="0">
        <notes>
          (ErbB3:ErbB2)#P:GAP:Grb2:Sos:cPP
        </notes>
        <annotation>plasma membrane</annotation>
      </species>
      <species id="mw8e6f92a8_e589_44e6_bd9e_8df83062e056" name="c390" compartment="mwE8BCF09B_834D_4B47_8B21_1F26E803E799" initialAmount="0">
        <notes>
          (ErbB4:ErbB2)#P:GAP:Grb2:Sos
        </notes>
        <annotation>plasma membrane</annotation>
      </species>
      <species id="mw3f478e0d_2770_4510_9449_ed9d65f54263" name="c391" compartment="mwE8BCF09B_834D_4B47_8B21_1F26E803E799" initialAmount="0">
        <notes>
          (ErbB4:ErbB2)#P:GAP:Grb2:Sos:cPP
        </notes>
        <annotation>plasma membrane</annotation>
      </species>
      <species id="mwfa3cc710_c5fa_49c0_a0ac_5ff73ece73a0" name="c393" compartment="mwE8BCF09B_834D_4B47_8B21_1F26E803E799" initialAmount="0">
        <notes>
          (ErbB3:ErbB2)#P:GAP:Grb2:Sos:(Ras:GDP)
        </notes>
        <annotation>plasma membrane</annotation>
      </species>
      <species id="mw4e1cef65_1e31_4840_be68_e0f28b0a6a82" name="c394" compartment="mwE8BCF09B_834D_4B47_8B21_1F26E803E799" initialAmount="0">
        <notes>
          (ErbB3:ErbB2)#P:GAP:Grb2:Sos:(Ras:GDP):cPP
        </notes>
        <annotation>plasma membrane</annotation>
      </species>
      <species id="mwae93e5ea_1592_4ae0_a97e_849d11e5cf5c" name="c396" compartment="mwE8BCF09B_834D_4B47_8B21_1F26E803E799" initialAmount="0">
        <notes>
          (ErbB4:ErbB2)#P:GAP:Grb2:Sos:(Ras:GDP)
        </notes>
        <annotation>plasma membrane</annotation>
      </species>
      <species id="mw2698f50e_d8aa_41bc_9ef0_8d4e30838e02" name="c397" compartment="mwE8BCF09B_834D_4B47_8B21_1F26E803E799" initialAmount="0">
        <notes>
          (ErbB4:ErbB2)#P:GAP:Grb2:Sos:(Ras:GDP):cPP
        </notes>
        <annotation>plasma membrane</annotation>
      </species>
      <species id="mw0d09865f_2279_4c4a_aca9_8cc5a124f01c" name="c399" compartment="mwE8BCF09B_834D_4B47_8B21_1F26E803E799" initialAmount="0">
        <notes>
          (ErbB3:ErbB2)#P:GAP:Grb2:Sos:(Ras:GTP)
        </notes>
        <annotation>plasma membrane</annotation>
      </species>
      <species id="mwd1c3d789_e864_4e25_b675_0b880155ea6d" name="c400" compartment="mwE8BCF09B_834D_4B47_8B21_1F26E803E799" initialAmount="0">
        <notes>
          (ErbB3:ErbB2)#P:GAP:Grb2:Sos:(Ras:GTP):cPP
        </notes>
        <annotation>plasma membrane</annotation>
      </species>
      <species id="mw6572b3a4_912f_4006_9d09_55cd99e05f5f" name="c402" compartment="mwE8BCF09B_834D_4B47_8B21_1F26E803E799" initialAmount="0">
        <notes>
          (ErbB4:ErbB2)#P:GAP:Grb2:Sos:(Ras:GTP)
        </notes>
        <annotation>plasma membrane</annotation>
      </species>
      <species id="mw5acffd4c_5f6c_455e_a044_1fe0f8936009" name="c403" compartment="mwE8BCF09B_834D_4B47_8B21_1F26E803E799" initialAmount="0">
        <notes>
          (ErbB4:ErbB2)#P:GAP:Grb2:Sos:(Ras:GTP):cPP
        </notes>
        <annotation>plasma membrane</annotation>
      </species>
      <species id="mwc72954fe_db2b_46ca_bffd_1d6823e70cbe" name="c9" compartment="mwE8BCF09B_834D_4B47_8B21_1F26E803E799" initialAmount="0">
        <notes>
          cPP
        </notes>
        <annotation>endosomal membrane</annotation>
      </species>
      <species id="mw59535dfb_11ff_4373_96b0_56f7284c1931" name="c404" compartment="mwE8BCF09B_834D_4B47_8B21_1F26E803E799" initialAmount="0">
        <notes>
          (ErbB4:ErbB2)#P:GAP:Grb2:Sos:(Ras:GTP)
        </notes>
        <annotation>endosomal membrane</annotation>
      </species>
      <species id="mw3307b942_cb6b_4617_8ba1_f7d97768828d" name="c401" compartment="mwE8BCF09B_834D_4B47_8B21_1F26E803E799" initialAmount="0">
        <notes>
          (ErbB3:ErbB2)#P:GAP:Grb2:Sos:(Ras:GTP)
        </notes>
        <annotation>endosomal membrane</annotation>
      </species>
      <species id="mw413801d6_9c73_4db6_a425_65f9a9cade09" name="c398" compartment="mwE8BCF09B_834D_4B47_8B21_1F26E803E799" initialAmount="0">
        <notes>
          (ErbB4:ErbB2)#P:GAP:Grb2:Sos:(Ras:GDP)
        </notes>
        <annotation>endosomal membrane</annotation>
      </species>
      <species id="mw4e92954d_995a_4e7b_8b37_b4ab6735688b" name="c395" compartment="mwE8BCF09B_834D_4B47_8B21_1F26E803E799" initialAmount="0">
        <notes>
          (ErbB3:ErbB2)#P:GAP:Grb2:Sos:(Ras:GDP)
        </notes>
        <annotation>endosomal membrane</annotation>
      </species>
      <species id="mw0bc6e74e_2316_46fc_9253_06dc1519203b" name="c392" compartment="mwE8BCF09B_834D_4B47_8B21_1F26E803E799" initialAmount="0">
        <notes>
          (ErbB4:ErbB2)#P:GAP:Grb2:Sos
        </notes>
        <annotation>endosomal membrane</annotation>
      </species>
      <species id="mw1f9f7a3d_a9d0_47a6_b026_57b169a2acad" name="c389" compartment="mwE8BCF09B_834D_4B47_8B21_1F26E803E799" initialAmount="0">
        <notes>
          (ErbB3:ErbB2)#P:GAP:Grb2:Sos
        </notes>
        <annotation>endosomal membrane</annotation>
      </species>
      <species id="mwf93f7e41_94f5_4938_aab7_0b1f05acef20" name="c386" compartment="mwE8BCF09B_834D_4B47_8B21_1F26E803E799" initialAmount="0">
        <notes>
          (ErbB4:ErbB2)#P:GAP:Grb2
        </notes>
        <annotation>endosomal membrane</annotation>
      </species>
      <species id="mw3eb177d4_be22_4041_8a6f_e458e6e01568" name="c365" compartment="mwE8BCF09B_834D_4B47_8B21_1F26E803E799" initialAmount="0">
        <notes>
          (ErbB3:ErbB2)#P:GAP:(Shc#P):Grb2:Sos
        </notes>
        <annotation>endosomal membrane</annotation>
      </species>
      <species id="mwe9f530a4_fc1b_4f43_9fbe_a3d579e8e2eb" name="c383" compartment="mwE8BCF09B_834D_4B47_8B21_1F26E803E799" initialAmount="0">
        <notes>
          (ErbB3:ErbB2)#P:GAP:Grb2
        </notes>
        <annotation>endosomal membrane</annotation>
      </species>
      <species id="mweb7337d2_f78a_40e6_9f1e_f83443595ae4" name="c380" compartment="mwE8BCF09B_834D_4B47_8B21_1F26E803E799" initialAmount="0">
        <notes>
          (ErbB4:ErbB2)#P:GAP:(Shc#P):Grb2:Sos:(Ras:GTP)
        </notes>
        <annotation>endosomal membrane</annotation>
      </species>
      <species id="mw8380e9f9_8a05_4997_b929_2a1572b1132e" name="c377" compartment="mwE8BCF09B_834D_4B47_8B21_1F26E803E799" initialAmount="0">
        <notes>
          (ErbB3:ErbB2)#P:GAP:(Shc#P):Grb2:Sos:(Ras:GTP)
        </notes>
        <annotation>endosomal membrane</annotation>
      </species>
      <species id="mwfdb82636_1e6e_4926_827d_675cd0f727e9" name="c374" compartment="mwE8BCF09B_834D_4B47_8B21_1F26E803E799" initialAmount="0">
        <notes>
          (ErbB4:ErbB2)#P:GAP:(Shc#P):Grb2:Sos:(Ras:GDP)
        </notes>
        <annotation>endosomal membrane</annotation>
      </species>
      <species id="mw2029ef1c_8c67_4000_88af_5c6cc84fb4f3" name="c371" compartment="mwE8BCF09B_834D_4B47_8B21_1F26E803E799" initialAmount="0">
        <notes>
          (ErbB3:ErbB2)#P:GAP:(Shc#P):Grb2:Sos:(Ras:GDP)
        </notes>
        <annotation>endosomal membrane</annotation>
      </species>
      <species id="mwc76d46ad_82fc_4fd2_9d81_292926738984" name="c368" compartment="mwE8BCF09B_834D_4B47_8B21_1F26E803E799" initialAmount="0">
        <notes>
          (ErbB4:ErbB2)#P:GAP:(Shc#P):Grb2:Sos
        </notes>
        <annotation>endosomal membrane</annotation>
      </species>
      <species id="mwf1244a72_abe8_4539_990e_b9ad28399301" name="c362" compartment="mwE8BCF09B_834D_4B47_8B21_1F26E803E799" initialAmount="0">
        <notes>
          (ErbB4:ErbB2)#P:GAP:(Shc#P):Grb2
        </notes>
        <annotation>endosomal membrane</annotation>
      </species>
      <species id="mwb9095c42_50b1_4039_b6c1_73624cf26307" name="c359" compartment="mwE8BCF09B_834D_4B47_8B21_1F26E803E799" initialAmount="0">
        <notes>
          (ErbB3:ErbB2)#P:GAP:(Shc#P):Grb2
        </notes>
        <annotation>endosomal membrane</annotation>
      </species>
      <species id="mwff6080e2_155c_42f9_8596_0908c40bc00e" name="c323" compartment="mwE8BCF09B_834D_4B47_8B21_1F26E803E799" initialAmount="0">
        <notes>
          2(ErbB2)#P:GAP:Grb2:Sos:(Ras:GTP)
        </notes>
        <annotation>endosomal membrane</annotation>
      </species>
      <species id="mw99ceeac4_7770_4132_b2e7_798418d70a04" name="c320" compartment="mwE8BCF09B_834D_4B47_8B21_1F26E803E799" initialAmount="0">
        <notes>
          2(ErbB2)#P:GAP:Grb2:Sos:(Ras:GDP)
        </notes>
        <annotation>endosomal membrane</annotation>
      </species>
      <species id="mw75380df1_5156_4677_a90c_157cf8ade58a" name="c317" compartment="mwE8BCF09B_834D_4B47_8B21_1F26E803E799" initialAmount="0">
        <notes>
          2(ErbB2)#P:GAP:Grb2:Sos
        </notes>
        <annotation>endosomal membrane</annotation>
      </species>
      <species id="mw542c0bcf_0b81_45b9_8242_0504cee030e5" name="c314" compartment="mwE8BCF09B_834D_4B47_8B21_1F26E803E799" initialAmount="0">
        <notes>
          2(ErbB2)#P:GAP:Grb2
        </notes>
        <annotation>endosomal membrane</annotation>
      </species>
      <species id="mw7acea102_f3dc_4725_80ed_b0eba890c2be" name="c311" compartment="mwE8BCF09B_834D_4B47_8B21_1F26E803E799" initialAmount="0">
        <notes>
          2(ErbB2)#P:GAP:(Shc#P):Grb2:Sos:(Ras:GTP)
        </notes>
        <annotation>endosomal membrane</annotation>
      </species>
      <species id="mw69218595_a85d_45ff_b876_07f0af498b27" name="c308" compartment="mwE8BCF09B_834D_4B47_8B21_1F26E803E799" initialAmount="0">
        <notes>
          2(ErbB2)#P:GAP:(Shc#P):Grb2:Sos:(Ras:GDP)
        </notes>
        <annotation>endosomal membrane</annotation>
      </species>
      <species id="mw288a7688_1a8c_49bf_8e7a_b65f99765bab" name="c305" compartment="mwE8BCF09B_834D_4B47_8B21_1F26E803E799" initialAmount="0">
        <notes>
          2(ErbB2)#P:GAP:(Shc#P):Grb2:Sos
        </notes>
        <annotation>endosomal membrane</annotation>
      </species>
      <species id="mw1453c627_eeb5_46ea_ac2f_fe84f05d587e" name="c302" compartment="mwE8BCF09B_834D_4B47_8B21_1F26E803E799" initialAmount="0">
        <notes>
          2(ErbB2)#P:GAP:(Shc#P):Grb2
        </notes>
        <annotation>endosomal membrane</annotation>
      </species>
      <species id="mw340af975_96c8_4060_929c_2c92924248f2" name="c239" compartment="mwE8BCF09B_834D_4B47_8B21_1F26E803E799" initialAmount="0">
        <notes>
          (ErbB1:ErbB4)#P:GAP:Grb2:Sos
        </notes>
        <annotation>endosomal membrane</annotation>
      </species>
      <species id="mw80afa00b_b7a3_49df_bbe7_ab0ac8a9c293" name="c238" compartment="mwE8BCF09B_834D_4B47_8B21_1F26E803E799" initialAmount="0">
        <notes>
          (ErbB1:ErbB3)#P:GAP:Grb2:Sos
        </notes>
        <annotation>endosomal membrane</annotation>
      </species>
      <species id="mwa624dfc9_4cf5_4e64_8978_6665c8a94936" name="c237" compartment="mwE8BCF09B_834D_4B47_8B21_1F26E803E799" initialAmount="0">
        <notes>
          (ErbB1:ErbB2)#P:GAP:Grb2:Sos
        </notes>
        <annotation>endosomal membrane</annotation>
      </species>
      <species id="mw46a4966f_e6ae_42a2_bb89_87a1ed7e3db2" name="c257" compartment="mwE8BCF09B_834D_4B47_8B21_1F26E803E799" initialAmount="0">
        <notes>
          (ErbB1:ErbB4)#P:GAP:Grb2:Sos:(Ras:GTP)
        </notes>
        <annotation>endosomal membrane</annotation>
      </species>
      <species id="mwb47aeb7f_4158_4be4_82ae_e578634ba657" name="c256" compartment="mwE8BCF09B_834D_4B47_8B21_1F26E803E799" initialAmount="0">
        <notes>
          (ErbB1:ErbB3)#P:GAP:Grb2:Sos:(Ras:GTP)
        </notes>
        <annotation>endosomal membrane</annotation>
      </species>
      <species id="mw69f6e3ef_74fb_4857_a00a_ec112d78d408" name="c255" compartment="mwE8BCF09B_834D_4B47_8B21_1F26E803E799" initialAmount="0">
        <notes>
          (ErbB1:ErbB2)#P:GAP:Grb2:Sos:(Ras:GTP)
        </notes>
        <annotation>endosomal membrane</annotation>
      </species>
      <species id="mwd3563a7a_785f_48bc_84ac_de583b3e9bf4" name="c248" compartment="mwE8BCF09B_834D_4B47_8B21_1F26E803E799" initialAmount="0">
        <notes>
          (ErbB1:ErbB4)#P:GAP:Grb2:Sos:(Ras:GDP)
        </notes>
        <annotation>endosomal membrane</annotation>
      </species>
      <species id="mw7057abc6_bebf_49aa_86b9_d8a25828197b" name="c247" compartment="mwE8BCF09B_834D_4B47_8B21_1F26E803E799" initialAmount="0">
        <notes>
          (ErbB1:ErbB3)#P:GAP:Grb2:Sos:(Ras:GDP)
        </notes>
        <annotation>endosomal membrane</annotation>
      </species>
      <species id="mw1db589f2_47c1_464a_8c25_7bdd6c11e8cb" name="c246" compartment="mwE8BCF09B_834D_4B47_8B21_1F26E803E799" initialAmount="0">
        <notes>
          (ErbB1:ErbB2)#P:GAP:Grb2:Sos:(Ras:GDP)
        </notes>
        <annotation>endosomal membrane</annotation>
      </species>
      <species id="mw0556d6fa_6b58_4015_b8a4_81073344e90a" name="c230" compartment="mwE8BCF09B_834D_4B47_8B21_1F26E803E799" initialAmount="0">
        <notes>
          (ErbB1:ErbB4)#P:GAP:Grb2
        </notes>
        <annotation>endosomal membrane</annotation>
      </species>
      <species id="mw74114026_edd1_49e5_96fe_9bcd444f8ce5" name="c229" compartment="mwE8BCF09B_834D_4B47_8B21_1F26E803E799" initialAmount="0">
        <notes>
          (ErbB1:ErbB3)#P:GAP:Grb2
        </notes>
        <annotation>endosomal membrane</annotation>
      </species>
      <species id="mw722d2f41_fa84_4e58_b63d_89feee3de6c0" name="c228" compartment="mwE8BCF09B_834D_4B47_8B21_1F26E803E799" initialAmount="0">
        <notes>
          (ErbB1:ErbB2)#P:GAP:Grb2
        </notes>
        <annotation>endosomal membrane</annotation>
      </species>
      <species id="mwb23be2c5_b54c_4831_a66b_68fced78faa9" name="c221" compartment="mwE8BCF09B_834D_4B47_8B21_1F26E803E799" initialAmount="0">
        <notes>
          (ErbB1:ErbB4)#P:GAP:(Shc#P):Grb2:Sos:(Ras:GTP)
        </notes>
        <annotation>endosomal membrane</annotation>
      </species>
      <species id="mwc32c6f30_6ed9_4c20_b71e_c58051e090fc" name="c220" compartment="mwE8BCF09B_834D_4B47_8B21_1F26E803E799" initialAmount="0">
        <notes>
          (ErbB1:ErbB3)#P:GAP:(Shc#P):Grb2:Sos:(Ras:GTP)
        </notes>
        <annotation>endosomal membrane</annotation>
      </species>
      <species id="mwd2883173_207b_411d_8991_5aa4654f0317" name="c219" compartment="mwE8BCF09B_834D_4B47_8B21_1F26E803E799" initialAmount="0">
        <notes>
          (ErbB1:ErbB2)#P:GAP:(Shc#P):Grb2:Sos:(Ras:GTP)
        </notes>
        <annotation>endosomal membrane</annotation>
      </species>
      <species id="mw7b81cd4e_e7f8_42d6_bd18_08f3dbfa33e5" name="c212" compartment="mwE8BCF09B_834D_4B47_8B21_1F26E803E799" initialAmount="0">
        <notes>
          (ErbB1:ErbB4)#P:GAP:(Shc#P):Grb2:Sos:(Ras:GDP)
        </notes>
        <annotation>endosomal membrane</annotation>
      </species>
      <species id="mw97549d35_aae5_4a3c_b649_e900229f2608" name="c211" compartment="mwE8BCF09B_834D_4B47_8B21_1F26E803E799" initialAmount="0">
        <notes>
          (ErbB1:ErbB3)#P:GAP:(Shc#P):Grb2:Sos:(Ras:GDP)
        </notes>
        <annotation>endosomal membrane</annotation>
      </species>
      <species id="mwf42c1022_a2e9_46ab_8f32_35e5d85847dc" name="c210" compartment="mwE8BCF09B_834D_4B47_8B21_1F26E803E799" initialAmount="0">
        <notes>
          (ErbB1:ErbB2)#P:GAP:(Shc#P):Grb2:Sos:(Ras:GDP)
        </notes>
        <annotation>endosomal membrane</annotation>
      </species>
      <species id="mwf1bba9a4_597f_4f97_94eb_18d5270e2625" name="c203" compartment="mwE8BCF09B_834D_4B47_8B21_1F26E803E799" initialAmount="0">
        <notes>
          (ErbB1:ErbB4)#P:GAP:(Shc#P):Grb2:Sos
        </notes>
        <annotation>endosomal membrane</annotation>
      </species>
      <species id="mw79b12f76_864b_42d4_ac82_2da4e42d4027" name="c202" compartment="mwE8BCF09B_834D_4B47_8B21_1F26E803E799" initialAmount="0">
        <notes>
          (ErbB1:ErbB3)#P:GAP:(Shc#P):Grb2:Sos
        </notes>
        <annotation>endosomal membrane</annotation>
      </species>
      <species id="mwc432ad8a_708f_437f_88ff_22857604032a" name="c201" compartment="mwE8BCF09B_834D_4B47_8B21_1F26E803E799" initialAmount="0">
        <notes>
          (ErbB1:ErbB2)#P:GAP:(Shc#P):Grb2:Sos
        </notes>
        <annotation>endosomal membrane</annotation>
      </species>
      <species id="mw8c1c8f79_7381_45ff_b1a8_b7540ed5ec53" name="c194" compartment="mwE8BCF09B_834D_4B47_8B21_1F26E803E799" initialAmount="0">
        <notes>
          (ErbB1:ErbB4)#P:GAP:(Shc#P):Grb2
        </notes>
        <annotation>endosomal membrane</annotation>
      </species>
      <species id="mw0f2c218f_22f0_41e7_860a_5a60c30bd6b2" name="c193" compartment="mwE8BCF09B_834D_4B47_8B21_1F26E803E799" initialAmount="0">
        <notes>
          (ErbB1:ErbB3)#P:GAP:(Shc#P):Grb2
        </notes>
        <annotation>endosomal membrane</annotation>
      </species>
      <species id="mwa69b438f_c232_4fa3_ac0e_3bb677df1aae" name="c192" compartment="mwE8BCF09B_834D_4B47_8B21_1F26E803E799" initialAmount="0">
        <notes>
          (ErbB1:ErbB2)#P:GAP:(Shc#P):Grb2
        </notes>
        <annotation>endosomal membrane</annotation>
      </species>
      <species id="mw9f633bfd_7aab_45b5_ab10_93fe5a776e88" name="c68" compartment="mwE8BCF09B_834D_4B47_8B21_1F26E803E799" initialAmount="0">
        <notes>
          2(EGF:ErbB1)#P:GAP:(Shc#P):Grb2:Sos:(Ras:GTP)
        </notes>
        <annotation>endosomal membrane</annotation>
      </species>
      <species id="mwd42add4d_1ee5_4328_bb73_94ed74d689d3" name="c67" compartment="mwE8BCF09B_834D_4B47_8B21_1F26E803E799" initialAmount="0">
        <notes>
          2(EGF:ErbB1)#P:GAP:(Shc#P):Grb2:Sos:(Ras:GDP)
        </notes>
        <annotation>endosomal membrane</annotation>
      </species>
      <species id="mw51566c85_cd8a_4609_b229_3a828e67da2c" name="c66" compartment="mwE8BCF09B_834D_4B47_8B21_1F26E803E799" initialAmount="0">
        <notes>
          2(EGF:ErbB1)#P:GAP:(Shc#P):Grb2:Sos
        </notes>
        <annotation>endosomal membrane</annotation>
      </species>
      <species id="mwba55f05a_8da3_4a8e_a08f_2dae85a33f34" name="c65" compartment="mwE8BCF09B_834D_4B47_8B21_1F26E803E799" initialAmount="0">
        <notes>
          2(EGF:ErbB1)#P:GAP:(Shc#P):Grb2
        </notes>
        <annotation>endosomal membrane</annotation>
      </species>
      <species id="mwa413157e_5be9_4f38_bbe0_ca08e99e1bf1" name="c21" compartment="mwE8BCF09B_834D_4B47_8B21_1F26E803E799" initialAmount="0">
        <notes>
          2(EGF:ErbB1)#P:GAP:Grb2:Sos:(Ras:GTP)
        </notes>
        <annotation>endosomal membrane</annotation>
      </species>
      <species id="mw1ff27468_e177_44df_82b2_3838bf7365f1" name="c20" compartment="mwE8BCF09B_834D_4B47_8B21_1F26E803E799" initialAmount="0">
        <notes>
          2(EGF:ErbB1)#P:GAP:Grb2:Sos:(Ras:GDP)
        </notes>
        <annotation>endosomal membrane</annotation>
      </species>
      <species id="mw957be077_73cd_446f_8b6b_66680f6cdc21" name="c18" compartment="mwE8BCF09B_834D_4B47_8B21_1F26E803E799" initialAmount="0">
        <notes>
          2(EGF:ErbB1)#P:GAP:Grb2
        </notes>
        <annotation>endosomal membrane</annotation>
      </species>
      <species id="mw6a679e35_9b58_4fd7_808f_6ad59d6a9ebe" name="c19" compartment="mwE8BCF09B_834D_4B47_8B21_1F26E803E799" initialAmount="0">
        <notes>
          2(EGF:ErbB1)#P:GAP:Grb2:Sos
        </notes>
        <annotation>endosomal membrane</annotation>
      </species>
      <species id="mw15e2ba88_f4b3_4029_b2ab_11aceef06fa6" name="c6" compartment="mwE8BCF09B_834D_4B47_8B21_1F26E803E799" initialAmount="0">
        <notes>
          ErbB1:ATP
        </notes>
        <annotation>endosomal membrane</annotation>
      </species>
      <species id="mw6ec01bf1_ff49_48b5_abf8_8e6f60e8ba80" name="c5" compartment="mwE8BCF09B_834D_4B47_8B21_1F26E803E799" initialAmount="0">
        <notes>
          2(EGF:ErbB1)#P
        </notes>
        <annotation>plasma membrane</annotation>
      </species>
      <species id="mw9b6c340e_9cee_4782_841e_bd53515c99d4" name="c8" compartment="mwE8BCF09B_834D_4B47_8B21_1F26E803E799" initialAmount="0">
        <notes>
          2(EGF:ErbB1)#P
        </notes>
        <annotation>endosomal membrane</annotation>
      </species>
      <species id="mw1776e471_c6ae_40b3_828f_bdeefa7818a7" name="c15" compartment="mwE8BCF09B_834D_4B47_8B21_1F26E803E799" initialAmount="0">
        <notes>
          2(EGF:ErbB1)#P:GAP
        </notes>
        <annotation>plasma membrane</annotation>
      </species>
      <species id="mwf77f3012_b854_4a3a_9d36_ffda00c368e2" name="c17" compartment="mwE8BCF09B_834D_4B47_8B21_1F26E803E799" initialAmount="0">
        <notes>
          2(EGF:ErbB1)#P:GAP
        </notes>
        <annotation>endosomal membrane</annotation>
      </species>
      <species id="mwbeb1f626_6b2e_4d96_a7a7_54957dc30d0a" name="c32" compartment="mwE8BCF09B_834D_4B47_8B21_1F26E803E799" initialAmount="0">
        <notes>
          2(EGF:ErbB1)#P:GAP:Shc
        </notes>
        <annotation>plasma membrane</annotation>
      </species>
      <species id="mw9597a1fc_a788_4fc0_9710_d8455652a3cb" name="c63" compartment="mwE8BCF09B_834D_4B47_8B21_1F26E803E799" initialAmount="0">
        <notes>
          2(EGF:ErbB1)#P:GAP:Shc
        </notes>
        <annotation>endosomal membrane</annotation>
      </species>
      <species id="mw30930301_4e39_48d8_af83_d8e6349ebe7d" name="c33" compartment="mwE8BCF09B_834D_4B47_8B21_1F26E803E799" initialAmount="0">
        <notes>
          2(EGF:ErbB1)#P:GAP:(Shc#P)
        </notes>
        <annotation>plasma membrane</annotation>
      </species>
      <species id="mwc73535d0_23e8_41cf_a669_f64ffd15e0ce" name="c64" compartment="mwE8BCF09B_834D_4B47_8B21_1F26E803E799" initialAmount="0">
        <notes>
          2(EGF:ErbB1)#P:GAP:(Shc#P)
        </notes>
        <annotation>endosomal membrane</annotation>
      </species>
      <species id="mw0d05a54e_585d_4419_8063_79624c3bff7f" name="c347" compartment="mwE8BCF09B_834D_4B47_8B21_1F26E803E799" initialAmount="0">
        <notes>
          (ErbB3:ErbB2)#P:GAP:Shc
        </notes>
        <annotation>plasma membrane</annotation>
      </species>
      <species id="mw47891703_bda6_40f4_a2cc_bfbb25d31725" name="c349" compartment="mwE8BCF09B_834D_4B47_8B21_1F26E803E799" initialAmount="0">
        <notes>
          (ErbB3:ErbB2)#P:GAP:Shc
        </notes>
        <annotation>endosomal membrane</annotation>
      </species>
      <species id="mwa4457863_46e4_40e2_b71f_bc82f0555055" name="c348" compartment="mwE8BCF09B_834D_4B47_8B21_1F26E803E799" initialAmount="0">
        <notes>
          (ErbB4:ErbB2)#P:GAP:Shc
        </notes>
        <annotation>plasma membrane</annotation>
      </species>
      <species id="mwdd2c09b2_fb04_482a_9a5f_aae31fa251f8" name="c350" compartment="mwE8BCF09B_834D_4B47_8B21_1F26E803E799" initialAmount="0">
        <notes>
          (ErbB4:ErbB2)#P:GAP:Shc
        </notes>
        <annotation>endosomal membrane</annotation>
      </species>
      <species id="mw2c72a2c4_d4d7_458f_91f9_51265ae57c42" name="c351" compartment="mwE8BCF09B_834D_4B47_8B21_1F26E803E799" initialAmount="0">
        <notes>
          (ErbB3:ErbB2)#P:GAP:(Shc#P)
        </notes>
        <annotation>plasma membrane</annotation>
      </species>
      <species id="mw373d398f_94bd_462a_9871_c1be391d92ee" name="c353" compartment="mwE8BCF09B_834D_4B47_8B21_1F26E803E799" initialAmount="0">
        <notes>
          (ErbB3:ErbB2)#P:GAP:(Shc#P)
        </notes>
        <annotation>endosomal membrane</annotation>
      </species>
      <species id="mw00d3af2b_6dac_47d6_beb1_93a7047bb5f3" name="c508" compartment="mwE8BCF09B_834D_4B47_8B21_1F26E803E799" initialAmount="0">
        <notes>
          ErbB2:Inh
        </notes>
        <annotation>endosomal membrane</annotation>
      </species>
      <species id="mw574d6eba_ad9d_4fae_9312_ee08fc41ae2d" name="c512" compartment="mwE8BCF09B_834D_4B47_8B21_1F26E803E799" initialAmount="0">
        <notes>
          ErbB4:Inh
        </notes>
        <annotation>endosomal membrane</annotation>
      </species>
      <species id="mw1122bfd0_c524_4cb4_ad6c_7ae8bd0d4fb8" name="c354" compartment="mwE8BCF09B_834D_4B47_8B21_1F26E803E799" initialAmount="0">
        <notes>
          (ErbB4:ErbB2)#P:GAP:(Shc#P)
        </notes>
        <annotation>plasma membrane</annotation>
      </species>
      <species id="mw5a1eb3fc_11f3_4e24_9997_ef41627d6b8d" name="c356" compartment="mwE8BCF09B_834D_4B47_8B21_1F26E803E799" initialAmount="0">
        <notes>
          (ErbB4:ErbB2)#P:GAP:(Shc#P)
        </notes>
        <annotation>endosomal membrane</annotation>
      </species>
      <species id="mw6f832c41_8845_4592_ad5b_e7ee0ad4d6d6" name="c148" compartment="mwE8BCF09B_834D_4B47_8B21_1F26E803E799" initialAmount="0">
        <notes>
          (ErbB1:ErbB2)#P
        </notes>
        <annotation>plasma membrane</annotation>
      </species>
      <species id="mw6c0d23e0_c728_4e3a_9aec_692a4ccb9267" name="c162" compartment="mwE8BCF09B_834D_4B47_8B21_1F26E803E799" initialAmount="0">
        <notes>
          (ErbB1:ErbB2)#P
        </notes>
        <annotation>endosomal membrane</annotation>
      </species>
      <species id="mw3117ed9e_315d_4257_a98e_e9571ce2f2c2" name="c149" compartment="mwE8BCF09B_834D_4B47_8B21_1F26E803E799" initialAmount="0">
        <notes>
          (ErbB1:ErbB3)#P
        </notes>
        <annotation>plasma membrane</annotation>
      </species>
      <species id="mw8b5f73c2_7a86_49b7_821e_59b2eaa84903" name="c163" compartment="mwE8BCF09B_834D_4B47_8B21_1F26E803E799" initialAmount="0">
        <notes>
          (ErbB1:ErbB3)#P
        </notes>
        <annotation>endosomal membrane</annotation>
      </species>
      <species id="mw59521194_53be_4de6_9df2_ab773ed12aae" name="c150" compartment="mwE8BCF09B_834D_4B47_8B21_1F26E803E799" initialAmount="0">
        <notes>
          (ErbB1:ErbB4)#P
        </notes>
        <annotation>plasma membrane</annotation>
      </species>
      <species id="mw4f593e77_b2fc_4d49_a698_b754ae4df640" name="c164" compartment="mwE8BCF09B_834D_4B47_8B21_1F26E803E799" initialAmount="0">
        <notes>
          (ErbB1:ErbB4)#P
        </notes>
        <annotation>endosomal membrane</annotation>
      </species>
      <species id="mwccf08d7f_eb49_4ace_a1a9_f42865e816db" name="c289" compartment="mwE8BCF09B_834D_4B47_8B21_1F26E803E799" initialAmount="0">
        <notes>
          2(ErbB2)#P
        </notes>
        <annotation>plasma membrane</annotation>
      </species>
      <species id="mw56d70e55_123f_4261_8447_76695937169c" name="c290" compartment="mwE8BCF09B_834D_4B47_8B21_1F26E803E799" initialAmount="0">
        <notes>
          2(ErbB2)#P
        </notes>
        <annotation>endosomal membrane</annotation>
      </species>
      <species id="mwa672c7fc_41a6_430f_8de6_70bcaf973514" name="c337" compartment="mwE8BCF09B_834D_4B47_8B21_1F26E803E799" initialAmount="0">
        <notes>
          (ErbB3:ErbB2)#P
        </notes>
        <annotation>endosomal membrane</annotation>
      </species>
      <species id="mwd3cc19f1_5b05_40ef_9b6d_3c353dc0dfb4" name="c338" compartment="mwE8BCF09B_834D_4B47_8B21_1F26E803E799" initialAmount="0">
        <notes>
          (ErbB4:ErbB2)#P
        </notes>
        <annotation>endosomal membrane</annotation>
      </species>
      <species id="mwc3505a04_8ffa_4333_826e_fde5879dc619" name="c291" compartment="mwE8BCF09B_834D_4B47_8B21_1F26E803E799" initialAmount="0">
        <notes>
          2(ErbB2)#P:GAP
        </notes>
        <annotation>plasma membrane</annotation>
      </species>
      <species id="mw1aff4bc6_5781_4f0e_825b_c255db87c301" name="c293" compartment="mwE8BCF09B_834D_4B47_8B21_1F26E803E799" initialAmount="0">
        <notes>
          2(ErbB2)#P:GAP
        </notes>
        <annotation>endosomal membrane</annotation>
      </species>
      <species id="mwbbf6c19b_fe80_435e_9e99_c51ec9a244cb" name="c294" compartment="mwE8BCF09B_834D_4B47_8B21_1F26E803E799" initialAmount="0">
        <notes>
          2(ErbB2)#P:GAP:Shc
        </notes>
        <annotation>plasma membrane</annotation>
      </species>
      <species id="mwa57390a5_65a4_4463_b098_ef97473913e7" name="c296" compartment="mwE8BCF09B_834D_4B47_8B21_1F26E803E799" initialAmount="0">
        <notes>
          2(ErbB2)#P:GAP:Shc
        </notes>
        <annotation>endosomal membrane</annotation>
      </species>
      <species id="mw90c6e78e_f553_47ec_a58c_0188ad842e3f" name="c297" compartment="mwE8BCF09B_834D_4B47_8B21_1F26E803E799" initialAmount="0">
        <notes>
          2(ErbB2)#P:GAP:(Shc#P)
        </notes>
        <annotation>plasma membrane</annotation>
      </species>
      <species id="mw6a078bc4_f2fb_4de2_8a20_38bdb3565f96" name="c299" compartment="mwE8BCF09B_834D_4B47_8B21_1F26E803E799" initialAmount="0">
        <notes>
          2(ErbB2)#P:GAP:(Shc#P)
        </notes>
        <annotation>endosomal membrane</annotation>
      </species>
      <species id="mw408c083f_919a_4fe9_af4f_e38cf4d9bc58" name="c14" compartment="mwE8BCF09B_834D_4B47_8B21_1F26E803E799" initialAmount="534751">
        <notes>
          GAP
        </notes>
        <annotation>cytoplasm</annotation>
      </species>
      <species id="mwb70f8360_dcb8_46cb_9099_d2bd16ae8bee" name="c165" compartment="mwE8BCF09B_834D_4B47_8B21_1F26E803E799" initialAmount="0">
        <notes>
          (ErbB1:ErbB2)#P:GAP
        </notes>
        <annotation>endosomal membrane</annotation>
      </species>
      <species id="mw21acba3e_2c71_47b6_9ada_fe98cc2bde5c" name="c166" compartment="mwE8BCF09B_834D_4B47_8B21_1F26E803E799" initialAmount="0">
        <notes>
          (ErbB1:ErbB3)#P:GAP
        </notes>
        <annotation>endosomal membrane</annotation>
      </species>
      <species id="mw569314b2_34a8_4039_9785_ef8e153c2a1e" name="c167" compartment="mwE8BCF09B_834D_4B47_8B21_1F26E803E799" initialAmount="0">
        <notes>
          (ErbB1:ErbB4)#P:GAP
        </notes>
        <annotation>endosomal membrane</annotation>
      </species>
      <species id="mwcc93c67e_0cbc_45ca_933a_d870d7f3e6dc" name="c151" compartment="mwE8BCF09B_834D_4B47_8B21_1F26E803E799" initialAmount="0">
        <notes>
          (ErbB1:ErbB2)#P:GAP
        </notes>
        <annotation>plasma membrane</annotation>
      </species>
      <species id="mw4897d581_77c8_4ceb_a968_93376c5d9624" name="c152" compartment="mwE8BCF09B_834D_4B47_8B21_1F26E803E799" initialAmount="0">
        <notes>
          (ErbB1:ErbB3)#P:GAP
        </notes>
        <annotation>plasma membrane</annotation>
      </species>
      <species id="mwd8f17119_4745_4f16_aa12_ba6252b97638" name="c153" compartment="mwE8BCF09B_834D_4B47_8B21_1F26E803E799" initialAmount="0">
        <notes>
          (ErbB1:ErbB4)#P:GAP
        </notes>
        <annotation>plasma membrane</annotation>
      </species>
      <species id="mw81cfcf79_ed89_41db_950e_0b20a03d33a4" name="c341" compartment="mwE8BCF09B_834D_4B47_8B21_1F26E803E799" initialAmount="0">
        <notes>
          (ErbB3:ErbB2)#P:GAP
        </notes>
        <annotation>plasma membrane</annotation>
      </species>
      <species id="mwab01732c_cbd9_42a7_b96b_7aede7c963e9" name="c344" compartment="mwE8BCF09B_834D_4B47_8B21_1F26E803E799" initialAmount="0">
        <notes>
          (ErbB4:ErbB2)#P:GAP
        </notes>
        <annotation>plasma membrane</annotation>
      </species>
      <species id="mw80852d25_c57f_4e32_ba13_b6d890a002a0" name="c343" compartment="mwE8BCF09B_834D_4B47_8B21_1F26E803E799" initialAmount="0">
        <notes>
          (ErbB3:ErbB2)#P:GAP
        </notes>
        <annotation>endosomal membrane</annotation>
      </species>
      <species id="mwa2d870c2_c1e3_48fc_a8c4_4bc5e8e528be" name="c346" compartment="mwE8BCF09B_834D_4B47_8B21_1F26E803E799" initialAmount="0">
        <notes>
          (ErbB4:ErbB2)#P:GAP
        </notes>
        <annotation>endosomal membrane</annotation>
      </species>
      <species id="mwbbeb6ca1_c3d2_4a5e_8d13_7118d44213fe" name="c16" compartment="mwE8BCF09B_834D_4B47_8B21_1F26E803E799" initialAmount="0">
        <notes>
          EGF
        </notes>
        <annotation>endosomes</annotation>
      </species>
      <species id="mw1e3cd65b_8ee1_41ed_97b7_70291d68c7ed" name="c515" compartment="mwE8BCF09B_834D_4B47_8B21_1F26E803E799" initialAmount="0" constant="true">
        <notes>
          HRG
        </notes>
        <annotation>endosomes</annotation>
      </species>
      <species id="mwe65bf0a5_d19b_4a52_8d17_7a0248895974" name="c157" compartment="mwE8BCF09B_834D_4B47_8B21_1F26E803E799" initialAmount="0">
        <notes>
          (HRG:ErbB3)
        </notes>
        <annotation>endosomal membrane</annotation>
      </species>
      <species id="mwa12302a9_512d_4523_8cda_978cc8b05240" name="c22" compartment="mwE8BCF09B_834D_4B47_8B21_1F26E803E799" initialAmount="1264.91">
        <notes>
          Grb2
        </notes>
        <annotation>cytoplasm</annotation>
      </species>
      <species id="mwf50a6e0b_6e08_44ae_af35_c3b887e2bbf0" name="c40" compartment="mwE8BCF09B_834D_4B47_8B21_1F26E803E799" initialAmount="0">
        <notes>
          (Shc#P)
        </notes>
        <annotation>cytoplasm</annotation>
      </species>
      <species id="mwf287780c_5a93_4d01_b41a_28193cdbc88d" name="c39" compartment="mwE8BCF09B_834D_4B47_8B21_1F26E803E799" initialAmount="0">
        <notes>
          (Shc#P):Grb2
        </notes>
        <annotation>cytoplasm</annotation>
      </species>
      <species id="mw3a2bda3e_14d5_4909_a086_55f7a2f53a74" name="c180" compartment="mwE8BCF09B_834D_4B47_8B21_1F26E803E799" initialAmount="0">
        <notes>
          (ErbB1:ErbB2)#P:GAP:(Shc#P)
        </notes>
        <annotation>plasma membrane</annotation>
      </species>
      <species id="mw65626186_659c_498e_a8de_6bd334ca2cc2" name="c181" compartment="mwE8BCF09B_834D_4B47_8B21_1F26E803E799" initialAmount="0">
        <notes>
          (ErbB1:ErbB3)#P:GAP:(Shc#P)
        </notes>
        <annotation>plasma membrane</annotation>
      </species>
      <species id="mw9e063737_bde2_47cc_9371_a9581d05b623" name="c182" compartment="mwE8BCF09B_834D_4B47_8B21_1F26E803E799" initialAmount="0">
        <notes>
          (ErbB1:ErbB4)#P:GAP:(Shc#P)
        </notes>
        <annotation>plasma membrane</annotation>
      </species>
      <species id="mw354ce034_284d_43ff_9338_9c656e44af25" name="c183" compartment="mwE8BCF09B_834D_4B47_8B21_1F26E803E799" initialAmount="0">
        <notes>
          (ErbB1:ErbB2)#P:GAP:(Shc#P)
        </notes>
        <annotation>endosomal membrane</annotation>
      </species>
      <species id="mwafdf6038_02a5_40f2_bc9d_9a5d27b8bfe5" name="c184" compartment="mwE8BCF09B_834D_4B47_8B21_1F26E803E799" initialAmount="0">
        <notes>
          (ErbB1:ErbB3)#P:GAP:(Shc#P)
        </notes>
        <annotation>endosomal membrane</annotation>
      </species>
      <species id="mw4aab4cbb_cd52_4872_b51d_da3d9d451894" name="c185" compartment="mwE8BCF09B_834D_4B47_8B21_1F26E803E799" initialAmount="0">
        <notes>
          (ErbB1:ErbB4)#P:GAP:(Shc#P)
        </notes>
        <annotation>endosomal membrane</annotation>
      </species>
      <species id="mw5dd383bf_25a0_4e54_aac2_63886e9e02c4" name="c24" compartment="mwE8BCF09B_834D_4B47_8B21_1F26E803E799" initialAmount="0">
        <notes>
          Sos
        </notes>
        <annotation>cytoplasm</annotation>
      </species>
      <species id="mwe0c64f74_4990_4b39_9e2e_de20b4fe85c0" name="c26" compartment="mwE8BCF09B_834D_4B47_8B21_1F26E803E799" initialAmount="58095.2">
        <notes>
          Ras:GDP
        </notes>
        <annotation>cytoplasm</annotation>
      </species>
      <species id="mw4ca3533e_66ac_481b_9f00_80d7429e0bf0" name="c28" compartment="mwE8BCF09B_834D_4B47_8B21_1F26E803E799" initialAmount="0">
        <notes>
          Ras:GTP
        </notes>
        <annotation>cytoplasm</annotation>
      </species>
      <species id="mw0ddbe8c3_2c67_49b0_ba43_2b4857f4feb6" name="c69" compartment="mwE8BCF09B_834D_4B47_8B21_1F26E803E799" initialAmount="0">
        <notes>
          (Ras:GTP)_i
        </notes>
        <annotation>cytoplasm</annotation>
      </species>
      <species id="mw04bfb18e_70c0_4352_8686_e5382cfb47f7" name="c43" compartment="mwE8BCF09B_834D_4B47_8B21_1F26E803E799" initialAmount="0">
        <notes>
          Ras_activated:GTP
        </notes>
        <annotation>cytoplasm</annotation>
      </species>
      <species id="mw00291ba8_1567_416b_9fa3_966f03762635" name="c71" compartment="mwE8BCF09B_834D_4B47_8B21_1F26E803E799" initialAmount="0">
        <notes>
          (Ras_activated:GTP)_i
        </notes>
        <annotation>cytoplasm</annotation>
      </species>
      <species id="mwf651544f_cb12_4048_9a9f_5794e0e72f7e" name="c31" compartment="mwE8BCF09B_834D_4B47_8B21_1F26E803E799" initialAmount="1100000">
        <notes>
          Shc
        </notes>
        <annotation>cytoplasm</annotation>
      </species>
      <species id="mw7cbb6f27_dcb0_4668_8d94_c47c4554a7ec" name="c171" compartment="mwE8BCF09B_834D_4B47_8B21_1F26E803E799" initialAmount="0">
        <notes>
          (ErbB1:ErbB2)#P:GAP:Shc
        </notes>
        <annotation>plasma membrane</annotation>
      </species>
      <species id="mw09a3dfba_451f_4f77_a8d8_3f4eeb823e5a" name="c172" compartment="mwE8BCF09B_834D_4B47_8B21_1F26E803E799" initialAmount="0">
        <notes>
          (ErbB1:ErbB3)#P:GAP:Shc
        </notes>
        <annotation>plasma membrane</annotation>
      </species>
      <species id="mw595d1da8_adcb_4646_a106_a809b2d968a9" name="c173" compartment="mwE8BCF09B_834D_4B47_8B21_1F26E803E799" initialAmount="0">
        <notes>
          (ErbB1:ErbB4)#P:GAP:Shc
        </notes>
        <annotation>plasma membrane</annotation>
      </species>
      <species id="mw00f11f02_f950_4fa2_92cf_0d0226f53dd5" name="c174" compartment="mwE8BCF09B_834D_4B47_8B21_1F26E803E799" initialAmount="0">
        <notes>
          (ErbB1:ErbB2)#P:GAP:Shc
        </notes>
        <annotation>endosomal membrane</annotation>
      </species>
      <species id="mw511c2516_431d_42b5_a8d0_347084f03ad9" name="c175" compartment="mwE8BCF09B_834D_4B47_8B21_1F26E803E799" initialAmount="0">
        <notes>
          (ErbB1:ErbB3)#P:GAP:Shc
        </notes>
        <annotation>endosomal membrane</annotation>
      </species>
      <species id="mwc781d97b_31e3_4dd2_b110_678e371c8cd6" name="c176" compartment="mwE8BCF09B_834D_4B47_8B21_1F26E803E799" initialAmount="0">
        <notes>
          (ErbB1:ErbB4)#P:GAP:Shc
        </notes>
        <annotation>endosomal membrane</annotation>
      </species>
      <species id="mw45932c30_7be8_4af2_93c8_c0a5f25c5c54" name="c41" compartment="mwE8BCF09B_834D_4B47_8B21_1F26E803E799" initialAmount="71131.2">
        <notes>
          Raf
        </notes>
        <annotation>cytoplasm</annotation>
      </species>
      <species id="mwaa184e65_a79f_4189_bcd0_6bdaf6611529" name="c42" compartment="mwE8BCF09B_834D_4B47_8B21_1F26E803E799" initialAmount="0">
        <notes>
          Raf:Ras:GTP
        </notes>
        <annotation>cytoplasm</annotation>
      </species>
      <species id="mwe390af8d_e74d_463a_a515_a86b3bcd761a" name="c70" compartment="mwE8BCF09B_834D_4B47_8B21_1F26E803E799" initialAmount="0">
        <notes>
          (Raf:Ras:GTP)_i
        </notes>
        <annotation>cytoplasm</annotation>
      </species>
      <species id="mw4d62d067_14ab_4901_bb53_e94ada7f8db7" name="c72" compartment="mwE8BCF09B_834D_4B47_8B21_1F26E803E799" initialAmount="0">
        <notes>
          (Raf#P)_i
        </notes>
        <annotation>cytoplasm</annotation>
      </species>
      <species id="mw3d77515f_ebc1_4d40_b81a_07e476bd1159" name="c45" compartment="mwE8BCF09B_834D_4B47_8B21_1F26E803E799" initialAmount="0">
        <notes>
          Raf#P
        </notes>
        <annotation>cytoplasm</annotation>
      </species>
      <species id="mw58c03e50_31da_4444_a9eb_e549692dd0b8" name="c38" compartment="mwE8BCF09B_834D_4B47_8B21_1F26E803E799" initialAmount="0">
        <notes>
          (Shc#P):Grb2:Sos
        </notes>
        <annotation>cytoplasm</annotation>
      </species>
      <species id="mw3891e958_6d45_41c3_bcb7_a546fdf7cf6b" name="c30" compartment="mwE8BCF09B_834D_4B47_8B21_1F26E803E799" initialAmount="88914000">
        <notes>
          Grb2:Sos
        </notes>
        <annotation>cytoplasm</annotation>
      </species>
      <species id="mwbd284cd7_8c86_4bee_a6e3_d0074d85a88a" name="c44" compartment="mwE8BCF09B_834D_4B47_8B21_1F26E803E799" initialAmount="50000">
        <notes>
          Pase1
        </notes>
        <annotation>cytoplasm</annotation>
      </species>
      <species id="mwf0112c13_528c_4490_957b_81b72b00975c" name="c73" compartment="mwE8BCF09B_834D_4B47_8B21_1F26E803E799" initialAmount="0">
        <notes>
          (Raf#P:Pase1)_i
        </notes>
        <annotation>cytoplasm</annotation>
      </species>
      <species id="mwa57a215c_fa71_4a21_9b73_5b4e0c84a5aa" name="c46" compartment="mwE8BCF09B_834D_4B47_8B21_1F26E803E799" initialAmount="0">
        <notes>
          Raf#P:Pase1
        </notes>
        <annotation>cytoplasm</annotation>
      </species>
      <species id="mwbc182950_4ad2_453e_b9f2_4cc7d715e588" name="c75" compartment="mwE8BCF09B_834D_4B47_8B21_1F26E803E799" initialAmount="0">
        <notes>
          (MEK#P)_i
        </notes>
        <annotation>cytoplasm</annotation>
      </species>
      <species id="mw0e4fbf5a_d705_4d6e_87c7_078394e0d21b" name="c76" compartment="mwE8BCF09B_834D_4B47_8B21_1F26E803E799" initialAmount="0">
        <notes>
          (MEK#P:Raf#P)_i
        </notes>
        <annotation>cytoplasm</annotation>
      </species>
      <species id="mw81cc3842_17de_406d_af8d_5c851562c85b" name="c47" compartment="mwE8BCF09B_834D_4B47_8B21_1F26E803E799" initialAmount="3020000">
        <notes>
          MEK
        </notes>
        <annotation>cytoplasm</annotation>
      </species>
      <species id="mwcb860417_be2a_48d1_906c_ba45e4040c32" name="c74" compartment="mwE8BCF09B_834D_4B47_8B21_1F26E803E799" initialAmount="0">
        <notes>
          (MEK:Raf#P)_i
        </notes>
        <annotation>cytoplasm</annotation>
      </species>
      <species id="mw932ff910_cbec_4cbb_962b_c7bdc6c6e410" name="c48" compartment="mwE8BCF09B_834D_4B47_8B21_1F26E803E799" initialAmount="0">
        <notes>
          MEK:Raf#P
        </notes>
        <annotation>cytoplasm</annotation>
      </species>
      <species id="mw05764b07_92bd_4463_86cb_f3430214992b" name="c49" compartment="mwE8BCF09B_834D_4B47_8B21_1F26E803E799" initialAmount="0">
        <notes>
          MEK#P
        </notes>
        <annotation>cytoplasm</annotation>
      </species>
      <species id="mw0a0d6706_ee68_4b33_936d_d42a284b4a86" name="c50" compartment="mwE8BCF09B_834D_4B47_8B21_1F26E803E799" initialAmount="0">
        <notes>
          MEK#P:Raf#P
        </notes>
        <annotation>cytoplasm</annotation>
      </species>
      <species id="mw6d82cd60_dcd1_41d3_bc7f_e47b20b3c9c9" name="c51" compartment="mwE8BCF09B_834D_4B47_8B21_1F26E803E799" initialAmount="0">
        <notes>
          MEK#P#P
        </notes>
        <annotation>cytoplasm</annotation>
      </species>
      <species id="mwf55b087f_feab_4cac_ab99_3676d2dd84db" name="c77" compartment="mwE8BCF09B_834D_4B47_8B21_1F26E803E799" initialAmount="0">
        <notes>
          (MEK#P#P)_i
        </notes>
        <annotation>cytoplasm</annotation>
      </species>
      <species id="mw9d0c00eb_c4e1_4b8f_bcd2_196bd82c7aa7" name="c53" compartment="mwE8BCF09B_834D_4B47_8B21_1F26E803E799" initialAmount="124480">
        <notes>
          Pase2
        </notes>
        <annotation>cytoplasm</annotation>
      </species>
      <species id="mwdb6e9e3c_f2ae_4eaf_83c0_0445dc1d97e7" name="c78" compartment="mwE8BCF09B_834D_4B47_8B21_1F26E803E799" initialAmount="0">
        <notes>
          (MEK#P#P:Pase2)_i
        </notes>
        <annotation>cytoplasm</annotation>
      </species>
      <species id="mw099f27dc_f2c1_4b1c_9e7b_b343712ff8e0" name="c52" compartment="mwE8BCF09B_834D_4B47_8B21_1F26E803E799" initialAmount="0">
        <notes>
          MEK#P#P:Pase2
        </notes>
        <annotation>cytoplasm</annotation>
      </species>
      <species id="mw14242d44_a758_4f48_98b9_0e34a6d1a420" name="c54" compartment="mwE8BCF09B_834D_4B47_8B21_1F26E803E799" initialAmount="0">
        <notes>
          MEK#P:Pase2
        </notes>
        <annotation>cytoplasm</annotation>
      </species>
      <species id="mwfd486d11_988c_4ae6_a93f_8544b6efd75f" name="c79" compartment="mwE8BCF09B_834D_4B47_8B21_1F26E803E799" initialAmount="0">
        <notes>
          (MEK#P:Pase2)_i
        </notes>
        <annotation>cytoplasm</annotation>
      </species>
      <species id="mwd90f7b57_434f_4019_b47a_c365a5b0cfac" name="c55" compartment="mwE8BCF09B_834D_4B47_8B21_1F26E803E799" initialAmount="695000">
        <notes>
          ERK
        </notes>
        <annotation>cytoplasm</annotation>
      </species>
      <species id="mw642cc12f_be64_473f_8ef7_bcf9de1c3807" name="c56" compartment="mwE8BCF09B_834D_4B47_8B21_1F26E803E799" initialAmount="0">
        <notes>
          ERK:MEK#P#P
        </notes>
        <annotation>cytoplasm</annotation>
      </species>
      <species id="mwdad561cd_617f_4d95_aa79_a3ad13bb4677" name="c57" compartment="mwE8BCF09B_834D_4B47_8B21_1F26E803E799" initialAmount="0">
        <notes>
          ERK#P
        </notes>
        <annotation>cytoplasm</annotation>
      </species>
      <species id="mw28af9ffc_0f57_4133_b1c3_58dcf1fbacfe" name="c58" compartment="mwE8BCF09B_834D_4B47_8B21_1F26E803E799" initialAmount="0">
        <notes>
          ERK#P:MEK#P#P
        </notes>
        <annotation>cytoplasm</annotation>
      </species>
      <species id="mw106f437f_3548_4eea_870b_a715dc1312e7" name="c80" compartment="mwE8BCF09B_834D_4B47_8B21_1F26E803E799" initialAmount="0">
        <notes>
          MEK#P#P:ERK
        </notes>
        <annotation>cytoplasm</annotation>
      </species>
      <species id="mw63efe365_c114_4350_84c1_966b62231d71" name="c81" compartment="mwE8BCF09B_834D_4B47_8B21_1F26E803E799" initialAmount="0">
        <notes>
          (ERK#P)_i
        </notes>
        <annotation>cytoplasm</annotation>
      </species>
      <species id="mw68030466_bb6d_427d_a3d6_3685d42716ef" name="c82" compartment="mwE8BCF09B_834D_4B47_8B21_1F26E803E799" initialAmount="0">
        <notes>
          MEK#P#P:ERK#P
        </notes>
        <annotation>cytoplasm</annotation>
      </species>
      <species id="mw7aefee0a_c1c9_4fe3_92a0_9d91d12215d6" name="c59" compartment="mwE8BCF09B_834D_4B47_8B21_1F26E803E799" initialAmount="0">
        <notes>
          ERK#P#P
        </notes>
        <annotation>cytoplasm</annotation>
      </species>
      <species id="mwe1e549a3_32f8_49ac_93ed_21e9b4ec4213" name="c83" compartment="mwE8BCF09B_834D_4B47_8B21_1F26E803E799" initialAmount="0">
        <notes>
          (ERK#P#P)_i
        </notes>
        <annotation>cytoplasm</annotation>
      </species>
      <species id="mw9015c2ca_7475_462a_9b55_7a455a42d385" name="c60" compartment="mwE8BCF09B_834D_4B47_8B21_1F26E803E799" initialAmount="16870.2">
        <notes>
          Pase3
        </notes>
        <annotation>cytoplasm</annotation>
      </species>
      <species id="mw0835c0bb_772b_4f0c_8b1b_5c8850928b1a" name="c61" compartment="mwE8BCF09B_834D_4B47_8B21_1F26E803E799" initialAmount="0">
        <notes>
          ERK#P#P:Pase3
        </notes>
        <annotation>cytoplasm</annotation>
      </species>
      <species id="mwe2a6a71c_2bbc_47d7_ac9d_f3f2be62af4c" name="c84" compartment="mwE8BCF09B_834D_4B47_8B21_1F26E803E799" initialAmount="0">
        <notes>
          (ERK#P#P:Pase3)_i
        </notes>
        <annotation>cytoplasm</annotation>
      </species>
      <species id="mwa3387091_a91a_46a6_8c13_86e2d314ed4a" name="c62" compartment="mwE8BCF09B_834D_4B47_8B21_1F26E803E799" initialAmount="0">
        <notes>
          ERK#P:Pase3
        </notes>
        <annotation>cytoplasm</annotation>
      </species>
      <species id="mw6cf8fe8c_fd36_4afa_b8f0_e33a52c6f4b1" name="c85" compartment="mwE8BCF09B_834D_4B47_8B21_1F26E803E799" initialAmount="0">
        <notes>
          (ERK#P:Pase3)_i
        </notes>
        <annotation>cytoplasm</annotation>
      </species>
      <species id="mwde076524_0fdb_4024_b9dc_94cd72b66886" name="c86" compartment="mwE8BCF09B_834D_4B47_8B21_1F26E803E799" initialAmount="0">
        <notes>
          R_degraded
        </notes>
        <annotation>lysosomes</annotation>
      </species>
      <species id="mw17193abe_3fd9_475e_9705_398bdbbdf177" name="c425" compartment="mwE8BCF09B_834D_4B47_8B21_1F26E803E799" initialAmount="0">
        <notes>
          2(ErbB2)
        </notes>
        <annotation>endosomal membrane</annotation>
      </species>
      <species id="mwa6c48747_a7e8_476e_8de5_1559ada44049" name="c13" compartment="mwE8BCF09B_834D_4B47_8B21_1F26E803E799" initialAmount="0">
        <notes>
          EGF_degraded
        </notes>
        <annotation>lysosomes</annotation>
      </species>
      <species id="mw9f753780_7b7c_440a_bcc1_4a6a22929988" name="c518" compartment="mwE8BCF09B_834D_4B47_8B21_1F26E803E799" initialAmount="0">
        <notes>
          (HRG:ErbB3:ErbB1)
        </notes>
        <annotation>endosomal membrane</annotation>
      </species>
      <species id="mw4a23976e_e6e7_43a6_956e_4bdc25cc3656" name="c519" compartment="mwE8BCF09B_834D_4B47_8B21_1F26E803E799" initialAmount="0">
        <notes>
          (HRG:ErbB4:ErbB1)
        </notes>
        <annotation>endosomal membrane</annotation>
      </species>
      <species id="mw1031c6e5_53ab_4b33_9f4d_b4e9b6e579c6" name="c339" compartment="mwE8BCF09B_834D_4B47_8B21_1F26E803E799" initialAmount="0">
        <notes>
          (ErbB3:ErbB2)
        </notes>
        <annotation>endosomal membrane</annotation>
      </species>
      <species id="mweccc2aa7_4618_46d8_ba62_d4d053467847" name="c340" compartment="mwE8BCF09B_834D_4B47_8B21_1F26E803E799" initialAmount="0">
        <notes>
          (ErbB4:ErbB2)
        </notes>
        <annotation>endosomal membrane</annotation>
      </species>
      <species id="mwef569389_e05b_4e72_969f_4cfdf1fefb83" name="c95" compartment="mwE8BCF09B_834D_4B47_8B21_1F26E803E799" initialAmount="0">
        <notes>
          2(EGF:ErbB1)#P:GAP:Grb2:Sos:(ERK#P#P)
        </notes>
        <annotation>plasma membrane</annotation>
      </species>
      <species id="mwd464646d_d68f_46a9_b70d_edae065cc9f7" name="c96" compartment="mwE8BCF09B_834D_4B47_8B21_1F26E803E799" initialAmount="0">
        <notes>
          2(EGF:ErbB1)#P:GAP:Grb2:Sos:(ERK#P#P)
        </notes>
        <annotation>endosomal membrane</annotation>
      </species>
      <species id="mw1253ccd0_9819_44b8_a677_1e0069d17c8a" name="c97" compartment="mwE8BCF09B_834D_4B47_8B21_1F26E803E799" initialAmount="0">
        <notes>
          2(EGF:ErbB1)#P:GAP:(Shc#P):Grb2:Sos:ERK#P#P
        </notes>
        <annotation>plasma membrane</annotation>
      </species>
      <species id="mwf7a629e2_2127_4afb_87e6_0834c8f67119" name="c98" compartment="mwE8BCF09B_834D_4B47_8B21_1F26E803E799" initialAmount="0">
        <notes>
          2(EGF:ErbB1)#P:GAP:(Shc#P):Grb2:Sos:(ERK#P#P)
        </notes>
        <annotation>endosomal membrane</annotation>
      </species>
      <species id="mw57df436b_1f21_4974_93f3_93f44808118b" name="c101" compartment="mwE8BCF09B_834D_4B47_8B21_1F26E803E799" initialAmount="0">
        <notes>
          (ERK#P#P):Sos
        </notes>
        <annotation>cytoplasm</annotation>
      </species>
      <species id="mwd8fa4ca1_f515_4828_9d9a_b39bccd16d5e" name="c102" compartment="mwE8BCF09B_834D_4B47_8B21_1F26E803E799" initialAmount="0">
        <notes>
          ((ERK#P#P):Sos)_i
        </notes>
        <annotation>cytoplasm</annotation>
      </species>
      <species id="mwa81f8733_09e1_4ba9_8bcd_040de904ef79" name="c99" compartment="mwE8BCF09B_834D_4B47_8B21_1F26E803E799" initialAmount="0">
        <notes>
          2(EGF:ErbB1)#P:GAP:Grb2:Sos#P
        </notes>
        <annotation>plasma membrane</annotation>
      </species>
      <species id="mw50bf652d_7245_4657_ad53_07ef301b720f" name="c419" compartment="mwE8BCF09B_834D_4B47_8B21_1F26E803E799" initialAmount="0">
        <notes>
          2(EGF:ErbB1)#P:GAP:(Shc#P):Grb2:(Sos#P)
        </notes>
        <annotation>plasma membrane</annotation>
      </species>
      <species id="mw6ac37f8e_3e79_476f_9582_c735d827114d" name="c103" compartment="mwE8BCF09B_834D_4B47_8B21_1F26E803E799" initialAmount="0">
        <notes>
          Sos#P
        </notes>
        <annotation>cytoplasm</annotation>
      </species>
      <species id="mw8d6b50f0_2cd5_44cf_94c1_2bb38aa984a5" name="c100" compartment="mwE8BCF09B_834D_4B47_8B21_1F26E803E799" initialAmount="0">
        <notes>
          2(EGF:ErbB1)#P:GAP:Grb2:(Sos#P)
        </notes>
        <annotation>endosomal membrane</annotation>
      </species>
      <species id="mw825bfe25_917e_4fc7_b9eb_df6bab8f1453" name="c420" compartment="mwE8BCF09B_834D_4B47_8B21_1F26E803E799" initialAmount="0">
        <notes>
          2(EGF:ErbB1)#P:GAP:(Shc#P):Grb2:(Sos#P)
        </notes>
        <annotation>endosomal membrane</annotation>
      </species>
      <species id="mwd609d7bf_a7f6_49ae_86ac_cd3bee44db9b" name="c287" compartment="mwE8BCF09B_834D_4B47_8B21_1F26E803E799" initialAmount="35565600">
        <notes>
          PI3K
        </notes>
        <annotation>cytoplasm</annotation>
      </species>
      <species id="mw1a65e34c_27bf_47bd_9509_17fb25738706" name="c486" compartment="mwE8BCF09B_834D_4B47_8B21_1F26E803E799" initialAmount="0">
        <notes>
          2(EGF:ErbB1)#P:GAP:Grb2:(Gab1#P##)
        </notes>
        <annotation>plasma membrane</annotation>
      </species>
      <species id="mw157bfd5d_2acf_4881_b03a_3bdd23635301" name="c104" compartment="mwE8BCF09B_834D_4B47_8B21_1F26E803E799" initialAmount="0">
        <notes>
          2(EGF:ErbB1)#P:GAP:Grb2:Gab1#P:PI3K
        </notes>
        <annotation>plasma membrane</annotation>
      </species>
      <species id="mw3dda21d2_ae5d_4d26_936f_e6118f22b64e" name="c447" compartment="mwE8BCF09B_834D_4B47_8B21_1F26E803E799" initialAmount="0">
        <notes>
          (ErbB1:ErbB4)#P:GAP:Grb2:Gab1#P
        </notes>
        <annotation>plasma membrane</annotation>
      </species>
      <species id="mwa824a17b_ba3c_4806_bedd_ee642c8be253" name="c263" compartment="mwE8BCF09B_834D_4B47_8B21_1F26E803E799" initialAmount="0">
        <notes>
          (ErbB1:ErbB4)#P:GAP:Grb2:Gab1#P:PI3K
        </notes>
        <annotation>plasma membrane</annotation>
      </species>
      <species id="mw20872dca_3346_4ef7_a0e4_10f675c6488a" name="c445" compartment="mwE8BCF09B_834D_4B47_8B21_1F26E803E799" initialAmount="0">
        <notes>
          (ErbB1:ErbB2)#P:GAP:Grb2:Gab1#P
        </notes>
        <annotation>plasma membrane</annotation>
      </species>
      <species id="mw3b1d1c85_18b3_4993_bff9_4e6215c4853c" name="c261" compartment="mwE8BCF09B_834D_4B47_8B21_1F26E803E799" initialAmount="0">
        <notes>
          (ErbB1:ErbB2)#P:GAP:Grb2:Gab1#P:PI3K
        </notes>
        <annotation>plasma membrane</annotation>
      </species>
      <species id="mw71dc8ab0_b2f9_4b03_bcab_f45d8f842282" name="c446" compartment="mwE8BCF09B_834D_4B47_8B21_1F26E803E799" initialAmount="0">
        <notes>
          (ErbB1:ErbB3)#P:GAP:Grb2:Gab1#P
        </notes>
        <annotation>plasma membrane</annotation>
      </species>
      <species id="mwefd06cab_2db0_46d7_9519_05c08c3e1f8c" name="c262" compartment="mwE8BCF09B_834D_4B47_8B21_1F26E803E799" initialAmount="0">
        <notes>
          (ErbB1:ErbB3)#P:GAP:Grb2:Gab1#P:PI3K
        </notes>
        <annotation>plasma membrane</annotation>
      </species>
      <species id="mwe80b6850_a919_4e8f_b796_71092f5c6c2f" name="c454" compartment="mwE8BCF09B_834D_4B47_8B21_1F26E803E799" initialAmount="0">
        <notes>
          2(ErbB2)#P:GAP:Grb2:Gab1#P
        </notes>
        <annotation>plasma membrane</annotation>
      </species>
      <species id="mw6d00b623_88dd_4d30_a490_ea56c56435f1" name="c324" compartment="mwE8BCF09B_834D_4B47_8B21_1F26E803E799" initialAmount="0">
        <notes>
          2(ErbB2)#P:GAP:Grb2:Gab1#P:PI3K
        </notes>
        <annotation>plasma membrane</annotation>
      </species>
      <species id="mwebc78f73_3cd9_44b6_be68_b8d4918be273" name="c457" compartment="mwE8BCF09B_834D_4B47_8B21_1F26E803E799" initialAmount="0">
        <notes>
          (ErbB3:ErbB2)#P:GAP:Grb2:Gab1#P
        </notes>
        <annotation>plasma membrane</annotation>
      </species>
      <species id="mw25d85e30_ac67_4d02_8427_d9469bdf69f3" name="c405" compartment="mwE8BCF09B_834D_4B47_8B21_1F26E803E799" initialAmount="0">
        <notes>
          (ErbB3:ErbB2)#P:GAP:Grb2:Gab1#P:PI3K
        </notes>
        <annotation>plasma membrane</annotation>
      </species>
      <species id="mw6b657fb2_2e93_4688_93f8_df72dc70bd0b" name="c460" compartment="mwE8BCF09B_834D_4B47_8B21_1F26E803E799" initialAmount="0">
        <notes>
          (ErbB4:ErbB2)#P:GAP:Grb2:Gab1#P
        </notes>
        <annotation>plasma membrane</annotation>
      </species>
      <species id="mw0ade30fb_1af6_449a_af57_b203b9e2c2e6" name="c408" compartment="mwE8BCF09B_834D_4B47_8B21_1F26E803E799" initialAmount="0">
        <notes>
          (ErbB4:ErbB2)#P:GAP:Grb2:Gab1#P:PI3K
        </notes>
        <annotation>plasma membrane</annotation>
      </species>
      <species id="mwacc32dcd_7802_446b_8978_e70370f62b9f" name="c106" compartment="mwE8BCF09B_834D_4B47_8B21_1F26E803E799" initialAmount="0">
        <notes>
          PIP3
        </notes>
        <annotation>cytoplasm</annotation>
      </species>
      <species id="mw30f8c37f_7da2_43c1_8a4b_0600871a04b5" name="c453" compartment="mwE8BCF09B_834D_4B47_8B21_1F26E803E799" initialAmount="0">
        <notes>
          (ErbB3:ErbB2)#P:GAP:Grb2:Gab1#P:PI3K:PIP2
        </notes>
        <annotation>plasma membrane</annotation>
      </species>
      <species id="mwf39369dc_8fd1_4dca_b0c4_94b0d850cbcd" name="c452" compartment="mwE8BCF09B_834D_4B47_8B21_1F26E803E799" initialAmount="0">
        <notes>
          2(ErbB2)#P:GAP:Grb2:Gab1#P:PI3K:PIP2
        </notes>
        <annotation>plasma membrane</annotation>
      </species>
      <species id="mwf339d6cb_76d5_4c93_ad6e_d2959e4a0d3f" name="c448" compartment="mwE8BCF09B_834D_4B47_8B21_1F26E803E799" initialAmount="0">
        <notes>
          2(EGF:ErbB1)#P:GAP:Grb2:Gab1#P:PI3K:PIP2
        </notes>
        <annotation>plasma membrane</annotation>
      </species>
      <species id="mwa7dc5110_d6c4_4728_909f_254613aae316" name="c449" compartment="mwE8BCF09B_834D_4B47_8B21_1F26E803E799" initialAmount="0">
        <notes>
          (ErbB1:ErbB2)#P:GAP:Grb2:Gab1#P:PI3K:PIP2
        </notes>
        <annotation>plasma membrane</annotation>
      </species>
      <species id="mw3c150b8e_5583_4b1d_a296_503276462c2d" name="c450" compartment="mwE8BCF09B_834D_4B47_8B21_1F26E803E799" initialAmount="0">
        <notes>
          (ErbB1:ErbB3)#P:GAP:Grb2:Gab1#P:PI3K:PIP2
        </notes>
        <annotation>plasma membrane</annotation>
      </species>
      <species id="mw18faa8ea_7928_4773_8dd4_997c26547ea3" name="c451" compartment="mwE8BCF09B_834D_4B47_8B21_1F26E803E799" initialAmount="0">
        <notes>
          (ErbB1:ErbB4)#P:GAP:Grb2:Gab1#P:PI3K:PIP2
        </notes>
        <annotation>plasma membrane</annotation>
      </species>
      <species id="mw5576e840_da79_48ce_a364_5e87e723e6fb" name="c467" compartment="mwE8BCF09B_834D_4B47_8B21_1F26E803E799" initialAmount="0">
        <notes>
          (ErbB3:ErbB2)#P:GAP:Grb2:Gab1#P:PI3K:(PIP2)2
        </notes>
        <annotation>plasma membrane</annotation>
      </species>
      <species id="mwcc33c96d_bbed_4b7e_a2a1_ae1f5a4b0376" name="c468" compartment="mwE8BCF09B_834D_4B47_8B21_1F26E803E799" initialAmount="0">
        <notes>
          (ErbB3:ErbB2)#P:GAP:Grb2:Gab1#P:PI3K:(PIP2)3
        </notes>
        <annotation>plasma membrane</annotation>
      </species>
      <species id="mw55e6539a_06c0_4071_9ee4_1415b207d963" name="c469" compartment="mwE8BCF09B_834D_4B47_8B21_1F26E803E799" initialAmount="0">
        <notes>
          (ErbB3:ErbB2)#P:GAP:Grb2:Gab1#P:PI3K:(PIP2)4
        </notes>
        <annotation>plasma membrane</annotation>
      </species>
      <species id="mw9b5fcca4_d12b_4da0_8571_1734925863cc" name="c470" compartment="mwE8BCF09B_834D_4B47_8B21_1F26E803E799" initialAmount="0">
        <notes>
          (ErbB3:ErbB2)#P:GAP:Grb2:Gab1#P:PI3K:(PIP2)5
        </notes>
        <annotation>plasma membrane</annotation>
      </species>
      <species id="mw55f839b0_b080_43a1_bfee_80e4303c3640" name="c471" compartment="mwE8BCF09B_834D_4B47_8B21_1F26E803E799" initialAmount="0">
        <notes>
          (ErbB3:ErbB2)#P:GAP:Grb2:Gab1#P:PI3K:(PIP2)6
        </notes>
        <annotation>plasma membrane</annotation>
      </species>
      <species id="mw7cbbd898_9735_4462_a422_94cc79ef2e82" name="c107" compartment="mwE8BCF09B_834D_4B47_8B21_1F26E803E799" initialAmount="905000">
        <notes>
          AKT
        </notes>
        <annotation>cytoplasm</annotation>
      </species>
      <species id="mw387c33bb_1138_4f3b_9301_a21acdc696e9" name="c108" compartment="mwE8BCF09B_834D_4B47_8B21_1F26E803E799" initialAmount="0">
        <notes>
          PIP3:AKT
        </notes>
        <annotation>cytoplasm</annotation>
      </species>
      <species id="mw10acf582_37d1_4f16_9afc_cd305ca4fa8d" name="c112" compartment="mwE8BCF09B_834D_4B47_8B21_1F26E803E799" initialAmount="0">
        <notes>
          AKT#P
        </notes>
        <annotation>cytoplasm</annotation>
      </species>
      <species id="mwa6c7acd3_4aa4_4558_aacb_2b1a590811b2" name="c495" compartment="mwE8BCF09B_834D_4B47_8B21_1F26E803E799" initialAmount="0">
        <notes>
          PIP3:AKT#P
        </notes>
        <annotation>cytoplasm</annotation>
      </species>
      <species id="mw8b094373_300c_4a7c_8763_7062d250d071" name="c109" compartment="mwE8BCF09B_834D_4B47_8B21_1F26E803E799" initialAmount="300416000">
        <notes>
          PDK1
        </notes>
        <annotation>cytoplasm</annotation>
      </species>
      <species id="mw323d61f9_6873_4a7c_b149_84acc40ffe27" name="c496" compartment="mwE8BCF09B_834D_4B47_8B21_1F26E803E799" initialAmount="0">
        <notes>
          PIP3:AKT#P:PDK1
        </notes>
        <annotation>cytoplasm</annotation>
      </species>
      <species id="mw89b1c609_0d36_4300_9af8_452e2fa739a4" name="c110" compartment="mwE8BCF09B_834D_4B47_8B21_1F26E803E799" initialAmount="0">
        <notes>
          PIP3:AKT:PDK1
        </notes>
        <annotation>cytoplasm</annotation>
      </species>
      <species id="mw4fe2e48d_f62e_4d3c_9e2e_c3d8358a4ee5" name="c111" compartment="mwE8BCF09B_834D_4B47_8B21_1F26E803E799" initialAmount="0">
        <notes>
          PIP3:PDK1
        </notes>
        <annotation>cytoplasm</annotation>
      </species>
      <species id="mw7fd169c3_ee8c_43ea_9a7e_0e84c8d2568f" name="c497" compartment="mwE8BCF09B_834D_4B47_8B21_1F26E803E799" initialAmount="0">
        <notes>
          AKT:P:P
        </notes>
        <annotation>cytoplasm</annotation>
      </species>
      <species id="mw511ab921_42fe_4ff2_9f2c_e118b9626166" name="c113" compartment="mwE8BCF09B_834D_4B47_8B21_1F26E803E799" initialAmount="450000">
        <notes>
          Pase4
        </notes>
        <annotation>cytoplasm</annotation>
      </species>
      <species id="mw418bf6c0_86ab_43ab_875b_895808817672" name="c498" compartment="mwE8BCF09B_834D_4B47_8B21_1F26E803E799" initialAmount="0">
        <notes>
          AKT:P:P:Pase4
        </notes>
        <annotation>cytoplasm</annotation>
      </species>
      <species id="mw379e4c81_5afe_4814_aaba_c428dafb56a3" name="c114" compartment="mwE8BCF09B_834D_4B47_8B21_1F26E803E799" initialAmount="0">
        <notes>
          AKT#P:Pase4
        </notes>
        <annotation>cytoplasm</annotation>
      </species>
      <species id="mw830e99d5_c3c7_48d4_bf9d_244b557740ef" name="c280" compartment="mwE8BCF09B_834D_4B47_8B21_1F26E803E799" initialAmount="70000">
        <notes>
          RTK_Pase
        </notes>
        <annotation>cytoplasm</annotation>
      </species>
      <species id="mw55b148a9_ea60_4f09_9697_b568a3497b18" name="c281" compartment="mwE8BCF09B_834D_4B47_8B21_1F26E803E799" initialAmount="0">
        <notes>
          (ErbB1:ErbB3)#P:RTK_Pase
        </notes>
        <annotation>endosomal membrane</annotation>
      </species>
      <species id="mwb1be19eb_4fa3_41ee_badd_44be9a46e6ab" name="c282" compartment="mwE8BCF09B_834D_4B47_8B21_1F26E803E799" initialAmount="0">
        <notes>
          (ErbB1:ErbB4)#P:RTK_Pase
        </notes>
        <annotation>endosomal membrane</annotation>
      </species>
      <species id="mw36d9166e_8521_4f27_b878_70aafa6ad965" name="c415" compartment="mwE8BCF09B_834D_4B47_8B21_1F26E803E799" initialAmount="0">
        <notes>
          2(EGF:ErbB1)#P:RTK_Pase
        </notes>
        <annotation>endosomal membrane</annotation>
      </species>
      <species id="mwb510253b_8b45_40d9_856b_ee147d521a0d" name="c283" compartment="mwE8BCF09B_834D_4B47_8B21_1F26E803E799" initialAmount="0">
        <notes>
          2(ErbB2)#P:RTK_Pase
        </notes>
        <annotation>endosomal membrane</annotation>
      </species>
      <species id="mw78aacc4b_ff4f_4bf6_bedc_5bfa331ef855" name="c417" compartment="mwE8BCF09B_834D_4B47_8B21_1F26E803E799" initialAmount="0">
        <notes>
          (ErbB2:ErbB3)#P:RTK_Pase
        </notes>
        <annotation>endosomal membrane</annotation>
      </species>
      <species id="mw124f3d02_39b4_4601_b730_e3788872e976" name="c418" compartment="mwE8BCF09B_834D_4B47_8B21_1F26E803E799" initialAmount="0">
        <notes>
          (ErbB2:ErbB4)#P:RTK_Pase
        </notes>
        <annotation>endosomal membrane</annotation>
      </species>
      <species id="mwf323b16b_68ab_4b20_b0fc_a2e978e58e49" name="c416" compartment="mwE8BCF09B_834D_4B47_8B21_1F26E803E799" initialAmount="0">
        <notes>
          (ErbB1:ErbB2)#P:RTK_Pase
        </notes>
        <annotation>endosomal membrane</annotation>
      </species>
      <species id="mw52ff3675_8988_4706_800e_1d9261d8c4d9" name="c87" compartment="mwE8BCF09B_834D_4B47_8B21_1F26E803E799" initialAmount="0">
        <notes>
          ErbB2#P
        </notes>
        <annotation>plasma membrane</annotation>
      </species>
      <species id="mw00c735c7_04f3_4a56_aa7e_6cec3c4cb913" name="c531" compartment="mwE8BCF09B_834D_4B47_8B21_1F26E803E799" initialAmount="1080000">
        <notes>
          ErbB1
        </notes>
        <annotation>plasma membrane</annotation>
      </species>
      <species id="mw8a3fb138_4fab_4dfa_9b2f_016e405324fe" name="c285" compartment="mwE8BCF09B_834D_4B47_8B21_1F26E803E799" initialAmount="0" constant="true">
        <notes>
          Inh
        </notes>
        <annotation>medium</annotation>
      </species>
      <species id="mw616d92ff_0709_457b_b3b2_24b433f09bea" name="c330" compartment="mwE8BCF09B_834D_4B47_8B21_1F26E803E799" initialAmount="0">
        <notes>
          EGF:ErbB1#P
        </notes>
        <annotation>plasma membrane</annotation>
      </species>
      <species id="mwd0bd12ab_2924_4b60_a875_afbd21b0b7d2" name="c331" compartment="mwE8BCF09B_834D_4B47_8B21_1F26E803E799" initialAmount="0">
        <notes>
          ErbB3#P
        </notes>
        <annotation>plasma membrane</annotation>
      </species>
      <species id="mw63ea17c3_9d2e_4b1a_8f60_f195049a5d09" name="c332" compartment="mwE8BCF09B_834D_4B47_8B21_1F26E803E799" initialAmount="0">
        <notes>
          ErbB4#P
        </notes>
        <annotation>plasma membrane</annotation>
      </species>
      <species id="mw191fb615_7d06_4b38_a687_07a022e3cfb8" name="c509" compartment="mwE8BCF09B_834D_4B47_8B21_1F26E803E799" initialAmount="0">
        <notes>
          ErbB2:ErbB2:Inh
        </notes>
        <annotation>plasma membrane</annotation>
      </species>
      <species id="mw700af50d_9010_4fce_9f42_ac15740c15c4" name="c510" compartment="mwE8BCF09B_834D_4B47_8B21_1F26E803E799" initialAmount="0">
        <notes>
          ErbB3:ErbB2:Inh
        </notes>
        <annotation>plasma membrane</annotation>
      </species>
      <species id="mw35eb96b6_ddc6_427a_b31a_1f9a7b432a3a" name="c511" compartment="mwE8BCF09B_834D_4B47_8B21_1F26E803E799" initialAmount="0">
        <notes>
          ErbB4:ErbB2:Inh
        </notes>
        <annotation>plasma membrane</annotation>
      </species>
      <species id="mw6ede707b_5341_4fdb_897d_7409c0fa2c6a" name="c513" compartment="mwE8BCF09B_834D_4B47_8B21_1F26E803E799" initialAmount="0">
        <notes>
          ErbB4:Inh:ErbB2
        </notes>
        <annotation>plasma membrane</annotation>
      </species>
      <species id="mwb22506e0_7688_49b0_9e42_bfc6f0bc7da3" name="c461" compartment="mwE8BCF09B_834D_4B47_8B21_1F26E803E799" initialAmount="2213.59">
        <notes>
          Shp
        </notes>
        <annotation>cytoplasm</annotation>
      </species>
      <species id="mw5be5f098_da79_4b0c_a33c_5c7ca53635b5" name="c444" compartment="mwE8BCF09B_834D_4B47_8B21_1F26E803E799" initialAmount="393639">
        <notes>
          PIP2
        </notes>
        <annotation>cytoplasm</annotation>
      </species>
      <species id="mw5edbd958_59aa_40a0_bf99_8e630a370352" name="c462" compartment="mwE8BCF09B_834D_4B47_8B21_1F26E803E799" initialAmount="0">
        <notes>
          PIP3:Shp
        </notes>
        <annotation>cytoplasm</annotation>
      </species>
      <species id="mw614ef15b_584b_444b_8f22_b2a7d4403c91" name="c279" compartment="mwE8BCF09B_834D_4B47_8B21_1F26E803E799" initialAmount="56100.9">
        <notes>
          PTEN
        </notes>
        <annotation>cytoplasm</annotation>
      </species>
      <species id="mwa69cc250_ba70_4185_b68e_e6b4e27b89d5" name="c482" compartment="mwE8BCF09B_834D_4B47_8B21_1F26E803E799" initialAmount="0">
        <notes>
          PIP3:PTEN
        </notes>
        <annotation>cytoplasm</annotation>
      </species>
      <species id="mwb971e4b3_bb41_4146_ab44_689e69ebc0d6" name="c426" compartment="mwE8BCF09B_834D_4B47_8B21_1F26E803E799" initialAmount="94868.3">
        <notes>
          Gab1
        </notes>
        <annotation>cytoplasm</annotation>
      </species>
      <species id="mw2a717047_09e2_4547_b5e8_008a930c05b3" name="c455" compartment="mwE8BCF09B_834D_4B47_8B21_1F26E803E799" initialAmount="0">
        <notes>
          PI3K
        </notes>
        <annotation>cytoplasm</annotation>
      </species>
      <species id="mw0cdfe151_e559_4f97_9de4_53376e13a57b" name="c463" compartment="mwE8BCF09B_834D_4B47_8B21_1F26E803E799" initialAmount="1000000">
        <notes>
          Shp2
        </notes>
        <annotation>cytoplasm</annotation>
      </species>
      <species id="mwecbb7583_d71e_4103_a91d_07984be1df76" name="c464" compartment="mwE8BCF09B_834D_4B47_8B21_1F26E803E799" initialAmount="0">
        <notes>
          (ErbB1:ErbB2)#P:GAP:Grb2:Gab1#P:Shp2
        </notes>
        <annotation>plasma membrane</annotation>
      </species>
      <species id="mw045e1f0b_3cc5_4650_b784_649205f4f324" name="c465" compartment="mwE8BCF09B_834D_4B47_8B21_1F26E803E799" initialAmount="0">
        <notes>
          (ErbB1:ErbB3)#P:GAP:Grb2:Gab1#P:Shp2
        </notes>
        <annotation>plasma membrane</annotation>
      </species>
      <species id="mw09d6e9af_6ac9_4dda_ae3c_fc43524f75fb" name="c466" compartment="mwE8BCF09B_834D_4B47_8B21_1F26E803E799" initialAmount="0">
        <notes>
          (ErbB1:ErbB4)#P:GAP:Grb2:Gab1#P:Shp2
        </notes>
        <annotation>plasma membrane</annotation>
      </species>
      <species id="mw11cd03f3_5601_4ccc_a2b2_e3f65c654e8a" name="c473" compartment="mwE8BCF09B_834D_4B47_8B21_1F26E803E799" initialAmount="0">
        <notes>
          2(ErbB2)#P:GAP:Grb2:Gab1#P:Shp2
        </notes>
        <annotation>plasma membrane</annotation>
      </species>
      <species id="mw7f166025_a140_47fd_a190_fee2a63ce4c5" name="c476" compartment="mwE8BCF09B_834D_4B47_8B21_1F26E803E799" initialAmount="0">
        <notes>
          (ErbB3:ErbB2)#P:GAP:Grb2:Gab1#P:Shp2
        </notes>
        <annotation>plasma membrane</annotation>
      </species>
      <species id="mw84ccecd3_adcb_45cb_b1ea_31e79d538e24" name="c479" compartment="mwE8BCF09B_834D_4B47_8B21_1F26E803E799" initialAmount="0">
        <notes>
          (ErbB4:ErbB2)#P:GAP:Grb2:Gab1#P:Shp2
        </notes>
        <annotation>plasma membrane</annotation>
      </species>
      <species id="mwc75173c3_437e_4f0a_89bb_4adff2c1f30c" name="c489" compartment="mwE8BCF09B_834D_4B47_8B21_1F26E803E799" initialAmount="0">
        <notes>
          2(EGF:ErbB1)#P:GAP:Grb2:(Gab1#P):Shp2
        </notes>
        <annotation>plasma membrane</annotation>
      </species>
      <species id="mwe6f8b374_0b2e_412c_8cb7_01f4240c4d27" name="c431" compartment="mwE8BCF09B_834D_4B47_8B21_1F26E803E799" initialAmount="0">
        <notes>
          2(EGF:ErbB1)#P:GAP:Grb2:(Gab1#P):ERK#P#P
        </notes>
        <annotation>plasma membrane</annotation>
      </species>
      <species id="mwc811d84c_ab8d_4d3d_99f0_93dbb5daf63f" name="c432" compartment="mwE8BCF09B_834D_4B47_8B21_1F26E803E799" initialAmount="0">
        <notes>
          2(EGF:ErbB1)#P:GAP:Grb2:(Gab1#P):ERK#P#P_i
        </notes>
        <annotation>plasma membrane</annotation>
      </species>
      <species id="mwc3473926_5682_4676_985c_c65e21a6f6e9" name="c433" compartment="mwE8BCF09B_834D_4B47_8B21_1F26E803E799" initialAmount="0">
        <notes>
          (ErbB1:ErbB2)#P:GAP:Grb2:Gab1#P:ERK#P#P
        </notes>
        <annotation>plasma membrane</annotation>
      </species>
      <species id="mwf4f1e266_78a4_40ea_a5c2_e7a54c6373e7" name="c434" compartment="mwE8BCF09B_834D_4B47_8B21_1F26E803E799" initialAmount="0">
        <notes>
          (ErbB1:ErbB2)#P:GAP:Grb2:Gab1#P:ERK#P#P_i
        </notes>
        <annotation>plasma membrane</annotation>
      </species>
      <species id="mw65226dea_7aff_4c47_b2da_a13c2d27b57b" name="c435" compartment="mwE8BCF09B_834D_4B47_8B21_1F26E803E799" initialAmount="0">
        <notes>
          (ErbB1:ErbB3)#P:GAP:Grb2:Gab1#P:ERK#P#P
        </notes>
        <annotation>plasma membrane</annotation>
      </species>
      <species id="mw0e8a6751_1425_4781_83a8_106e0c69c81d" name="c437" compartment="mwE8BCF09B_834D_4B47_8B21_1F26E803E799" initialAmount="0">
        <notes>
          (ErbB1:ErbB3)#P:GAP:Grb2:Gab1#P:ERK#P#P_i
        </notes>
        <annotation>endosomes</annotation>
      </species>
      <species id="mw96b4849a_830e_4912_adf7_5875fb2350dd" name="c438" compartment="mwE8BCF09B_834D_4B47_8B21_1F26E803E799" initialAmount="0">
        <notes>
          (ErbB1:ErbB4)#P:GAP:Grb2:Gab1#P_ERK#P#P
        </notes>
        <annotation>endosomes</annotation>
      </species>
      <species id="mwf92e8865_8e98_4329_8724_6dfa866587ca" name="c440" compartment="mwE8BCF09B_834D_4B47_8B21_1F26E803E799" initialAmount="0">
        <notes>
          (ErbB1:ErbB4)#P:GAP:Grb2:Gab1#P:ERK#P#P_i
        </notes>
        <annotation>endosomes</annotation>
      </species>
      <species id="mw92c118c8_daf3_4d59_9fdb_e7e935b41e48" name="c474" compartment="mwE8BCF09B_834D_4B47_8B21_1F26E803E799" initialAmount="0">
        <notes>
          2(ErbB2)#P:GAP:Grb2:Gab1#P:ERK#P#P
        </notes>
        <annotation>plasma membrane</annotation>
      </species>
      <species id="mw470df64b_4a7e_4832_854c_24a60bb67cff" name="c475" compartment="mwE8BCF09B_834D_4B47_8B21_1F26E803E799" initialAmount="0">
        <notes>
          2(ErbB2)#P:GAP:Grb2:Gab1#P:ERK#P#P_i
        </notes>
        <annotation>plasma membrane</annotation>
      </species>
      <species id="mwb37c62fa_2f69_47bc_acb5_c250498fef2b" name="c477" compartment="mwE8BCF09B_834D_4B47_8B21_1F26E803E799" initialAmount="0">
        <notes>
          (ErbB3:ErbB2)#P:GAP:Grb2:Gab1#P:ERK#P#P
        </notes>
        <annotation>plasma membrane</annotation>
      </species>
      <species id="mwfb3139cd_e2dd_4673_9fdf_5804fc98abe2" name="c478" compartment="mwE8BCF09B_834D_4B47_8B21_1F26E803E799" initialAmount="0">
        <notes>
          (ErbB3:ErbB2)#P:GAP:Grb2:Gab1#P:ERK#P#P_i
        </notes>
        <annotation>plasma membrane</annotation>
      </species>
      <species id="mw4ab4cdc5_a039_4b4b_89b6_845ad67a4fb3" name="c480" compartment="mwE8BCF09B_834D_4B47_8B21_1F26E803E799" initialAmount="0">
        <notes>
          (ErbB4:ErbB2)#P:GAP:Grb2:Gab1#P:ERK#P#P
        </notes>
        <annotation>plasma membrane</annotation>
      </species>
      <species id="mw87a9e362_ee04_4071_96bf_865a89bb5767" name="c481" compartment="mwE8BCF09B_834D_4B47_8B21_1F26E803E799" initialAmount="0">
        <notes>
          (ErbB4:ErbB2)#P:GAP:Grb2:Gab1#P:ERK#P#P_i
        </notes>
        <annotation>plasma membrane</annotation>
      </species>
      <species id="mw63d06fed_26c7_45fb_adaa_1cde759f7eb0" name="c491" compartment="mwE8BCF09B_834D_4B47_8B21_1F26E803E799" initialAmount="0">
        <notes>
          ErbB3/4:ErbB2:Gab1#P##
        </notes>
        <annotation>plasma membrane</annotation>
      </species>
      <species id="mwf4eedd6a_2a37_49aa_9d09_8292f615b6ab" name="c490" compartment="mwE8BCF09B_834D_4B47_8B21_1F26E803E799" initialAmount="0">
        <notes>
          2(ErbB2)2:Gab1#P##
        </notes>
        <annotation>plasma membrane</annotation>
      </species>
      <species id="mw90cf4bbf_b1aa_4b2e_b2f1_ae54ddb7bffd" name="c410" compartment="mwE8BCF09B_834D_4B47_8B21_1F26E803E799" initialAmount="0">
        <notes>
          (ErbB1:ErbB4)#P:GAP:Grb2:Gab1##P
        </notes>
      </species>
      <species id="mwa80007d7_7a53_414c_8822_16674003b039" name="c409" compartment="mwE8BCF09B_834D_4B47_8B21_1F26E803E799" initialAmount="0">
        <notes>
          (ErbB1:ErbB3)#P:GAP:Grb2:Gab1##P
        </notes>
      </species>
      <species id="mw2f3cca17_4355_41f2_bde0_394f1c00f45a" name="c430" compartment="mwE8BCF09B_834D_4B47_8B21_1F26E803E799" initialAmount="0">
        <notes>
          ErbB1:ErbB:Gab1#P##
        </notes>
        <annotation>cytoplasm</annotation>
      </species>
      <species id="mwd5d2beb2_5b13_4870_9496_c74ffd4a8e78" name="c488" compartment="mwE8BCF09B_834D_4B47_8B21_1F26E803E799" initialAmount="0">
        <notes>
          2(EGF:ErbB1):Gab1#P##
        </notes>
        <annotation>plasma membrane</annotation>
      </species>
      <species id="mwd96b3542_db63_41ab_bc4a_b9b62f6267d7" name="c487" compartment="mwE8BCF09B_834D_4B47_8B21_1F26E803E799" initialAmount="0">
        <notes>
          (ErbB4:ErbB2)#P:GAP:Grb2:Gab1:#P#P
        </notes>
        <annotation>plasma membrane</annotation>
      </species>
      <species id="mwa120d8a5_ab82_49cf_aec8_ff74fb1df7ba" name="c264" compartment="mwE8BCF09B_834D_4B47_8B21_1F26E803E799" initialAmount="0">
        <notes>
          2(EGF:ErbB1)#P:GAP:Grb2:(Gab1#P):PI3K:Ras:GDP
        </notes>
        <annotation>plasma membrane</annotation>
      </species>
      <species id="mw51709eeb_2f41_47f7_9306_5006220f3204" name="c265" compartment="mwE8BCF09B_834D_4B47_8B21_1F26E803E799" initialAmount="0">
        <notes>
          (ErbB1:ErbB2)#P:GAP:Grb2:Gab1#P:PI3K:Ras:GDP
        </notes>
        <annotation>plasma membrane</annotation>
      </species>
      <species id="mw237ac5fe_88b0_4910_b43e_a439acba0ab9" name="c266" compartment="mwE8BCF09B_834D_4B47_8B21_1F26E803E799" initialAmount="0">
        <notes>
          (ErbB1:ErbB3)#P:GAP:Grb2:Gab1#P:PI3K:Ras:GDP
        </notes>
        <annotation>plasma membrane</annotation>
      </species>
      <species id="mw03742d2c_1926_4413_823e_e8fc51adb9ad" name="c267" compartment="mwE8BCF09B_834D_4B47_8B21_1F26E803E799" initialAmount="0">
        <notes>
          (ErbB1:ErbB4)#P:GAP:Grb2:Gab1#P:PI3K:Ras:GDP
        </notes>
        <annotation>plasma membrane</annotation>
      </species>
      <species id="mwfe946368_1228_4171_aaef_3fc9d1dcead2" name="c268" compartment="mwE8BCF09B_834D_4B47_8B21_1F26E803E799" initialAmount="0">
        <notes>
          2(ErbB2)#P:GAP:Grb2:Gab1#P:PI3K:Ras:GDP
        </notes>
        <annotation>plasma membrane</annotation>
      </species>
      <species id="mw1291b84c_956b_452b_8788_235350fe51cc" name="c269" compartment="mwE8BCF09B_834D_4B47_8B21_1F26E803E799" initialAmount="0">
        <notes>
          (ErbB3:ErbB2)#P:GAP:Grb2:Gab1#P:PI3K:Ras:GDP
        </notes>
        <annotation>plasma membrane</annotation>
      </species>
      <species id="mwb3bd508d_1398_4477_b7db_55f266a32e0c" name="c325" compartment="mwE8BCF09B_834D_4B47_8B21_1F26E803E799" initialAmount="0">
        <notes>
          (ErbB4:ErbB2)#P:GAP:Grb2:Gab1#P:PI3K:Ras:GDP
        </notes>
      </species>
      <species id="mw0d8326ab_0d3c_4ace_8995_7dfb01e70cd8" name="c472" compartment="mwE8BCF09B_834D_4B47_8B21_1F26E803E799" initialAmount="0">
        <notes>
          AKT:P:P:Raf:P:Ser
        </notes>
        <annotation>cytoplasm</annotation>
      </species>
      <species id="mwf666d98e_8872_4d38_a247_3b0714187ee5" name="c484" compartment="mwE8BCF09B_834D_4B47_8B21_1F26E803E799" initialAmount="0">
        <notes>
          AKT:P:P:Raf:P:Ser_i
        </notes>
        <annotation>cytoplasm</annotation>
      </species>
      <species id="mwf36e58a5_cde3_49e9_9d86_6677a47326c5" name="c485" compartment="mwE8BCF09B_834D_4B47_8B21_1F26E803E799" initialAmount="0">
        <notes>
          Raf:P:Ser
        </notes>
        <annotation>plasma membrane</annotation>
      </species>
      <species id="mwa7c97051_d7d3_455f_876d_6e08cde40925" name="c520" compartment="mwE8BCF09B_834D_4B47_8B21_1F26E803E799" initialAmount="0">
        <notes>
          MKP_deg
        </notes>
        <annotation>cytoplasm</annotation>
      </species>
      <species id="mw82414a05_942e_4a27_9430_df25a8a02da2" name="c521" compartment="mwE8BCF09B_834D_4B47_8B21_1F26E803E799" initialAmount="0">
        <notes>
          Pase9t
        </notes>
        <annotation>cytoplasm</annotation>
      </species>
      <species id="mw3d54e7e8_5910_4809_8343_f04ccdd20cba" name="c522" compartment="mwE8BCF09B_834D_4B47_8B21_1F26E803E799" initialAmount="0">
        <notes>
          2(EGF:ErbB1):Gab1#P##:Pase9t
        </notes>
        <annotation>plasma membrane</annotation>
      </species>
      <species id="mw122c3b7d_487a_4ec0_9c51_5342fb187816" name="c523" compartment="mwE8BCF09B_834D_4B47_8B21_1F26E803E799" initialAmount="0">
        <notes>
          2(ErbB2)2:Gab1#P##:Pase9t
        </notes>
        <annotation>plasma membrane</annotation>
      </species>
      <species id="mwad14780a_0c62_46d3_907c_176b7ccea17a" name="c411" compartment="mwE8BCF09B_834D_4B47_8B21_1F26E803E799" initialAmount="0">
        <notes>
          (ErbB1:ErbB3)#P:GAP:Grb2:Gab1##P:Pase9t
        </notes>
        <annotation>endosomal membrane</annotation>
      </species>
      <species id="mw82400a7b_6b98_4f8a_9aea_645c4923cec8" name="c412" compartment="mwE8BCF09B_834D_4B47_8B21_1F26E803E799" initialAmount="0">
        <notes>
          (ErbB1:ErbB4)#P:GAP:Grb2:Gab1##P:Pase9t
        </notes>
        <annotation>plasma membrane</annotation>
      </species>
      <species id="mw0d46b25a_5e79_47da_acb7_b6757ebfa960" name="c456" compartment="mwE8BCF09B_834D_4B47_8B21_1F26E803E799" initialAmount="0">
        <notes>
          ErbB3/4:ErbB2:Gab1#P##:Pase9t
        </notes>
        <annotation>plasma membrane</annotation>
      </species>
      <species id="mwab38f7d3_834e_490f_bcf2_81dced6bc54f" name="c424" compartment="mwE8BCF09B_834D_4B47_8B21_1F26E803E799" initialAmount="0">
        <notes>
          ErbB1:ErbB:Gab1#P##:Pase9t
        </notes>
        <annotation>plasma membrane</annotation>
      </species>
      <species id="mwff24222f_f8e8_4af5_983a_5d2b44971ad3" name="c407" compartment="mwE8BCF09B_834D_4B47_8B21_1F26E803E799" initialAmount="0">
        <notes>
          (ErbB4:ErbB2)#P:GAP:Grb2:Gab1:#P#P:Pase9t
        </notes>
      </species>
      <species id="mwadb48807_0c12_4b2f_8e5a_ccded0adde5b" name="c514" compartment="mwE8BCF09B_834D_4B47_8B21_1F26E803E799" initialAmount="0" constant="true">
        <notes>
          HRG
        </notes>
        <annotation>medium</annotation>
      </species>
      <species id="mw1b93b091_2add_46be_887a_9fe43d599d4a" name="c142" compartment="mwE8BCF09B_834D_4B47_8B21_1F26E803E799" initialAmount="0">
        <notes>
          HRG:ErbB3
        </notes>
        <annotation>plasma membrane</annotation>
      </species>
      <species id="mw8b9a1587_4ff6_4530_a1f6_4f82d4b5597c" name="c144" compartment="mwE8BCF09B_834D_4B47_8B21_1F26E803E799" initialAmount="0">
        <notes>
          HRG:ErbB4
        </notes>
        <annotation>plasma membrane</annotation>
      </species>
      <species id="mw8e7be6fa_c64f_4293_b0ea_a8eab316f0d8" name="c158" compartment="mwE8BCF09B_834D_4B47_8B21_1F26E803E799" initialAmount="0">
        <notes>
          (HRG:ErbB4)
        </notes>
        <annotation>endosomal membrane</annotation>
      </species>
      <species id="mw783cdb7f_3f27_4103_b1f8_57cdf220796f" name="c532" compartment="mwE8BCF09B_834D_4B47_8B21_1F26E803E799" initialAmount="0">
        <notes>
          ErbB1_h
        </notes>
        <annotation>plasma membrane</annotation>
      </species>
      <species id="mwf0489bdc_8aca_4ca9_97cf_74f01f2903d9" name="c525" compartment="mwE8BCF09B_834D_4B47_8B21_1F26E803E799" initialAmount="0">
        <notes>
          ErbB1_h:Inh
        </notes>
        <annotation>plasma membrane</annotation>
      </species>
      <species id="mwa6beb61c_4598_4b31_95b3_0caaaac9fd4c" name="c526" compartment="mwE8BCF09B_834D_4B47_8B21_1F26E803E799" initialAmount="0">
        <notes>
          EGF:ErbB1_h:Inh
        </notes>
        <annotation>plasma membrane</annotation>
      </species>
      <species id="mw3865f9e6_4b21_4f69_9f20_4e4b2c3993d8" name="c527" compartment="mwE8BCF09B_834D_4B47_8B21_1F26E803E799" initialAmount="0">
        <notes>
          (EGF:ErbB1:ATP::EGF:ErbB1_h:Inh)
        </notes>
        <annotation>plasma membrane</annotation>
      </species>
      <species id="mw15659bdf_d48e_407f_bd0d_5d968e8f3bb2" name="c528" compartment="mwE8BCF09B_834D_4B47_8B21_1F26E803E799" initialAmount="0">
        <notes>
          2(EGF:ErbB1_h:Inh)
        </notes>
        <annotation>plasma membrane</annotation>
      </species>
      <species id="mwc56a67f4_095c_4742_92ec_1e6c9ecbf416" name="c524" compartment="mwE8BCF09B_834D_4B47_8B21_1F26E803E799" initialAmount="0">
        <notes>
          ErbB1_h:ATP
        </notes>
        <annotation>plasma membrane</annotation>
      </species>
      <species id="mw54e83be6_8f7d_4cc2_a761_ccbb99d37ea6" name="c529" compartment="mwE8BCF09B_834D_4B47_8B21_1F26E803E799" initialAmount="0">
        <notes>
          EGF:ErbB1_h:ATP
        </notes>
        <annotation>plasma membrane</annotation>
      </species>
      <species id="mwedd753eb_e502_4880_88ce_f9a559aaa561" name="c530" compartment="mwE8BCF09B_834D_4B47_8B21_1F26E803E799" initialAmount="0">
        <notes>
          ErbB1_h:ATP
        </notes>
        <annotation>Endosomes</annotation>
      </species>
      <species id="mw3b769c96_2fc2_441f_8079_f7fea59a713e" name="c115" compartment="mwE8BCF09B_834D_4B47_8B21_1F26E803E799" initialAmount="0">
        <notes>
          (EGF:ErbB1:ATP::EGF:ErbB1:Inh)-HalfActive
        </notes>
        <annotation>plasma membrane</annotation>
      </species>
      <species id="mw34de36dc_bab7_4491_b0ca_9eb7cc73897d" name="c121" compartment="mwE8BCF09B_834D_4B47_8B21_1F26E803E799" initialAmount="0">
        <notes>
          (EGF:ErbB1:ATP::EGF:ErbB1_h:Inh)-HalfActive
        </notes>
        <annotation>cytoplasm</annotation>
      </species>
      <species id="mwDE378D65_D6E5_490A_838C_FB3D55CDEA5F" name="c550" compartment="mwE8BCF09B_834D_4B47_8B21_1F26E803E799" initialAmount="0">
        <notes>
          (EGF:ErbB1:ATP::EGF:ErbB1_h:ATP)
        </notes>
        <annotation>plasma membrane</annotation>
      </species>
      <species id="mwD27C0B60_ECFD_4872_98C7_1F7BCB204BA5" name="c551" compartment="mwE8BCF09B_834D_4B47_8B21_1F26E803E799" initialAmount="0">
        <notes>
          (EGF:ErbB1:Inh::EGF:ErbB1_h:ATP)
        </notes>
        <annotation>plasma membrane</annotation>
      </species>
      <species id="mwE38636F1_7696_48FC_A2F4_4E7B09439ED2" name="c552" compartment="mwE8BCF09B_834D_4B47_8B21_1F26E803E799" initialAmount="0">
        <notes>
          2(EGF:ErbB1_h:ATP)-FullActive
        </notes>
        <annotation>plasma membrane</annotation>
      </species>
      <species id="mw5C06DA45_6AC9_4091_A8F5_0195E7CDC6BE" name="c553" compartment="mwE8BCF09B_834D_4B47_8B21_1F26E803E799" initialAmount="0">
        <notes>
          (EGF:ErbB1:ATP::EGF:ErbB1_h:Inh)
        </notes>
        <annotation>plasma membrane</annotation>
      </species>
      <species id="mwB3A4A9DE_AB36_4EF2_B90F_89666E8F2882" name="c554" compartment="mwE8BCF09B_834D_4B47_8B21_1F26E803E799" initialAmount="0">
        <notes>
          (EGF:ErbB1:Inh::EGF:ErbB1_h:Inh)
        </notes>
        <annotation>plasma membrane</annotation>
      </species>
      <species id="mw540DEEDE_0F40_4B93_8FA1_A83F0DEC25ED" name="c555" compartment="mwE8BCF09B_834D_4B47_8B21_1F26E803E799" initialAmount="0">
        <notes>
          (EGF:ErbB1:ATP::EGF:ErbB1_h:ATP)-FullActive
        </notes>
        <annotation>plasma membrane</annotation>
      </species>
      <species id="mw6CBC26F9_F801_4295_AE6B_5FA8934E7B53" name="c556" compartment="mwE8BCF09B_834D_4B47_8B21_1F26E803E799" initialAmount="0">
        <notes>
          (EGF:ErbB1:Inh::EGF:ErbB1_h:ATP)-HalfActive
        </notes>
        <annotation>plasma membrane</annotation>
      </species>
      <species id="mwAA7EF787_C97A_4D83_B3A8_DC2AA8998116" name="c557" compartment="mwE8BCF09B_834D_4B47_8B21_1F26E803E799" initialAmount="0">
        <notes>
          2(EGF:ErbB1_h:ATP)-FullActive
        </notes>
        <annotation>plasma membrane</annotation>
      </species>
      <species id="mw132274B8_625A_4C28_8B55_2B0D5480F46A" name="c558" compartment="mwE8BCF09B_834D_4B47_8B21_1F26E803E799" initialAmount="0">
        <notes>
          (EGF:ErbB1:ATP::EGF:ErbB1_h:Inh)-HalfActive
        </notes>
        <annotation>plasma membrane</annotation>
      </species>
    </listOfSpecies>
    <listOfParameters>
      <parameter id="mw8b4a0e01_6b31_4b99_93ac_0a1df7ad377b" name="kd1" value="0.0033" constant="false"/>
      <parameter id="mw10be3c14_8b28_4a67_b3e6_5b2987d003d0" name="k1c" value="800" constant="false"/>
      <parameter id="mw817a95bd_e5c8_4a5c_b088_01810dafd40c" name="kd1c" value="1" constant="false"/>
      <parameter id="mw611b22c9_7afd_4364_98d7_fb6ed1ce06b8" name="kd1d" value="0.1" constant="false"/>
      <parameter id="mwad5b5e6d_fa58_494b_830b_100e4f757db1" name="k1d" value="518" constant="false"/>
      <parameter id="mw335e6f34_9832_4d55_8da1_c6baf80ca0e7" name="k2" value="7.44622e-06"/>
      <parameter id="mw094c5e8a_db89_44b6_be81_3bf25685ee20" name="kd2" value="0.16"/>
      <parameter id="mwc2274836_3405_4de4_b79d_d6ef0b159377" name="k2b" value="3.73632e-08"/>
      <parameter id="mw2433e883_0841_4444_af56_07168e808dea" name="kd2b" value="0.016"/>
      <parameter id="mwb96da039_6594_4534_a000_1c20310261d1" name="k3" value="1"/>
      <parameter id="mw4474f948_243a_45eb_af35_ce1b686116e6" name="kd3" value="0.001"/>
      <parameter id="mwd98b2171_052d_4ad7_bd06_27d67e89f763" name="k4" value="6.73e-06"/>
      <parameter id="mw4536347e_e43a_42b8_af91_74c4fd67a7a3" name="kd4" value="0.000166"/>
      <parameter id="mwab939edc_2156_4b05_8649_0700df70e75f" name="k4b" value="0"/>
      <parameter id="mwb7ac2de2_5d65_4269_a9ec_662fb30bc3cd" name="kd4b" value="0.000166"/>
      <parameter id="mw4bce8288_6478_429d_9b7e_9b6583699a07" name="k5" value="0">
        <notes>
          %internalization rate
        </notes>
      </parameter>
      <parameter id="mwb1a16f5d_c170_4c61_8f1c_50b5869ce4a9" name="kd5" value="0.80833"/>
      <parameter id="mw64657b50_41de_4d12_8a21_fcec357237ef" name="k5b" value="0"/>
      <parameter id="mwd15c359e_a473_48e5_a460_c7b5cb987279" name="kd5b" value="0.0080833"/>
      <parameter id="mwd84f892e_8b94_4844_8b68_0cf1f96f23a0" name="kd5c" value="0.162"/>
      <parameter id="mw4226bac7_4fb2_484b_bf5b_d53206032e42" name="k6" value="0.013" constant="false">
        <notes>
          %Bart2003
        </notes>
      </parameter>
      <parameter id="mw499aa940_0c4f_4b3b_9f4a_d24ebd88520b" name="kd6" value="5e-05" constant="false"/>
      <parameter id="mw68576250_d846_4fd1_950b_28190b756859" name="k8" value="5.91474e-07"/>
      <parameter id="mwb1fc26b9_e3f5_4250_8d2c_71d53ad20bf1" name="kd8" value="0.2"/>
      <parameter id="mwd44e8563_4b9a_417f_af52_36ed04c6164b" name="kd8b" value="0.02"/>
      <parameter id="mwc9e480a3_ed34_40ff_bfe7_241bfe63935c" name="k8b" value="9.34641e-06"/>
      <parameter id="mw94d625f6_bc69_4760_a7ac_b5fb3aaa4293" name="k10" value="140000"/>
      <parameter id="mwc4c0f50c_ad9a_42a3_af69_7f376dd6bfb7" name="k10b" value="0.05426"/>
      <parameter id="mw55be0d34_8554_4676_9910_6f6fecba30ea" name="kd10" value="0.011"/>
      <parameter id="mwa9dcb45a_0a1b_415a_b8c6_e1a5f857e7d7" name="k13" value="0"/>
      <parameter id="mw2537b9cf_a253_4ca4_a963_07cb0012db7f" name="kd13" value="0"/>
      <parameter id="mwef0b760a_defd_43b4_bc17_6c3f823fd685" name="k14" value="0"/>
      <parameter id="mw1d275643_33e6_48a5_9928_e82b8624f843" name="kd14" value="0"/>
      <parameter id="mwf4442d44_702f_41d6_ae30_1ac509f31b90" name="k15" value="1.667e-08"/>
      <parameter id="mw6ef23528_058d_49fb_951f_3a71024e3f76" name="kd15" value="0"/>
      <parameter id="mw2aaeb848_d251_44ee_889b_d149d10da2e9" name="k16" value="1.67e-05"/>
      <parameter id="mw95ed67a9_0bb4_4b08_86dd_ecaf4e42bdbd" name="k16b" value="1.667e-07"/>
      <parameter id="mwce402006_fb87_4691_b641_51f61299cd66" name="k17" value="1.67e-05"/>
      <parameter id="mwbe00aba0_5b83_4991_bd71_782137e46629" name="kd17" value="0.06"/>
      <parameter id="mw7d761029_34d7_4456_a48b_e9443098beb4" name="k18" value="2.5e-05"/>
      <parameter id="mwbc30dc40_8b4d_4515_9d83_8feb1bf2c5bd" name="kd18" value="1.3"/>
      <parameter id="mwf107d990_bfd5_4fac_981c_9e4a35d77bc3" name="k19" value="1.667e-07"/>
      <parameter id="mw745a53de_6de9_43a4_b5f4_4c8379803436" name="kd19" value="0.5"/>
      <parameter id="mw8ce4c3b5_65bf_42ec_a482_617d518baec0" name="k20" value="1.1068e-05"/>
      <parameter id="mw745cb835_d9d6_4994_85b6_e726eb44f87c" name="kd20" value="0.4"/>
      <parameter id="mw48bc9c39_cf26_4760_87ea_12be4a916b54" name="k21" value="3.67e-07"/>
      <parameter id="mw7c99681f_3a66_4172_9b1f_1b5991403372" name="kd21" value="0.23"/>
      <parameter id="mw917676b1_1745_49ef_9e5b_d0df515392d1" name="k22" value="1.39338e-07"/>
      <parameter id="mwb7b3b841_0503_4902_814f_3dac2260aaed" name="kd22" value="0.1"/>
      <parameter id="mwb7aa693f_09fe_48ba_8ef4_2b75b6ef33b0" name="k23" value="6"/>
      <parameter id="mw98fa6870_dd53_440c_9445_d48dfead8c79" name="kd23" value="0.06"/>
      <parameter id="mw5c208201_6fab_4c8c_acac_4fab3d0f40c2" name="kd24" value="0.55"/>
      <parameter id="mw05480da5_28d6_4477_8e7c_d01edb0cb16b" name="k25" value="1.67e-05"/>
      <parameter id="mw6b11d5aa_ff0f_450e_91b2_34bd93134eea" name="kd25" value="0.0214"/>
      <parameter id="mw5932c164_523a_42c1_9143_68bba21ce273" name="k28" value="5e-06"/>
      <parameter id="mwb6175838_6c12_4e03_af18_c1a0a03fb395" name="kd28" value="0.0053"/>
      <parameter id="mwb7c6a4bd_2c00_46a7_a7d5_fdd41c65c376" name="k28b" value="5e-06"/>
      <parameter id="mwf1a99fe5_8993_4402_8bdf_8c8def735f0f" name="kd28b" value="0.0053"/>
      <parameter id="mw8b3d6ffd_248d_40c9_bbed_0587b237bb10" name="k29" value="1.17e-06"/>
      <parameter id="mw92448413_b4b1_4640_88f8_1049e7d82da7" name="kd29" value="3.1"/>
      <parameter id="mwc7bf664b_42ad_4b50_a2ed_d91a5db66e38" name="kd32" value="0.1"/>
      <parameter id="mw03d642c2_2d71_449d_8988_2fa24342b433" name="k32" value="4e-07"/>
      <parameter id="mw333bb4db_19b8_4406_96bc_38ed3ed65540" name="kd33" value="0.2"/>
      <parameter id="mw5b727975_dfb9_490c_9c5c_222a91d0a08f" name="k33" value="3.5e-05"/>
      <parameter id="mw6e161723_1a6c_46dd_9bdc_75a86a1e4a11" name="kd34" value="0.03"/>
      <parameter id="mw6673e046_271c_4a53_afbb_74298b10790e" name="k34" value="7.5e-06"/>
      <parameter id="mw0a5633b4_1b3c_4404_801f_6cecc71f17c9" name="kd35" value="0.0015" constant="false"/>
      <parameter id="mwc46abee7_3e85_4150_89b2_5573a396ff34" name="k35" value="7.5e-06" constant="false"/>
      <parameter id="mw6935f97a_46cf_4461_9296_c9e637e8b675" name="k36" value="0.005"/>
      <parameter id="mw40476ab7_b892_41de_9644_a66e5434a906" name="kd36" value="0"/>
      <parameter id="mw91db0169_08c9_4e7f_a201_6a0b103d5b79" name="kd37" value="0.3"/>
      <parameter id="mw05b7494b_40cb_43d7_8644_516111ba4c5d" name="k37" value="1.5e-06"/>
      <parameter id="mwd2427726_e668_4481_bacc_088a7b56bf63" name="k40" value="5e-05"/>
      <parameter id="mw65930142_9ec8_4070_a1a8_d75d1ed85c94" name="kd40" value="0.064"/>
      <parameter id="mwfe69d402_27d0_43f8_862f_c27a9ab85d49" name="k41" value="5e-05"/>
      <parameter id="mwceb04f1e_29e0_45e2_a599_8c90ca011346" name="kd41" value="0.0429"/>
      <parameter id="mw51920f7d_a2d8_4bb0_8b25_b9fb63bdb6fb" name="k42" value="6e-05"/>
      <parameter id="mw6d3a1b0f_b642_43e3_bcfc_1188dcf35cd6" name="kd42" value="0.0141589"/>
      <parameter id="mw563c7bb9_5a1f_4a0d_80e6_1bb1aa4ad79c" name="kd43" value="31.6228"/>
      <parameter id="mw204e6bbd_f9dd_423f_aa5e_1b8ad47bbfda" name="k43" value="0"/>
      <parameter id="mw5bd2f8a4_aa1a_468d_a0f0_2ff2e339d6a9" name="kd44" value="0.01833"/>
      <parameter id="mw1330d930_b61e_458e_932e_b034eb74d45f" name="kd45" value="1.9"/>
      <parameter id="mwaa510312_5631_4502_aa61_a4f56f8d7096" name="k45" value="0"/>
      <parameter id="mw32ae1968_50e4_4aa9_af66_f73d4c21df71" name="kd47" value="0.8"/>
      <parameter id="mw5f2a7bd4_29f8_414b_9014_3984c1dbf94e" name="k47" value="0"/>
      <parameter id="mwc40f2cc5_ca6c_4620_a35e_77c146f2b2c5" name="k48" value="2.37e-05" constant="false"/>
      <parameter id="mwe3a401c0_4779_4aa3_9315_8323ef20ce4a" name="kd48" value="0.79" constant="false"/>
      <parameter id="mw62ce631b_f55c_48da_aee2_ea50a4a5f4ac" name="kd49" value="0.112387"/>
      <parameter id="mw8290ea6a_309d_411a_92d5_2d8010419ea8" name="k49" value="0"/>
      <parameter id="mw8acc0065_dd71_4a5d_95b5_5e915035ba05" name="k50" value="4.74801e-08"/>
      <parameter id="mwa3992c53_2afe_4130_85b5_33624a9889b0" name="kd50" value="0.252982"/>
      <parameter id="mw95784e3d_9a80_433c_b96b_6a95abd9e583" name="kd52" value="0.033"/>
      <parameter id="mw85e8e9e6_1292_4319_9200_4dc004b1d755" name="kd53" value="0.28"/>
      <parameter id="mw22d12eb3_ba46_4154_ad20_35a55ac3da5f" name="k53" value="0"/>
      <parameter id="mw40b05e49_5022_4bd7_a5ed_570b81e433db" name="kd55" value="70.1662"/>
      <parameter id="mw27438bb3_9236_4fe1_ba75_3aaf5bbba1da" name="k55" value="0"/>
      <parameter id="mw9bd80bc2_008f_49ee_9780_93398d8125c0" name="kd56" value="5" constant="false"/>
      <parameter id="mw9caa3375_3912_4873_bf63_ffe3541c0bf9" name="k56" value="0.000397392" constant="false"/>
      <parameter id="mw5d007501_a6c1_4186_a342_4294e795d9ee" name="kd57" value="0.0076"/>
      <parameter id="mw032d5c4a_201f_4e52_a39a_68655b437035" name="k57" value="0"/>
      <parameter id="mw72d5a449_1bde_4cbb_8053_3c8e05705cb0" name="k58" value="8.33e-07" constant="false"/>
      <parameter id="mwf9c4da61_79ab_43fd_b423_9d59b2399201" name="kd58" value="56.7862" constant="false"/>
      <parameter id="mw6abc6fad_2721_4125_9238_ea111e230841" name="k52" value="8.85125e-06"/>
      <parameter id="mw42a609da_10fe_4e99_9905_6767f1887278" name="k44" value="1.07e-05"/>
      <parameter id="mwf34fab54_ce53_46e5_a8bb_45dc021d79c9" name="k60" value="0.00266742"/>
      <parameter id="mw42709170_0503_478c_9e95_df31c0e6cb3f" name="kd60" value="0"/>
      <parameter id="mwde7386f0_518a_4232_a86b_e21ba201ce86" name="k61" value="0.00057"/>
      <parameter id="mw4de1d4d9_bbc2_4891_8c24_151c93866872" name="kd61" value="0"/>
      <parameter id="mw81776a62_3db7_488b_b3d3_e6cbb3f56c29" name="kd63" value="0.275"/>
      <parameter id="mw45d4c05b_689a_4763_adfc_fab697165d33" name="k64" value="1.67e-05"/>
      <parameter id="mw6e3d7fe8_c143_4d9a_97b7_61e37461d8c6" name="kd64" value="0.3"/>
      <parameter id="mw69194bf6_bf92_43d1_9aed_886eef2c60e1" name="kd65" value="0.2"/>
      <parameter id="mw3d3f1c2f_22dd_4b5f_8983_154d6b51e60f" name="k65" value="0"/>
      <parameter id="mw4e5ff01e_be47_4953_9c64_d108c4d431e4" name="k66" value="1.5e-05">
        <notes>
          %
        </notes>
      </parameter>
      <parameter id="mwc5e9ebf7_778c_41a9_a6f8_c260674f84e7" name="kd66" value="0.2"/>
      <parameter id="mwfb6401c4_00ec_4100_a849_0694f0164bc5" name="k67" value="5e-05">
        <notes>
          %PIP2 binds to PI3K
        </notes>
      </parameter>
      <parameter id="mw6fd83128_3cdb_4464_b28f_00e236fb2683" name="kd67" value="0.02"/>
      <parameter id="mw522e42f3_f51b_4da8_b1d0_697922853fbf" name="kd68" value="0.2">
        <notes>
          %PIP3 dissociates from  PI3K
        </notes>
      </parameter>
      <parameter id="mw40733386_b865_4f43_b8df_0a23b0a37f3e" name="k68" value="0"/>
      <parameter id="mwe030bf43_dddc_40df_b89a_7bb89fe1d933" name="kd68b" value="20.5">
        <notes>
          %PIP3 dissociates from  PI3K
        </notes>
      </parameter>
      <parameter id="mw199fe945_feb1_4ad8_8ff0_3ec216e36bcd" name="k69" value="3.33e-05"/>
      <parameter id="mw5c0845cc_ac3d_4a19_8338_13a238af9829" name="kd69" value="0.1"/>
      <parameter id="mwe40e227f_0771_492c_8601_8480c329c420" name="k70" value="6.67e-07"/>
      <parameter id="mwbe0d8a6d_c052_4887_ae73_55a65893eddc" name="kd70" value="0.1"/>
      <parameter id="mwd262088d_269b_4b67_a696_44b6030e6e64" name="k71" value="0"/>
      <parameter id="mw243611c5_0a83_4d07_a783_33f931726d62" name="kd71" value="25.2"/>
      <parameter id="mwf0632d54_f80d_4d28_9929_c2e60d8ed9b9" name="k72" value="0"/>
      <parameter id="mw6411afa6_0dba_4f89_97c3_45580c67f087" name="kd72" value="5.01187">
        <notes>
          %10.5
        </notes>
      </parameter>
      <parameter id="mwb8a2a675_6b3d_4977_bfe5_0a402e8a1cff" name="k73" value="0.00374845" constant="false">
        <notes>
          %Pase4 binds AKT:P:P
        </notes>
      </parameter>
      <parameter id="mw64ef6fae_864e_4180_beb5_c7be8114fb94" name="kd73" value="0.5" constant="false"/>
      <parameter id="mw735aa25c_1ac4_435e_b5b4_e4400037faf1" name="k74" value="6.36184e-07" constant="false"/>
      <parameter id="mw2b93a9e4_8980_4a72_9483_8f021245c05a" name="kd74" value="0.355656" constant="false"/>
      <parameter id="mw500e6ad3_b3c6_4573_b734_c0aafb48a37d" name="kd75" value="0.00633957" constant="false">
        <notes>
          % determines sharpness of AKT peak
        </notes>
      </parameter>
      <parameter id="mw53251b42_266b_4235_92dc_fdadbe5550c6" name="k75" value="0"/>
      <parameter id="mw3d41bd5b_82ee_4279_8533_6485b18d4eb2" name="k76" value="0"/>
      <parameter id="mw5e32d149_dad9_4029_84fb_ad5cd0fd7184" name="kd76" value="142.262"/>
      <parameter id="mwbe4be0b3_afc6_4f5e_bfa9_c0eabc96d6af" name="kd60d" value="0"/>
      <parameter id="mw6b0999f0_5975_4188_b616_6dcc4869dbce" name="k22b" value="3.5e-05"/>
      <parameter id="mwe883e275_98a4_4f02_9d8e_a30d1b9571e0" name="kd22b" value="0.1"/>
      <parameter id="mw7c9ca309_f6bb_4d8a_bf99_63e3178dde78" name="kd34b" value="0.1"/>
      <parameter id="mwc7c0d59c_400b_43fd_84c8_c38d148ae69b" name="k34b" value="7.5e-05"/>
      <parameter id="mw6035c7e4_df10_413d_8823_edd014fe7a91" name="k94b" value="5e-05"/>
      <parameter id="mw8c1b615b_d684_493d_a84c_37db5f5349dc" name="k94" value="5e-05"/>
      <parameter id="mw3948ea4c_e178_4c3f_96c2_bc5189cc69fb" name="kd94" value="0.01"/>
      <parameter id="mwc2c011ec_a285_447a_b234_fe5e0eb73f44" name="k95" value="0"/>
      <parameter id="mw860aba34_5fce_4426_a7c1_e4b9c6de7609" name="kd95" value="33"/>
      <parameter id="mw45bd764d_bc00_41ae_b867_799fe2af5ca4" name="k96" value="1.67e-06"/>
      <parameter id="mwb5158e3d_770a_430d_80bd_ff674b184a82" name="kd96" value="0.1"/>
      <parameter id="mw9c3fc94a_f86d_4703_a051_139207f899dc" name="kd6b" value="0"/>
      <parameter id="mwd075ccc8_5d94_4f41_bbf3_0179e4acfefe" name="k7" value="5e-05"/>
      <parameter id="mw2b35d79d_49d7_4a0a_bcda_f3b704490d1a" name="kd7" value="0.000138"/>
      <parameter id="mw6caad8e5_9a22_4840_a12e_e1a95d8a446d" name="k62b" value="0.000416"/>
      <parameter id="mw88b8230e_35ed_492d_9fa7_7559d6464626" name="kd60b" value="0"/>
      <parameter id="mwc79c8f14_e92d_4013_b269_dca7c3a02232" name="k60c" value="0.00052"/>
      <parameter id="mw914bc834_3f3e_4add_a1c9_1a6a94170bdb" name="k60b" value="0.0471248"/>
      <parameter id="mwff921594_7051_471e_a64b_99ca91111ea6" name="KD_iressa_wt" value="3.5e-08">
        <notes>
          %low affinity Iressa
        </notes>
      </parameter>
      <parameter id="mw21d46cde_68fc_4db3_b6a1_98124a66c7e2" name="k97" value="1000000" constant="false"/>
      <parameter id="mw44453913_83eb_479b_b21a_24c7b39d3854" name="kd97" value="0.015" constant="false"/>
      <parameter id="mw9c6fdd4a_5770_4254_a3eb_0932bdf98b85" name="KD_iressa_mt" value="3e-09">
        <notes>
          % high affnity Iressa
        </notes>
      </parameter>
      <parameter id="mw9ae13d2b_dba6_46f3_8e12_cf3c6668519f" name="k97c" value="1000000" constant="false"/>
      <parameter id="mw5e1802c7_4962_4c03_9f9a_f6820114b0db" name="kd97c" value="0.001" constant="false"/>
      <parameter id="mw4b668749_b5ce_4be5_bf05_15627b25fabd" name="Kinh2" value="3e-07"/>
      <parameter id="mwf7c87293_edde_42a0_b91a_64ca166dbba8" name="kd98" value="0.001"/>
      <parameter id="mw1f3a1e1c_92e2_4863_934c_de1d2f3a8892" name="k98" value="33300"/>
      <parameter id="mw9741b83f_e436_4ef9_97d7_79968ae65ff7" name="Kinh4" value="0.113"/>
      <parameter id="mw7a0eb7bb_6133_4cc4_84c7_07fd63651e3c" name="kd99" value="0.5"/>
      <parameter id="mw31999d18_d02e_49f4_a54a_dc1d1efb6f57" name="k99" value="4.42" constant="false"/>
      <parameter id="mw61aa9e9e_7307_4b0b_b9a1_1515ed88169c" name="Kinh3" value="0.001"/>
      <parameter id="mweb9f1c88_9c08_4919_84d4_d38be69f49e2" name="kd100" value="0.001"/>
      <parameter id="mwc6862d17_cf17_47e6_ad94_e51cd7e0c25b" name="k100" value="1"/>
      <parameter id="mw2906fd1b_04bd_4719_92eb_3cceb680c938" name="k101" value="8.33e-07"/>
      <parameter id="mw978d4007_c962_4831_a1bd_594bc08c1f24" name="kd101" value="0.03"/>
      <parameter id="mwf95b4d4a_40bf_45bc_82ac_c9cf5e04a039" name="k102" value="5e-07"/>
      <parameter id="mwc9158cc6_ad55_4825_90a8_486e59aec76b" name="kd102" value="5.61009"/>
      <parameter id="mw61999724_34d3_46a6_a206_b8e88a170b3f" name="k103" value="8.36983e-09" constant="false">
        <notes>
          %receptor dimerization ErbB2/3
        </notes>
      </parameter>
      <parameter id="mwbf4e5f60_94e3_4539_9f13_f561b162ef2f" name="kd103" value="0.016" constant="false"/>
      <parameter id="mw2bb2b7be_ec7e_4dc0_b50e_ae6c8af2cdb5" name="k104" value="0"/>
      <parameter id="mw59a8e80a_6773_49a6_ba49_c7b09d39624a" name="kd104" value="0.2">
        <notes>
          %PIP2 dissociates from PTEN
        </notes>
      </parameter>
      <parameter id="mw1fe9d4ab_10ca_480b_950b_a0eb2887a5d6" name="k105" value="6.67e-05">
        <notes>
          %Gab1 association
        </notes>
      </parameter>
      <parameter id="mw80804609_2952_4f49_8ccc_8685121cbebe" name="kd105" value="0.1"/>
      <parameter id="mwbe0989c8_acae_41ad_8d23_d6a5f07aa026" name="k106" value="1.33e-05"/>
      <parameter id="mw72036da4_e5ee_4017_958d_a045657dc344" name="kd106" value="0.1"/>
      <parameter id="mw927c89dc_4249_4de9_9a36_4ceb2e7ece44" name="k106b" value="2.63418e-08"/>
      <parameter id="mw5ee0ac8f_3e1e_4e7c_8b6e_a4cd0b10c4f3" name="kd106b" value="0.1"/>
      <parameter id="mw5df44425_a8e2_4f3d_adba_47323e24e1c7" name="k107" value="3.33e-05"/>
      <parameter id="mw51b7d944_693b_4246_8e2a_e1c49ae376d4" name="kd107" value="0.1"/>
      <parameter id="mwf420d30e_e616_4c24_8961_412793bc4db5" name="k108" value="0"/>
      <parameter id="mw7b21c280_d2c5_4c3d_a439_9fc903cf3694" name="kd108" value="5"/>
      <parameter id="mwfdb1c969_35a0_421a_b1d1_b1d8291a19be" name="k109" value="5e-06"/>
      <parameter id="mw936a5674_4c35_4a0c_a349_473687805677" name="kd109" value="0.1"/>
      <parameter id="mw87fbeb3d_c93e_4f72_aa79_dfb0a81e7f12" name="k110" value="0.000333">
        <notes>
          %ERK inhibiert AKT
        </notes>
      </parameter>
      <parameter id="mw2f4a8918_8460_4064_b6df_9eea4c5a9ea9" name="kd110" value="0.1"/>
      <parameter id="mw7f538446_6352_4634_97e2_ccdb30d38ead" name="kd111" value="6.57"/>
      <parameter id="mwd434b1d0_55aa_4a43_ba54_36e037253455" name="k111" value="0"/>
      <parameter id="mwb13aacc2_3884_4b61_9589_0daf7d18a0c1" name="k112" value="0.0047067">
        <notes>
          %AKT aktiviert Ras
        </notes>
      </parameter>
      <parameter id="mw9a9b9335_8a6b_4798_9e2f_74d2c7954faa" name="kd112" value="0.1"/>
      <parameter id="mw3f3e36a8_2236_4679_a20d_14fda4c8cbec" name="k113" value="0"/>
      <parameter id="mw85a9d0e6_28f0_4204_9412_e15dd95e0d20" name="kd113" value="177.828"/>
      <parameter id="mw68baede2_3a25_4463_ac04_b99b010b0a81" name="k114" value="4.98816e-06">
        <notes>
          %AKT inhibiert Raf
        </notes>
      </parameter>
      <parameter id="mwbdc74577_e152_43b5_ae89_689a61f1118b" name="kd114" value="0.1"/>
      <parameter id="mw9bce3702_326b_45a3_8e4d_43736ebc1de9" name="k115" value="0"/>
      <parameter id="mw0893e2bd_81f4_4b7e_b1bc_9b6bf0401837" name="kd115" value="1"/>
      <parameter id="mw028d6621_fa97_4a28_8574_aba538dc1838" name="k116" value="0.0150356" constant="false"/>
      <parameter id="mw0960f0a5_a6ee_4475_bf01_815865cb827c" name="kd116" value="0"/>
      <parameter id="mw399df1e2_edbe_439c_b6fc_f69580ae1fd3" name="k117" value="8.33e-08"/>
      <parameter id="mwe5c2943f_a291_4880_8ad3_1bea53bf1289" name="kd117" value="0.1"/>
      <parameter id="mweaf44a1b_0668_406d_b927_20bc140f5d5e" name="k118" value="0"/>
      <parameter id="mw2401274d_32cf_4d2d_abd6_789670a24eb4" name="kd118" value="0.03"/>
      <parameter id="mwc8ffa828_a0de_42d6_936a_6ff0bc0fbbf1" name="kd119" value="0.0103115"/>
      <parameter id="mw459d2389_ed04_4979_b816_bcd31e3dbe10" name="k119" value="10000000" constant="false"/>
      <parameter id="mw55c97d01_8a9a_4bc6_9a85_42424d6935af" name="k120" value="1.48131e-08" constant="false">
        <notes>
          %dimerization
        </notes>
      </parameter>
      <parameter id="mw94991844_3fe1_4ed8_bc14_09add962d5ca" name="kd120" value="0.1" constant="false"/>
      <parameter id="mw84af6190_8316_4f70_aef8_9a1544ca0dbc" name="k120b" value="5.92538e-11" constant="false"/>
      <parameter id="mwbd879664_bcf1_46ad_afee_ca1bc413302b" name="kd120b" value="0.1" constant="false"/>
      <parameter id="mw229abbaf_2cdf_4ad5_8c02_fe04c8ea97fc" name="Ks" value="0.001"/>
      <parameter id="mwf911d33d_b172_47a9_86ed_be1a0131cbd5" name="k121" value="0.001"/>
      <parameter id="mw8ecd29d0_b410_4118_936c_fbd7344b3a77" name="kd121" value="1"/>
      <parameter id="mw217013b0_2d6e_4100_b857_fb2fb43534d4" name="kd122" value="1" constant="false"/>
      <parameter id="mw27797a34_8eb3_4ead_9a6d_c9e5de45a0e6" name="k123" value="0"/>
      <parameter id="mw0d4acfeb_fd27_4a4d_b9ff_31ca797846c3" name="kd123" value="0.177828"/>
      <parameter id="mwe0bb20c1_ce5b_41ad_bb6f_01859fc7c81a" name="k6b" value="0"/>
      <parameter id="mw1b80ed01_dc73_469d_a5df_ded148b715f1" name="k1" value="10000000" constant="false"/>
      <parameter id="mwf053e7da_e7dd_4d67_ac73_c312a1e6881c" name="k122" value="1.8704e-08" constant="false">
        <notes>
          KDATP=1e-4
        </notes>
      </parameter>
      <parameter id="mwc1936fec_0056_44d7_aa39_432ff6557eee" name="KD_ATP" value="0.0001"/>
      <parameter id="mwE161D64A_5BB9_422A_B43C_059F05355D42" name="k123h" value="0"/>
      <parameter id="mwB6FCA84B_9B98_4B90_A95F_8FFD0949265F" name="kd123h" value="0.1"/>
      <parameter id="mw4C374A2A_93BA_4465_B27B_C6FF1913AFA2" name="KD" value="1"/>
    </listOfParameters>
    <listOfReactions>
      <reaction id="mw0ac69d3f_df76_4290_a16a_9dc3d274b861" name="v1 EGF +  ErbB1:ATP   -> EGF:ErbB1:ATP  k1 kd1" fast="false">
        <listOfReactants>
          <speciesReference species="mw07c8092f_eb20_4e3f_968c_9ae4601fa697"/>
          <speciesReference species="mw469fe76b_bb15_4e65_a9aa_42ad497a4ad0"/>
        </listOfReactants>
        <listOfProducts>
          <speciesReference species="mwfbc17a02_c35d_4c3c_92b2_f26bc030718b"/>
        </listOfProducts>
        <kineticLaw>
          <math xmlns="http://www.w3.org/1998/Math/MathML">
            <apply>
              <minus/>
              <apply>
                <times/>
                <ci> mw1b80ed01_dc73_469d_a5df_ded148b715f1 </ci>
                <ci> mw07c8092f_eb20_4e3f_968c_9ae4601fa697 </ci>
                <ci> mw469fe76b_bb15_4e65_a9aa_42ad497a4ad0 </ci>
              </apply>
              <apply>
                <times/>
                <ci> mw8b4a0e01_6b31_4b99_93ac_0a1df7ad377b </ci>
                <ci> mwfbc17a02_c35d_4c3c_92b2_f26bc030718b </ci>
              </apply>
            </apply>
          </math>
        </kineticLaw>
      </reaction>
      <reaction id="mwdb7ec39e_f033_4ec7_b54c_9556ccc91e3e" name="v2 (ErbB2:ErbB3) +  EGF  -> (ErbB3:ErbB2)#P  k1c kd1c" fast="false">
        <listOfReactants>
          <speciesReference species="mweb943560_d044_4072_9112_780b5a0bd728"/>
          <speciesReference species="mw07c8092f_eb20_4e3f_968c_9ae4601fa697"/>
        </listOfReactants>
        <listOfProducts>
          <speciesReference species="mwaed00bd2_d75b_4084_bbf9_8c6265f970f8"/>
        </listOfProducts>
        <kineticLaw>
          <math xmlns="http://www.w3.org/1998/Math/MathML">
            <apply>
              <minus/>
              <apply>
                <times/>
                <ci> mw10be3c14_8b28_4a67_b3e6_5b2987d003d0 </ci>
                <ci> mweb943560_d044_4072_9112_780b5a0bd728 </ci>
                <ci> mw07c8092f_eb20_4e3f_968c_9ae4601fa697 </ci>
              </apply>
              <apply>
                <times/>
                <ci> mw817a95bd_e5c8_4a5c_b088_01810dafd40c </ci>
                <ci> mwaed00bd2_d75b_4084_bbf9_8c6265f970f8 </ci>
              </apply>
            </apply>
          </math>
        </kineticLaw>
      </reaction>
      <reaction id="mw082a67b6_7a6e_4c8b_882b_e6eb85fde3f1" name="v3 ErbB2:ErbB4 +  EGF  -> (ErbB4:ErbB2)#P  k1d kd1d" fast="false">
        <listOfReactants>
          <speciesReference species="mwbf900871_fc1e_470d_a566_abd20146371e"/>
          <speciesReference species="mw07c8092f_eb20_4e3f_968c_9ae4601fa697"/>
        </listOfReactants>
        <listOfProducts>
          <speciesReference species="mw39f89ad7_e9a2_4a77_b875_c151dccdcefb"/>
        </listOfProducts>
        <kineticLaw>
          <math xmlns="http://www.w3.org/1998/Math/MathML">
            <apply>
              <minus/>
              <apply>
                <times/>
                <ci> mwad5b5e6d_fa58_494b_830b_100e4f757db1 </ci>
                <ci> mwbf900871_fc1e_470d_a566_abd20146371e </ci>
                <ci> mw07c8092f_eb20_4e3f_968c_9ae4601fa697 </ci>
              </apply>
              <apply>
                <times/>
                <ci> mw611b22c9_7afd_4364_98d7_fb6ed1ce06b8 </ci>
                <ci> mw39f89ad7_e9a2_4a77_b875_c151dccdcefb </ci>
              </apply>
            </apply>
          </math>
        </kineticLaw>
      </reaction>
      <reaction id="mwfbe7e495_fc65_4044_9a5b_5a5c0751184b" name="v4 EGF +  ErbB1:Inh  -> EGF:ErbB1:Inh  k1 kd1" fast="false">
        <listOfReactants>
          <speciesReference species="mw07c8092f_eb20_4e3f_968c_9ae4601fa697"/>
          <speciesReference species="mwff68900b_30c7_4abf_b6ec_3a623cb98de0"/>
        </listOfReactants>
        <listOfProducts>
          <speciesReference species="mwe886bca7_7c7c_4efa_94c6_c03e4057dc50"/>
        </listOfProducts>
        <kineticLaw>
          <math xmlns="http://www.w3.org/1998/Math/MathML">
            <apply>
              <minus/>
              <apply>
                <times/>
                <ci> mw1b80ed01_dc73_469d_a5df_ded148b715f1 </ci>
                <ci> mw07c8092f_eb20_4e3f_968c_9ae4601fa697 </ci>
                <ci> mwff68900b_30c7_4abf_b6ec_3a623cb98de0 </ci>
              </apply>
              <apply>
                <times/>
                <ci> mw8b4a0e01_6b31_4b99_93ac_0a1df7ad377b </ci>
                <ci> mwe886bca7_7c7c_4efa_94c6_c03e4057dc50 </ci>
              </apply>
            </apply>
          </math>
        </kineticLaw>
      </reaction>
      <reaction id="mw94d825b5_e624_4436_9c49_da964f08baee" name="v5 EGF:ErbB1:ATP +  EGF:ErbB1:Inh  -> (EGF:ErbB1:ErbB1):Inh  k2 kd2" fast="false">
        <listOfReactants>
          <speciesReference species="mwfbc17a02_c35d_4c3c_92b2_f26bc030718b"/>
          <speciesReference species="mwe886bca7_7c7c_4efa_94c6_c03e4057dc50"/>
        </listOfReactants>
        <listOfProducts>
          <speciesReference species="mwdae9ac81_8f62_4a51_b31f_886cc15a3a94"/>
        </listOfProducts>
        <kineticLaw>
          <math xmlns="http://www.w3.org/1998/Math/MathML">
            <apply>
              <minus/>
              <apply>
                <times/>
                <ci> mw335e6f34_9832_4d55_8da1_c6baf80ca0e7 </ci>
                <ci> mwfbc17a02_c35d_4c3c_92b2_f26bc030718b </ci>
                <ci> mwe886bca7_7c7c_4efa_94c6_c03e4057dc50 </ci>
              </apply>
              <apply>
                <times/>
                <ci> mw094c5e8a_db89_44b6_be81_3bf25685ee20 </ci>
                <ci> mwdae9ac81_8f62_4a51_b31f_886cc15a3a94 </ci>
              </apply>
            </apply>
          </math>
        </kineticLaw>
      </reaction>
      <reaction id="mw329f71a6_e4a3_4356_babf_497abc1376d7" name="v6 EGF:ErbB1:Inh +  EGF:ErbB1:Inh  -> 2(EGF:ErbB1:Inh)  k2 kd2" fast="false">
        <listOfReactants>
          <speciesReference species="mwe886bca7_7c7c_4efa_94c6_c03e4057dc50"/>
          <speciesReference species="mwe886bca7_7c7c_4efa_94c6_c03e4057dc50"/>
        </listOfReactants>
        <listOfProducts>
          <speciesReference species="mwc116d013_26a0_4f99_9bdc_96296b99af55"/>
        </listOfProducts>
        <kineticLaw>
          <math xmlns="http://www.w3.org/1998/Math/MathML">
            <apply>
              <minus/>
              <apply>
                <times/>
                <ci> mw335e6f34_9832_4d55_8da1_c6baf80ca0e7 </ci>
                <ci> mwe886bca7_7c7c_4efa_94c6_c03e4057dc50 </ci>
                <ci> mwe886bca7_7c7c_4efa_94c6_c03e4057dc50 </ci>
              </apply>
              <apply>
                <times/>
                <ci> mw094c5e8a_db89_44b6_be81_3bf25685ee20 </ci>
                <ci> mwc116d013_26a0_4f99_9bdc_96296b99af55 </ci>
              </apply>
            </apply>
          </math>
        </kineticLaw>
      </reaction>
      <reaction id="mw8b94efbb_4881_437f_ac8d_f7590da6eb44" name="v7 EGF:ErbB1:ATP +  EGF:ErbB1:ATP  -> 2(EGF:ErbB1:ATP))  k2 kd2" fast="false">
        <listOfReactants>
          <speciesReference species="mwfbc17a02_c35d_4c3c_92b2_f26bc030718b"/>
          <speciesReference species="mwfbc17a02_c35d_4c3c_92b2_f26bc030718b"/>
        </listOfReactants>
        <listOfProducts>
          <speciesReference species="mw7e13ab55_b525_4fc6_af72_92a1cc311ce2"/>
        </listOfProducts>
        <kineticLaw>
          <math xmlns="http://www.w3.org/1998/Math/MathML">
            <apply>
              <minus/>
              <apply>
                <times/>
                <ci> mw335e6f34_9832_4d55_8da1_c6baf80ca0e7 </ci>
                <ci> mwfbc17a02_c35d_4c3c_92b2_f26bc030718b </ci>
                <ci> mwfbc17a02_c35d_4c3c_92b2_f26bc030718b </ci>
              </apply>
              <apply>
                <times/>
                <ci> mw094c5e8a_db89_44b6_be81_3bf25685ee20 </ci>
                <ci> mw7e13ab55_b525_4fc6_af72_92a1cc311ce2 </ci>
              </apply>
            </apply>
          </math>
        </kineticLaw>
      </reaction>
      <reaction id="mwf360b6b4_deb4_4956_b30b_2ad1f614dd93" name="v8 EGF:ErbB1:ATP +  EGF:ErbB1:ATP  -> 2(EGF:ErbB1:ATP)  k2 kd2" fast="false">
        <listOfReactants>
          <speciesReference species="mw5aed4043_e5d4_4387_8880_c81e3bc2c245"/>
          <speciesReference species="mw5aed4043_e5d4_4387_8880_c81e3bc2c245"/>
        </listOfReactants>
        <listOfProducts>
          <speciesReference species="mw5555732f_b4ea_4733_8b8f_b8bb926169c0"/>
        </listOfProducts>
        <kineticLaw>
          <math xmlns="http://www.w3.org/1998/Math/MathML">
            <apply>
              <minus/>
              <apply>
                <times/>
                <ci> mw335e6f34_9832_4d55_8da1_c6baf80ca0e7 </ci>
                <ci> mw5aed4043_e5d4_4387_8880_c81e3bc2c245 </ci>
                <ci> mw5aed4043_e5d4_4387_8880_c81e3bc2c245 </ci>
              </apply>
              <apply>
                <times/>
                <ci> mw094c5e8a_db89_44b6_be81_3bf25685ee20 </ci>
                <ci> mw5555732f_b4ea_4733_8b8f_b8bb926169c0 </ci>
              </apply>
            </apply>
          </math>
        </kineticLaw>
      </reaction>
      <reaction id="mw3dd6d009_bdae_4689_af16_fef82ddd8009" name="v9 EGF:ErbB1:ATP +  ErbB2  -> EGF:ErbB1:ErbB2  k2b kd2b" fast="false">
        <listOfReactants>
          <speciesReference species="mwfbc17a02_c35d_4c3c_92b2_f26bc030718b"/>
          <speciesReference species="mw376e70e0_83a8_4741_94c7_23b95987fc2a"/>
        </listOfReactants>
        <listOfProducts>
          <speciesReference species="mwf3789684_6272_4283_adbc_f33dceeadea8"/>
        </listOfProducts>
        <kineticLaw>
          <math xmlns="http://www.w3.org/1998/Math/MathML">
            <apply>
              <minus/>
              <apply>
                <times/>
                <ci> mwc2274836_3405_4de4_b79d_d6ef0b159377 </ci>
                <ci> mwfbc17a02_c35d_4c3c_92b2_f26bc030718b </ci>
                <ci> mw376e70e0_83a8_4741_94c7_23b95987fc2a </ci>
              </apply>
              <apply>
                <times/>
                <ci> mw2433e883_0841_4444_af56_07168e808dea </ci>
                <ci> mwf3789684_6272_4283_adbc_f33dceeadea8 </ci>
              </apply>
            </apply>
          </math>
        </kineticLaw>
      </reaction>
      <reaction id="mw477efc2e_80be_4f60_ab1c_b7ed41a630bd" name="v10 EGF:ErbB1:ATP +  ErbB3  -> EGF:ErbB1:ErbB3  k2b kd2b" fast="false">
        <listOfReactants>
          <speciesReference species="mwfbc17a02_c35d_4c3c_92b2_f26bc030718b"/>
          <speciesReference species="mw94ca7dac_10c4_4ba4_b1c2_aea99aeee036"/>
        </listOfReactants>
        <listOfProducts>
          <speciesReference species="mw9e994c2f_f53c_400d_91f7_3a3fd1319ad4"/>
        </listOfProducts>
        <kineticLaw>
          <math xmlns="http://www.w3.org/1998/Math/MathML">
            <apply>
              <minus/>
              <apply>
                <times/>
                <ci> mwc2274836_3405_4de4_b79d_d6ef0b159377 </ci>
                <ci> mwfbc17a02_c35d_4c3c_92b2_f26bc030718b </ci>
                <ci> mw94ca7dac_10c4_4ba4_b1c2_aea99aeee036 </ci>
              </apply>
              <apply>
                <times/>
                <ci> mw2433e883_0841_4444_af56_07168e808dea </ci>
                <ci> mw9e994c2f_f53c_400d_91f7_3a3fd1319ad4 </ci>
              </apply>
            </apply>
          </math>
        </kineticLaw>
      </reaction>
      <reaction id="mwa9307b2e_1278_42ce_9237_cdefdde42b56" name="v11 ErbB4 +  EGF:ErbB1:ATP  -> EGF:ErbB1:ErbB4  k2b kd2b" fast="false">
        <listOfReactants>
          <speciesReference species="mwd4daf47c_f99c_42ed_a020_e1690e0ca58f"/>
          <speciesReference species="mwfbc17a02_c35d_4c3c_92b2_f26bc030718b"/>
        </listOfReactants>
        <listOfProducts>
          <speciesReference species="mw9f9a9a83_90d3_4b7b_81a1_98068176d127"/>
        </listOfProducts>
        <kineticLaw>
          <math xmlns="http://www.w3.org/1998/Math/MathML">
            <apply>
              <minus/>
              <apply>
                <times/>
                <ci> mwc2274836_3405_4de4_b79d_d6ef0b159377 </ci>
                <ci> mwd4daf47c_f99c_42ed_a020_e1690e0ca58f </ci>
                <ci> mwfbc17a02_c35d_4c3c_92b2_f26bc030718b </ci>
              </apply>
              <apply>
                <times/>
                <ci> mw2433e883_0841_4444_af56_07168e808dea </ci>
                <ci> mw9f9a9a83_90d3_4b7b_81a1_98068176d127 </ci>
              </apply>
            </apply>
          </math>
        </kineticLaw>
      </reaction>
      <reaction id="mw8867cdd1_4331_42cc_b77c_fbac9d27a264" name="v12 EGF:ErbB1:ATP +  ErbB2  -> (EGF:ErbB1:ErbB2)  k2b kd2b" fast="false">
        <listOfReactants>
          <speciesReference species="mw5aed4043_e5d4_4387_8880_c81e3bc2c245"/>
          <speciesReference species="mw26a59b1f_5c72_4a42_9b2f_c86627430842"/>
        </listOfReactants>
        <listOfProducts>
          <speciesReference species="mwad0148fc_91ab_411e_994a_785db0df821b"/>
        </listOfProducts>
        <kineticLaw>
          <math xmlns="http://www.w3.org/1998/Math/MathML">
            <apply>
              <minus/>
              <apply>
                <times/>
                <ci> mwc2274836_3405_4de4_b79d_d6ef0b159377 </ci>
                <ci> mw5aed4043_e5d4_4387_8880_c81e3bc2c245 </ci>
                <ci> mw26a59b1f_5c72_4a42_9b2f_c86627430842 </ci>
              </apply>
              <apply>
                <times/>
                <ci> mw2433e883_0841_4444_af56_07168e808dea </ci>
                <ci> mwad0148fc_91ab_411e_994a_785db0df821b </ci>
              </apply>
            </apply>
          </math>
        </kineticLaw>
      </reaction>
      <reaction id="mwd22634f6_b56e_4a1a_98e0_4f95a52db65d" name="v13 EGF:ErbB1:ATP +  ErbB3  -> (EGF:ErbB1:ErbB3)  k2b kd2b" fast="false">
        <listOfReactants>
          <speciesReference species="mw5aed4043_e5d4_4387_8880_c81e3bc2c245"/>
          <speciesReference species="mw9b1b235d_551a_47a1_97fe_de15dfa86102"/>
        </listOfReactants>
        <listOfProducts>
          <speciesReference species="mwb08f7bbd_9be8_413c_8193_47a030685d12"/>
        </listOfProducts>
        <kineticLaw>
          <math xmlns="http://www.w3.org/1998/Math/MathML">
            <apply>
              <minus/>
              <apply>
                <times/>
                <ci> mwc2274836_3405_4de4_b79d_d6ef0b159377 </ci>
                <ci> mw5aed4043_e5d4_4387_8880_c81e3bc2c245 </ci>
                <ci> mw9b1b235d_551a_47a1_97fe_de15dfa86102 </ci>
              </apply>
              <apply>
                <times/>
                <ci> mw2433e883_0841_4444_af56_07168e808dea </ci>
                <ci> mwb08f7bbd_9be8_413c_8193_47a030685d12 </ci>
              </apply>
            </apply>
          </math>
        </kineticLaw>
      </reaction>
      <reaction id="mw568b7e57_1b82_493f_a9e8_dc8c63dc4ec3" name="v14 EGF:ErbB1:ATP +  ErbB4  -> (EGF:ErbB1:ErbB4)  k2b kd2b" fast="false">
        <listOfReactants>
          <speciesReference species="mw5aed4043_e5d4_4387_8880_c81e3bc2c245"/>
          <speciesReference species="mw12298a9e_d6b4_48be_9956_313c24530a14"/>
        </listOfReactants>
        <listOfProducts>
          <speciesReference species="mw30508249_83ca_43bd_83fd_4f6b06ca258e"/>
        </listOfProducts>
        <kineticLaw>
          <math xmlns="http://www.w3.org/1998/Math/MathML">
            <apply>
              <minus/>
              <apply>
                <times/>
                <ci> mwc2274836_3405_4de4_b79d_d6ef0b159377 </ci>
                <ci> mw5aed4043_e5d4_4387_8880_c81e3bc2c245 </ci>
                <ci> mw12298a9e_d6b4_48be_9956_313c24530a14 </ci>
              </apply>
              <apply>
                <times/>
                <ci> mw2433e883_0841_4444_af56_07168e808dea </ci>
                <ci> mw30508249_83ca_43bd_83fd_4f6b06ca258e </ci>
              </apply>
            </apply>
          </math>
        </kineticLaw>
      </reaction>
      <reaction id="mw3f1ff873_f40a_47b4_951f_33d7c23c8cd8" name="v15 EGF:ErbB1:Inh +  ErbB2  -> EGF:ErbB1:Inh:ErB2  k2b kd2b" fast="false">
        <listOfReactants>
          <speciesReference species="mwe886bca7_7c7c_4efa_94c6_c03e4057dc50"/>
          <speciesReference species="mw376e70e0_83a8_4741_94c7_23b95987fc2a"/>
        </listOfReactants>
        <listOfProducts>
          <speciesReference species="mw97eae02c_e38a_4365_9318_3c8ec1ab69a9"/>
        </listOfProducts>
        <kineticLaw>
          <math xmlns="http://www.w3.org/1998/Math/MathML">
            <apply>
              <minus/>
              <apply>
                <times/>
                <ci> mwc2274836_3405_4de4_b79d_d6ef0b159377 </ci>
                <ci> mwe886bca7_7c7c_4efa_94c6_c03e4057dc50 </ci>
                <ci> mw376e70e0_83a8_4741_94c7_23b95987fc2a </ci>
              </apply>
              <apply>
                <times/>
                <ci> mw2433e883_0841_4444_af56_07168e808dea </ci>
                <ci> mw97eae02c_e38a_4365_9318_3c8ec1ab69a9 </ci>
              </apply>
            </apply>
          </math>
        </kineticLaw>
      </reaction>
      <reaction id="mwbdfdf040_d277_4852_b5ee_392c834ffe3a" name="v16 ErbB3 +  EGF:ErbB1:Inh  -> EGF:ErbB1:Inh:ErB3  k2b kd2b" fast="false">
        <listOfReactants>
          <speciesReference species="mw94ca7dac_10c4_4ba4_b1c2_aea99aeee036"/>
          <speciesReference species="mwe886bca7_7c7c_4efa_94c6_c03e4057dc50"/>
        </listOfReactants>
        <listOfProducts>
          <speciesReference species="mwad2d98ba_11fe_465d_8c09_3ae3c7204f20"/>
        </listOfProducts>
        <kineticLaw>
          <math xmlns="http://www.w3.org/1998/Math/MathML">
            <apply>
              <minus/>
              <apply>
                <times/>
                <ci> mwc2274836_3405_4de4_b79d_d6ef0b159377 </ci>
                <ci> mw94ca7dac_10c4_4ba4_b1c2_aea99aeee036 </ci>
                <ci> mwe886bca7_7c7c_4efa_94c6_c03e4057dc50 </ci>
              </apply>
              <apply>
                <times/>
                <ci> mw2433e883_0841_4444_af56_07168e808dea </ci>
                <ci> mwad2d98ba_11fe_465d_8c09_3ae3c7204f20 </ci>
              </apply>
            </apply>
          </math>
        </kineticLaw>
      </reaction>
      <reaction id="mw0d507efa_af16_4eb6_b9e2_ac8e4c35908b" name="v17 ErbB4 +  EGF:ErbB1:Inh  -> EGF:ErbB1:Inh:ErB4  k2b kd2b" fast="false">
        <listOfReactants>
          <speciesReference species="mwd4daf47c_f99c_42ed_a020_e1690e0ca58f"/>
          <speciesReference species="mwe886bca7_7c7c_4efa_94c6_c03e4057dc50"/>
        </listOfReactants>
        <listOfProducts>
          <speciesReference species="mw63e886a3_cb51_484e_9d06_2093bade1c43"/>
        </listOfProducts>
        <kineticLaw>
          <math xmlns="http://www.w3.org/1998/Math/MathML">
            <apply>
              <minus/>
              <apply>
                <times/>
                <ci> mwc2274836_3405_4de4_b79d_d6ef0b159377 </ci>
                <ci> mwd4daf47c_f99c_42ed_a020_e1690e0ca58f </ci>
                <ci> mwe886bca7_7c7c_4efa_94c6_c03e4057dc50 </ci>
              </apply>
              <apply>
                <times/>
                <ci> mw2433e883_0841_4444_af56_07168e808dea </ci>
                <ci> mw63e886a3_cb51_484e_9d06_2093bade1c43 </ci>
              </apply>
            </apply>
          </math>
        </kineticLaw>
      </reaction>
      <reaction id="mw70976483_1088_44c0_9120_f8cccfa9d3a9" name="v18 EGF:ErbB1:ATP +  ErbB2:Inh  -> (EGF:ErbB1:ErbB2):Inh  k2b kd2b" fast="false">
        <listOfReactants>
          <speciesReference species="mwfbc17a02_c35d_4c3c_92b2_f26bc030718b"/>
          <speciesReference species="mwf0fc47e2_a275_4322_98ad_14b46a33d0c7"/>
        </listOfReactants>
        <listOfProducts>
          <speciesReference species="mwfe692420_7009_4b07_9ed1_c93561abbdcf"/>
        </listOfProducts>
        <kineticLaw>
          <math xmlns="http://www.w3.org/1998/Math/MathML">
            <apply>
              <minus/>
              <apply>
                <times/>
                <ci> mwc2274836_3405_4de4_b79d_d6ef0b159377 </ci>
                <ci> mwfbc17a02_c35d_4c3c_92b2_f26bc030718b </ci>
                <ci> mwf0fc47e2_a275_4322_98ad_14b46a33d0c7 </ci>
              </apply>
              <apply>
                <times/>
                <ci> mw2433e883_0841_4444_af56_07168e808dea </ci>
                <ci> mwfe692420_7009_4b07_9ed1_c93561abbdcf </ci>
              </apply>
            </apply>
          </math>
        </kineticLaw>
      </reaction>
      <reaction id="mw71b34e14_6af3_4386_82ab_3af199987348" name="v19 EGF:ErbB1:ATP +  ErbB4:Inh  -> (EGF:ErbB1:ErbB3)#P:Inh  k2b kd2b" fast="false">
        <listOfReactants>
          <speciesReference species="mwfbc17a02_c35d_4c3c_92b2_f26bc030718b"/>
          <speciesReference species="mwad5a4e19_854a_4541_8864_de44f3ff5aad"/>
        </listOfReactants>
        <listOfProducts>
          <speciesReference species="mw613ec47f_a2f1_4120_b41f_1578025cc497"/>
        </listOfProducts>
        <kineticLaw>
          <math xmlns="http://www.w3.org/1998/Math/MathML">
            <apply>
              <minus/>
              <apply>
                <times/>
                <ci> mwc2274836_3405_4de4_b79d_d6ef0b159377 </ci>
                <ci> mwfbc17a02_c35d_4c3c_92b2_f26bc030718b </ci>
                <ci> mwad5a4e19_854a_4541_8864_de44f3ff5aad </ci>
              </apply>
              <apply>
                <times/>
                <ci> mw2433e883_0841_4444_af56_07168e808dea </ci>
                <ci> mw613ec47f_a2f1_4120_b41f_1578025cc497 </ci>
              </apply>
            </apply>
          </math>
        </kineticLaw>
      </reaction>
      <reaction id="mw5d874e9b_86d9_439a_866c_ca5fc0ca4b46" name="v20 EGF:ErbB1:ATP +  ErbB3:Inh  -> (EGF:ErbB1:ErbB3)#P:Inh  k2b kd2b" fast="false">
        <listOfReactants>
          <speciesReference species="mwfbc17a02_c35d_4c3c_92b2_f26bc030718b"/>
          <speciesReference species="mwb33d7f60_402d_48e6_8b2e_cf3da5a97609"/>
        </listOfReactants>
        <listOfProducts>
          <speciesReference species="mwdae7d1d2_6e76_4681_a126_906aeb1e51c0"/>
        </listOfProducts>
        <kineticLaw>
          <math xmlns="http://www.w3.org/1998/Math/MathML">
            <apply>
              <minus/>
              <apply>
                <times/>
                <ci> mwc2274836_3405_4de4_b79d_d6ef0b159377 </ci>
                <ci> mwfbc17a02_c35d_4c3c_92b2_f26bc030718b </ci>
                <ci> mwb33d7f60_402d_48e6_8b2e_cf3da5a97609 </ci>
              </apply>
              <apply>
                <times/>
                <ci> mw2433e883_0841_4444_af56_07168e808dea </ci>
                <ci> mwdae7d1d2_6e76_4681_a126_906aeb1e51c0 </ci>
              </apply>
            </apply>
          </math>
        </kineticLaw>
      </reaction>
      <reaction id="mw7349084c_b817_4997_ab36_62725d50396d" name="v21 (EGF:ErbB1:ErbB2) +  ATP  -> (EGF:ErbB1:ErbB2):ATP  k122 kd122" fast="false">
        <listOfReactants>
          <speciesReference species="mwad0148fc_91ab_411e_994a_785db0df821b"/>
          <speciesReference species="mw90704f79_7d8c_49b2_8aa2_42025fa560be"/>
        </listOfReactants>
        <listOfProducts>
          <speciesReference species="mw3589ece1_026d_49d4_8d8f_b978df9a6311"/>
        </listOfProducts>
        <kineticLaw>
          <math xmlns="http://www.w3.org/1998/Math/MathML">
            <apply>
              <minus/>
              <apply>
                <times/>
                <ci> mwf053e7da_e7dd_4d67_ac73_c312a1e6881c </ci>
                <ci> mwad0148fc_91ab_411e_994a_785db0df821b </ci>
                <ci> mw90704f79_7d8c_49b2_8aa2_42025fa560be </ci>
              </apply>
              <apply>
                <times/>
                <ci> mw217013b0_2d6e_4100_b857_fb2fb43534d4 </ci>
                <ci> mw3589ece1_026d_49d4_8d8f_b978df9a6311 </ci>
              </apply>
            </apply>
          </math>
        </kineticLaw>
      </reaction>
      <reaction id="mw8987b338_3940_40fc_a89c_a5c52e3d3c60" name="v22 (EGF:ErbB1:ErbB3) +  ATP  -> (EGF:ErbB1:ErbB3):ATP  k122 kd122" fast="false">
        <listOfReactants>
          <speciesReference species="mwb08f7bbd_9be8_413c_8193_47a030685d12"/>
          <speciesReference species="mw90704f79_7d8c_49b2_8aa2_42025fa560be"/>
        </listOfReactants>
        <listOfProducts>
          <speciesReference species="mw0924bc98_4433_4a4f_870e_893d79a43d42"/>
        </listOfProducts>
        <kineticLaw>
          <math xmlns="http://www.w3.org/1998/Math/MathML">
            <apply>
              <minus/>
              <apply>
                <times/>
                <ci> mwf053e7da_e7dd_4d67_ac73_c312a1e6881c </ci>
                <ci> mwb08f7bbd_9be8_413c_8193_47a030685d12 </ci>
                <ci> mw90704f79_7d8c_49b2_8aa2_42025fa560be </ci>
              </apply>
              <apply>
                <times/>
                <ci> mw217013b0_2d6e_4100_b857_fb2fb43534d4 </ci>
                <ci> mw0924bc98_4433_4a4f_870e_893d79a43d42 </ci>
              </apply>
            </apply>
          </math>
        </kineticLaw>
      </reaction>
      <reaction id="mw0f998067_ff73_478c_8b93_487c38dd862d" name="v23 (EGF:ErbB1:ErbB4) +  ATP  -> (EGF:ErbB1:ErbB4):ATP  k122 kd122" fast="false">
        <listOfReactants>
          <speciesReference species="mw30508249_83ca_43bd_83fd_4f6b06ca258e"/>
          <speciesReference species="mw90704f79_7d8c_49b2_8aa2_42025fa560be"/>
        </listOfReactants>
        <listOfProducts>
          <speciesReference species="mw3fde381c_8668_4c0a_852d_2eb62372c671"/>
        </listOfProducts>
        <kineticLaw>
          <math xmlns="http://www.w3.org/1998/Math/MathML">
            <apply>
              <minus/>
              <apply>
                <times/>
                <ci> mwf053e7da_e7dd_4d67_ac73_c312a1e6881c </ci>
                <ci> mw30508249_83ca_43bd_83fd_4f6b06ca258e </ci>
                <ci> mw90704f79_7d8c_49b2_8aa2_42025fa560be </ci>
              </apply>
              <apply>
                <times/>
                <ci> mw217013b0_2d6e_4100_b857_fb2fb43534d4 </ci>
                <ci> mw3fde381c_8668_4c0a_852d_2eb62372c671 </ci>
              </apply>
            </apply>
          </math>
        </kineticLaw>
      </reaction>
      <reaction id="mwddd69154_e391_4a26_ac9e_08629eb39bbb" name="v24 2(EGF:ErbB1:ATP) +  ATP  -> 2(EGF:ErbB1):ATP  k122 kd122" fast="false">
        <listOfReactants>
          <speciesReference species="mw5555732f_b4ea_4733_8b8f_b8bb926169c0"/>
          <speciesReference species="mw90704f79_7d8c_49b2_8aa2_42025fa560be"/>
        </listOfReactants>
        <listOfProducts>
          <speciesReference species="mw32fba48d_9451_48a0_a530_9e488bae3090"/>
        </listOfProducts>
        <kineticLaw>
          <math xmlns="http://www.w3.org/1998/Math/MathML">
            <apply>
              <minus/>
              <apply>
                <times/>
                <ci> mwf053e7da_e7dd_4d67_ac73_c312a1e6881c </ci>
                <ci> mw5555732f_b4ea_4733_8b8f_b8bb926169c0 </ci>
                <ci> mw90704f79_7d8c_49b2_8aa2_42025fa560be </ci>
              </apply>
              <apply>
                <times/>
                <ci> mw217013b0_2d6e_4100_b857_fb2fb43534d4 </ci>
                <ci> mw32fba48d_9451_48a0_a530_9e488bae3090 </ci>
              </apply>
            </apply>
          </math>
        </kineticLaw>
      </reaction>
      <reaction id="mwfd526d00_d585_445b_8dfb_7f74dbd7c765" name="v25 2(EGF:ErbB1:ATP)) +  ATP  ->   k122 kd122" fast="false">
        <listOfReactants>
          <speciesReference species="mw7e13ab55_b525_4fc6_af72_92a1cc311ce2"/>
          <speciesReference species="mw90704f79_7d8c_49b2_8aa2_42025fa560be"/>
        </listOfReactants>
        <listOfProducts>
          <speciesReference species="mw5998e695_1ee4_47d3_bdb5_54a73244cd60"/>
        </listOfProducts>
        <kineticLaw>
          <math xmlns="http://www.w3.org/1998/Math/MathML">
            <apply>
              <minus/>
              <apply>
                <times/>
                <ci> mwf053e7da_e7dd_4d67_ac73_c312a1e6881c </ci>
                <ci> mw7e13ab55_b525_4fc6_af72_92a1cc311ce2 </ci>
                <ci> mw90704f79_7d8c_49b2_8aa2_42025fa560be </ci>
              </apply>
              <apply>
                <times/>
                <ci> mw217013b0_2d6e_4100_b857_fb2fb43534d4 </ci>
                <ci> mw5998e695_1ee4_47d3_bdb5_54a73244cd60 </ci>
              </apply>
            </apply>
          </math>
        </kineticLaw>
      </reaction>
      <reaction id="mwe2c40008_4b21_493e_a4dc_67058d584a56" name="v26 EGF:ErbB1:ErbB2 +  ATP  -> EGF:ErbB1:ErbB2:ATP  k122 kd122" fast="false">
        <listOfReactants>
          <speciesReference species="mwf3789684_6272_4283_adbc_f33dceeadea8"/>
          <speciesReference species="mw90704f79_7d8c_49b2_8aa2_42025fa560be"/>
        </listOfReactants>
        <listOfProducts>
          <speciesReference species="mwf5de2d77_2e16_453a_9b28_68c82383016b"/>
        </listOfProducts>
        <kineticLaw>
          <math xmlns="http://www.w3.org/1998/Math/MathML">
            <apply>
              <minus/>
              <apply>
                <times/>
                <ci> mwf053e7da_e7dd_4d67_ac73_c312a1e6881c </ci>
                <ci> mwf3789684_6272_4283_adbc_f33dceeadea8 </ci>
                <ci> mw90704f79_7d8c_49b2_8aa2_42025fa560be </ci>
              </apply>
              <apply>
                <times/>
                <ci> mw217013b0_2d6e_4100_b857_fb2fb43534d4 </ci>
                <ci> mwf5de2d77_2e16_453a_9b28_68c82383016b </ci>
              </apply>
            </apply>
          </math>
        </kineticLaw>
      </reaction>
      <reaction id="mwa30b7478_8b29_4989_9d80_c1343828ab07" name="v27 EGF:ErbB1:ErbB3 +  ATP  -> EGF:ErbB1:ErbB3:ATP  k122 kd122" fast="false">
        <listOfReactants>
          <speciesReference species="mw9e994c2f_f53c_400d_91f7_3a3fd1319ad4"/>
          <speciesReference species="mw90704f79_7d8c_49b2_8aa2_42025fa560be"/>
        </listOfReactants>
        <listOfProducts>
          <speciesReference species="mw6c0f29a3_1d79_425a_8962_c3dc6a38432f"/>
        </listOfProducts>
        <kineticLaw>
          <math xmlns="http://www.w3.org/1998/Math/MathML">
            <apply>
              <minus/>
              <apply>
                <times/>
                <ci> mwf053e7da_e7dd_4d67_ac73_c312a1e6881c </ci>
                <ci> mw9e994c2f_f53c_400d_91f7_3a3fd1319ad4 </ci>
                <ci> mw90704f79_7d8c_49b2_8aa2_42025fa560be </ci>
              </apply>
              <apply>
                <times/>
                <ci> mw217013b0_2d6e_4100_b857_fb2fb43534d4 </ci>
                <ci> mw6c0f29a3_1d79_425a_8962_c3dc6a38432f </ci>
              </apply>
            </apply>
          </math>
        </kineticLaw>
      </reaction>
      <reaction id="mw4e6494bb_cc17_4f0f_bc18_10213c50bae3" name="v28 EGF:ErbB1:ErbB4 +  ATP  -> EGF:ErbB1:ErbB4:ATP  k122 kd122" fast="false">
        <listOfReactants>
          <speciesReference species="mw9f9a9a83_90d3_4b7b_81a1_98068176d127"/>
          <speciesReference species="mw90704f79_7d8c_49b2_8aa2_42025fa560be"/>
        </listOfReactants>
        <listOfProducts>
          <speciesReference species="mwad5adc31_0012_457b_86e1_002d539afec0"/>
        </listOfProducts>
        <kineticLaw>
          <math xmlns="http://www.w3.org/1998/Math/MathML">
            <apply>
              <minus/>
              <apply>
                <times/>
                <ci> mwf053e7da_e7dd_4d67_ac73_c312a1e6881c </ci>
                <ci> mw9f9a9a83_90d3_4b7b_81a1_98068176d127 </ci>
                <ci> mw90704f79_7d8c_49b2_8aa2_42025fa560be </ci>
              </apply>
              <apply>
                <times/>
                <ci> mw217013b0_2d6e_4100_b857_fb2fb43534d4 </ci>
                <ci> mwad5adc31_0012_457b_86e1_002d539afec0 </ci>
              </apply>
            </apply>
          </math>
        </kineticLaw>
      </reaction>
      <reaction id="mw78e28812_33dd_4787_80cd_4644e40af7d6" name="v29 ErbB2:ErbB2#P +  ATP  -> ErbB2:ErbB2#P:ATP  k122 kd122" fast="false">
        <listOfReactants>
          <speciesReference species="mwb98a3dde_ef3a_4cc9_87a0_2464e0ce6368"/>
          <speciesReference species="mw90704f79_7d8c_49b2_8aa2_42025fa560be"/>
        </listOfReactants>
        <listOfProducts>
          <speciesReference species="mw15d72cd5_c422_4319_9e70_3381e21a243a"/>
        </listOfProducts>
        <kineticLaw>
          <math xmlns="http://www.w3.org/1998/Math/MathML">
            <apply>
              <minus/>
              <apply>
                <times/>
                <ci> mwf053e7da_e7dd_4d67_ac73_c312a1e6881c </ci>
                <ci> mwb98a3dde_ef3a_4cc9_87a0_2464e0ce6368 </ci>
                <ci> mw90704f79_7d8c_49b2_8aa2_42025fa560be </ci>
              </apply>
              <apply>
                <times/>
                <ci> mw217013b0_2d6e_4100_b857_fb2fb43534d4 </ci>
                <ci> mw15d72cd5_c422_4319_9e70_3381e21a243a </ci>
              </apply>
            </apply>
          </math>
        </kineticLaw>
      </reaction>
      <reaction id="mw3a3e6c66_fdf4_4006_a943_8642cb476639" name="v30 (ErbB1:ErbB2)#P:GAP:Grb2:Gab1 +  ATP  -> (ErbB1:ErbB2)#P:GAP:Grb2:Gab1:ATP  k122 kd122" fast="false">
        <listOfReactants>
          <speciesReference species="mw3a688cc0_0aab_4ea4_aa12_31efc7677f4c"/>
          <speciesReference species="mw90704f79_7d8c_49b2_8aa2_42025fa560be"/>
        </listOfReactants>
        <listOfProducts>
          <speciesReference species="mw2213eaca_e49e_4e5b_bf9a_f7a0251d6078"/>
        </listOfProducts>
        <kineticLaw>
          <math xmlns="http://www.w3.org/1998/Math/MathML">
            <apply>
              <minus/>
              <apply>
                <times/>
                <ci> mwf053e7da_e7dd_4d67_ac73_c312a1e6881c </ci>
                <ci> mw3a688cc0_0aab_4ea4_aa12_31efc7677f4c </ci>
                <ci> mw90704f79_7d8c_49b2_8aa2_42025fa560be </ci>
              </apply>
              <apply>
                <times/>
                <ci> mw217013b0_2d6e_4100_b857_fb2fb43534d4 </ci>
                <ci> mw2213eaca_e49e_4e5b_bf9a_f7a0251d6078 </ci>
              </apply>
            </apply>
          </math>
        </kineticLaw>
      </reaction>
      <reaction id="mw5655554c_48d8_447a_9f3b_6cc53ea1a56d" name="v31 (ErbB1:ErbB3)#P:GAP:Grb2:Gab1 +  ATP  -> (ErbB1:ErbB3)#P:GAP:Grb2:Gab1:ATP  k122 kd122" fast="false">
        <listOfReactants>
          <speciesReference species="mwe06fe9c8_5b2f_4266_826a_5b80e2f34fd2"/>
          <speciesReference species="mw90704f79_7d8c_49b2_8aa2_42025fa560be"/>
        </listOfReactants>
        <listOfProducts>
          <speciesReference species="mwdd7a1c13_bc8e_401a_ab1a_525f28bce1cb"/>
        </listOfProducts>
        <kineticLaw>
          <math xmlns="http://www.w3.org/1998/Math/MathML">
            <apply>
              <minus/>
              <apply>
                <times/>
                <ci> mwf053e7da_e7dd_4d67_ac73_c312a1e6881c </ci>
                <ci> mwe06fe9c8_5b2f_4266_826a_5b80e2f34fd2 </ci>
                <ci> mw90704f79_7d8c_49b2_8aa2_42025fa560be </ci>
              </apply>
              <apply>
                <times/>
                <ci> mw217013b0_2d6e_4100_b857_fb2fb43534d4 </ci>
                <ci> mwdd7a1c13_bc8e_401a_ab1a_525f28bce1cb </ci>
              </apply>
            </apply>
          </math>
        </kineticLaw>
      </reaction>
      <reaction id="mw8e16a268_9a8c_49af_8350_351938682e5b" name="v32 (ErbB1:ErbB4)#P:GAP:Grb2:Gab1 +  ATP  -> (ErbB1:ErbB4)#P:GAP:Grb2:Gab1:ATP  k122 kd122" fast="false">
        <listOfReactants>
          <speciesReference species="mw8c7bac7a_201a_45d4_ac2c_3090a48f22b2"/>
          <speciesReference species="mw90704f79_7d8c_49b2_8aa2_42025fa560be"/>
        </listOfReactants>
        <listOfProducts>
          <speciesReference species="mw6dbe3e98_1c72_4e4f_ae32_bd436106e9b4"/>
        </listOfProducts>
        <kineticLaw>
          <math xmlns="http://www.w3.org/1998/Math/MathML">
            <apply>
              <minus/>
              <apply>
                <times/>
                <ci> mwf053e7da_e7dd_4d67_ac73_c312a1e6881c </ci>
                <ci> mw8c7bac7a_201a_45d4_ac2c_3090a48f22b2 </ci>
                <ci> mw90704f79_7d8c_49b2_8aa2_42025fa560be </ci>
              </apply>
              <apply>
                <times/>
                <ci> mw217013b0_2d6e_4100_b857_fb2fb43534d4 </ci>
                <ci> mw6dbe3e98_1c72_4e4f_ae32_bd436106e9b4 </ci>
              </apply>
            </apply>
          </math>
        </kineticLaw>
      </reaction>
      <reaction id="mwa1bb9e7b_dddb_43c9_8687_d25d135d4f18" name="v33 2(ErbB2)#P:GAP:Grb2:Gab1 +  ATP  -> 2(ErbB2)#P:GAP:Grb2:Gab1:ATP  k122 kd122" fast="false">
        <listOfReactants>
          <speciesReference species="mw13a5ecc2_891e_494b_91e0_d9fae3c26c42"/>
          <speciesReference species="mw90704f79_7d8c_49b2_8aa2_42025fa560be"/>
        </listOfReactants>
        <listOfProducts>
          <speciesReference species="mw1cc3b895_e636_418b_9981_bf546ae22d78"/>
        </listOfProducts>
        <kineticLaw>
          <math xmlns="http://www.w3.org/1998/Math/MathML">
            <apply>
              <minus/>
              <apply>
                <times/>
                <ci> mwf053e7da_e7dd_4d67_ac73_c312a1e6881c </ci>
                <ci> mw13a5ecc2_891e_494b_91e0_d9fae3c26c42 </ci>
                <ci> mw90704f79_7d8c_49b2_8aa2_42025fa560be </ci>
              </apply>
              <apply>
                <times/>
                <ci> mw217013b0_2d6e_4100_b857_fb2fb43534d4 </ci>
                <ci> mw1cc3b895_e636_418b_9981_bf546ae22d78 </ci>
              </apply>
            </apply>
          </math>
        </kineticLaw>
      </reaction>
      <reaction id="mw9582c475_80b4_4999_8ae8_4e3f33f7694b" name="v34 (ErbB3:ErbB2)#P:GAP:Grb2:Gab1 +  ATP  -> (ErbB3:ErbB2)#P:GAP:Grb2:Gab1:ATP  k122 kd122" fast="false">
        <listOfReactants>
          <speciesReference species="mw5011665d_b546_403b_9b3b_97f3f7679e0b"/>
          <speciesReference species="mw90704f79_7d8c_49b2_8aa2_42025fa560be"/>
        </listOfReactants>
        <listOfProducts>
          <speciesReference species="mw76b04d45_cbbe_482f_a82d_dc76344f3292"/>
        </listOfProducts>
        <kineticLaw>
          <math xmlns="http://www.w3.org/1998/Math/MathML">
            <apply>
              <minus/>
              <apply>
                <times/>
                <ci> mwf053e7da_e7dd_4d67_ac73_c312a1e6881c </ci>
                <ci> mw5011665d_b546_403b_9b3b_97f3f7679e0b </ci>
                <ci> mw90704f79_7d8c_49b2_8aa2_42025fa560be </ci>
              </apply>
              <apply>
                <times/>
                <ci> mw217013b0_2d6e_4100_b857_fb2fb43534d4 </ci>
                <ci> mw76b04d45_cbbe_482f_a82d_dc76344f3292 </ci>
              </apply>
            </apply>
          </math>
        </kineticLaw>
      </reaction>
      <reaction id="mw08877a2f_e3b8_49dc_aab8_449877bb6826" name="v35 (ErbB4:ErbB2)#P:GAP:Grb2:Gab1 +  ATP  -> (ErbB4:ErbB2)#P:GAP:Grb2:Gab1:ATP  k122 kd122" fast="false">
        <listOfReactants>
          <speciesReference species="mw4a22aeba_7925_4115_b856_0b1f44b40686"/>
          <speciesReference species="mw90704f79_7d8c_49b2_8aa2_42025fa560be"/>
        </listOfReactants>
        <listOfProducts>
          <speciesReference species="mwfd7c8bd2_34d3_4d35_b84d_95c3adb05f1c"/>
        </listOfProducts>
        <kineticLaw>
          <math xmlns="http://www.w3.org/1998/Math/MathML">
            <apply>
              <minus/>
              <apply>
                <times/>
                <ci> mwf053e7da_e7dd_4d67_ac73_c312a1e6881c </ci>
                <ci> mw4a22aeba_7925_4115_b856_0b1f44b40686 </ci>
                <ci> mw90704f79_7d8c_49b2_8aa2_42025fa560be </ci>
              </apply>
              <apply>
                <times/>
                <ci> mw217013b0_2d6e_4100_b857_fb2fb43534d4 </ci>
                <ci> mwfd7c8bd2_34d3_4d35_b84d_95c3adb05f1c </ci>
              </apply>
            </apply>
          </math>
        </kineticLaw>
      </reaction>
      <reaction id="mw5836906b_7f35_4849_a2c5_8238c2f99e88" name="v36 2(EGF:ErbB1)#P:GAP:Grb2:Gab1 +  ATP  -> 2(EGF:ErbB1)#P:GAP:Grb2:Gab1:ATP  k122 kd122" fast="false">
        <listOfReactants>
          <speciesReference species="mw597d6697_9288_48d1_8769_c464eda9cc3f"/>
          <speciesReference species="mw90704f79_7d8c_49b2_8aa2_42025fa560be"/>
        </listOfReactants>
        <listOfProducts>
          <speciesReference species="mw35f94fc3_a77d_41f1_8810_951950e909c8"/>
        </listOfProducts>
        <kineticLaw>
          <math xmlns="http://www.w3.org/1998/Math/MathML">
            <apply>
              <minus/>
              <apply>
                <times/>
                <ci> mwf053e7da_e7dd_4d67_ac73_c312a1e6881c </ci>
                <ci> mw597d6697_9288_48d1_8769_c464eda9cc3f </ci>
                <ci> mw90704f79_7d8c_49b2_8aa2_42025fa560be </ci>
              </apply>
              <apply>
                <times/>
                <ci> mw217013b0_2d6e_4100_b857_fb2fb43534d4 </ci>
                <ci> mw35f94fc3_a77d_41f1_8810_951950e909c8 </ci>
              </apply>
            </apply>
          </math>
        </kineticLaw>
      </reaction>
      <reaction id="mwb628b625_6bce_4f75_adad_942496c6529f" name="v37 (HRG:ErbB3:ErbB1) +  ATP  -> (HRG:ErbB3:ErbB1):ATP  k122 kd122" fast="false">
        <listOfReactants>
          <speciesReference species="mw8ca2295e_7930_4c05_8229_71a0ea393cf7"/>
          <speciesReference species="mw90704f79_7d8c_49b2_8aa2_42025fa560be"/>
        </listOfReactants>
        <listOfProducts>
          <speciesReference species="mw516dee94_7412_4d8f_9761_b262b6e306d9"/>
        </listOfProducts>
        <kineticLaw>
          <math xmlns="http://www.w3.org/1998/Math/MathML">
            <apply>
              <minus/>
              <apply>
                <times/>
                <ci> mwf053e7da_e7dd_4d67_ac73_c312a1e6881c </ci>
                <ci> mw8ca2295e_7930_4c05_8229_71a0ea393cf7 </ci>
                <ci> mw90704f79_7d8c_49b2_8aa2_42025fa560be </ci>
              </apply>
              <apply>
                <times/>
                <ci> mw217013b0_2d6e_4100_b857_fb2fb43534d4 </ci>
                <ci> mw516dee94_7412_4d8f_9761_b262b6e306d9 </ci>
              </apply>
            </apply>
          </math>
        </kineticLaw>
      </reaction>
      <reaction id="mweb98bc73_a38f_4a32_a67d_b5658f176dfb" name="v38 (HRG:ErbB4:ErbB1) +  ATP  -> (HRG:ErbB4:ErbB1):ATP  k122 kd122" fast="false">
        <listOfReactants>
          <speciesReference species="mw3dd734b6_3bd1_479d_9769_4c52f8ba21a9"/>
          <speciesReference species="mw90704f79_7d8c_49b2_8aa2_42025fa560be"/>
        </listOfReactants>
        <listOfProducts>
          <speciesReference species="mwa794cdbd_62bb_4c04_87e0_b9880efb085b"/>
        </listOfProducts>
        <kineticLaw>
          <math xmlns="http://www.w3.org/1998/Math/MathML">
            <apply>
              <minus/>
              <apply>
                <times/>
                <ci> mwf053e7da_e7dd_4d67_ac73_c312a1e6881c </ci>
                <ci> mw3dd734b6_3bd1_479d_9769_4c52f8ba21a9 </ci>
                <ci> mw90704f79_7d8c_49b2_8aa2_42025fa560be </ci>
              </apply>
              <apply>
                <times/>
                <ci> mw217013b0_2d6e_4100_b857_fb2fb43534d4 </ci>
                <ci> mwa794cdbd_62bb_4c04_87e0_b9880efb085b </ci>
              </apply>
            </apply>
          </math>
        </kineticLaw>
      </reaction>
      <reaction id="mw6e3f8e26_e429_41fa_9c68_b2efbbd77fd6" name="v39 (HRG:ErbB4):ErbB2 +  ATP  -> (HRG:ErbB4):ErbB2:ATP  k122 kd122" fast="false">
        <listOfReactants>
          <speciesReference species="mweff5df2f_dae4_4ffe_9ba7_e3fd0ac30368"/>
          <speciesReference species="mw90704f79_7d8c_49b2_8aa2_42025fa560be"/>
        </listOfReactants>
        <listOfProducts>
          <speciesReference species="mw2be9bf64_f15a_4b71_85b7_b5e8c17a2550"/>
        </listOfProducts>
        <kineticLaw>
          <math xmlns="http://www.w3.org/1998/Math/MathML">
            <apply>
              <minus/>
              <apply>
                <times/>
                <ci> mwf053e7da_e7dd_4d67_ac73_c312a1e6881c </ci>
                <ci> mweff5df2f_dae4_4ffe_9ba7_e3fd0ac30368 </ci>
                <ci> mw90704f79_7d8c_49b2_8aa2_42025fa560be </ci>
              </apply>
              <apply>
                <times/>
                <ci> mw217013b0_2d6e_4100_b857_fb2fb43534d4 </ci>
                <ci> mw2be9bf64_f15a_4b71_85b7_b5e8c17a2550 </ci>
              </apply>
            </apply>
          </math>
        </kineticLaw>
      </reaction>
      <reaction id="mw3e0b63af_f316_47bc_a999_95f45dda21d6" name="v40 (HRG:ErbB3):ErbB2 +  ATP  -> (HRG:ErbB3):ErbB2:ATP  k122 kd122" fast="false">
        <listOfReactants>
          <speciesReference species="mw82582ac0_57be_43f8_bf1c_229463de820f"/>
          <speciesReference species="mw90704f79_7d8c_49b2_8aa2_42025fa560be"/>
        </listOfReactants>
        <listOfProducts>
          <speciesReference species="mwe52a5b7b_563e_45e4_bc50_3bd9ef47c892"/>
        </listOfProducts>
        <kineticLaw>
          <math xmlns="http://www.w3.org/1998/Math/MathML">
            <apply>
              <minus/>
              <apply>
                <times/>
                <ci> mwf053e7da_e7dd_4d67_ac73_c312a1e6881c </ci>
                <ci> mw82582ac0_57be_43f8_bf1c_229463de820f </ci>
                <ci> mw90704f79_7d8c_49b2_8aa2_42025fa560be </ci>
              </apply>
              <apply>
                <times/>
                <ci> mw217013b0_2d6e_4100_b857_fb2fb43534d4 </ci>
                <ci> mwe52a5b7b_563e_45e4_bc50_3bd9ef47c892 </ci>
              </apply>
            </apply>
          </math>
        </kineticLaw>
      </reaction>
      <reaction id="mw099be666_ed8e_4e68_8102_d2fad140b58f" name="v41 (HRG:ErbB3):ErbB2) +  ATP  -> (HRG:ErbB3):ErbB2):ATP  k122 kd122" fast="false">
        <listOfReactants>
          <speciesReference species="mw0408444d_b0b2_4c36_91cc_8a7a2565a6b6"/>
          <speciesReference species="mw90704f79_7d8c_49b2_8aa2_42025fa560be"/>
        </listOfReactants>
        <listOfProducts>
          <speciesReference species="mwa400d107_041c_47c4_b41c_aba8d3e54784"/>
        </listOfProducts>
        <kineticLaw>
          <math xmlns="http://www.w3.org/1998/Math/MathML">
            <apply>
              <minus/>
              <apply>
                <times/>
                <ci> mwf053e7da_e7dd_4d67_ac73_c312a1e6881c </ci>
                <ci> mw0408444d_b0b2_4c36_91cc_8a7a2565a6b6 </ci>
                <ci> mw90704f79_7d8c_49b2_8aa2_42025fa560be </ci>
              </apply>
              <apply>
                <times/>
                <ci> mw217013b0_2d6e_4100_b857_fb2fb43534d4 </ci>
                <ci> mwa400d107_041c_47c4_b41c_aba8d3e54784 </ci>
              </apply>
            </apply>
          </math>
        </kineticLaw>
      </reaction>
      <reaction id="mw192dc7e9_0480_4a55_9ee5_f2104327a799" name="v42 (HRG:ErbB4):ErbB2) +  ATP  -> (HRG:ErbB4):ErbB2):ATP  k122 kd122" fast="false">
        <listOfReactants>
          <speciesReference species="mw5e035f4f_8621_4833_85c3_129e811a5016"/>
          <speciesReference species="mw90704f79_7d8c_49b2_8aa2_42025fa560be"/>
        </listOfReactants>
        <listOfProducts>
          <speciesReference species="mwaa8ad495_b359_4d9a_98f1_6c83ae8c5dc6"/>
        </listOfProducts>
        <kineticLaw>
          <math xmlns="http://www.w3.org/1998/Math/MathML">
            <apply>
              <minus/>
              <apply>
                <times/>
                <ci> mwf053e7da_e7dd_4d67_ac73_c312a1e6881c </ci>
                <ci> mw5e035f4f_8621_4833_85c3_129e811a5016 </ci>
                <ci> mw90704f79_7d8c_49b2_8aa2_42025fa560be </ci>
              </apply>
              <apply>
                <times/>
                <ci> mw217013b0_2d6e_4100_b857_fb2fb43534d4 </ci>
                <ci> mwaa8ad495_b359_4d9a_98f1_6c83ae8c5dc6 </ci>
              </apply>
            </apply>
          </math>
        </kineticLaw>
      </reaction>
      <reaction id="mw93f29ff3_78fb_4595_b3de_aab37efbbb9b" name="v43 2(EGF:ErbB1)#P:GAP:Grb2 +  cPP  -> 2(EGF:ErbB1)#P:GAP:Grb2:cPP  k4 kd4" fast="false">
        <listOfReactants>
          <speciesReference species="mwcdfe4c4e_7468_4d2d_8e8e_f2772a74deda"/>
          <speciesReference species="mwb8c5a33b_a440_4816_9814_7fec9bdc8505"/>
        </listOfReactants>
        <listOfProducts>
          <speciesReference species="mwacc06da3_04ef_4232_a41b_8400ddc1c74b"/>
        </listOfProducts>
        <kineticLaw>
          <math xmlns="http://www.w3.org/1998/Math/MathML">
            <apply>
              <minus/>
              <apply>
                <times/>
                <ci> mwd98b2171_052d_4ad7_bd06_27d67e89f763 </ci>
                <ci> mwcdfe4c4e_7468_4d2d_8e8e_f2772a74deda </ci>
                <ci> mwb8c5a33b_a440_4816_9814_7fec9bdc8505 </ci>
              </apply>
              <apply>
                <times/>
                <ci> mw4536347e_e43a_42b8_af91_74c4fd67a7a3 </ci>
                <ci> mwacc06da3_04ef_4232_a41b_8400ddc1c74b </ci>
              </apply>
            </apply>
          </math>
        </kineticLaw>
      </reaction>
      <reaction id="mwc949a06c_69f7_4a7d_86ab_307277c7aea6" name="v44 2(EGF:ErbB1)#P:GAP:Grb2:Sos +  cPP  -> 2(EGF:ErbB1)#P:GAP:Grb2:Sos:cPP  k4 kd4" fast="false">
        <listOfReactants>
          <speciesReference species="mwaed707b8_c624_479e_90ee_614ffc22f987"/>
          <speciesReference species="mwb8c5a33b_a440_4816_9814_7fec9bdc8505"/>
        </listOfReactants>
        <listOfProducts>
          <speciesReference species="mwc803a558_87ef_4a1f_a551_fba891f75399"/>
        </listOfProducts>
        <kineticLaw>
          <math xmlns="http://www.w3.org/1998/Math/MathML">
            <apply>
              <minus/>
              <apply>
                <times/>
                <ci> mwd98b2171_052d_4ad7_bd06_27d67e89f763 </ci>
                <ci> mwaed707b8_c624_479e_90ee_614ffc22f987 </ci>
                <ci> mwb8c5a33b_a440_4816_9814_7fec9bdc8505 </ci>
              </apply>
              <apply>
                <times/>
                <ci> mw4536347e_e43a_42b8_af91_74c4fd67a7a3 </ci>
                <ci> mwc803a558_87ef_4a1f_a551_fba891f75399 </ci>
              </apply>
            </apply>
          </math>
        </kineticLaw>
      </reaction>
      <reaction id="mw0e993876_8a4e_47d9_9f76_4d43af2472d8" name="v45 2(EGF:ErbB1)#P:GAP:Grb2:Sos:(Ras:GDP) +  cPP  -> 2(EGF:ErbB1)#P:GAP:Grb2:Sos:(Ras:GDP):cPP  k4 kd4" fast="false">
        <listOfReactants>
          <speciesReference species="mwb5f33fb4_3dd8_4f00_aefc_fe1132ff477a"/>
          <speciesReference species="mwb8c5a33b_a440_4816_9814_7fec9bdc8505"/>
        </listOfReactants>
        <listOfProducts>
          <speciesReference species="mwc519c252_5725_4594_a5ac_982c66520973"/>
        </listOfProducts>
        <kineticLaw>
          <math xmlns="http://www.w3.org/1998/Math/MathML">
            <apply>
              <minus/>
              <apply>
                <times/>
                <ci> mwd98b2171_052d_4ad7_bd06_27d67e89f763 </ci>
                <ci> mwb5f33fb4_3dd8_4f00_aefc_fe1132ff477a </ci>
                <ci> mwb8c5a33b_a440_4816_9814_7fec9bdc8505 </ci>
              </apply>
              <apply>
                <times/>
                <ci> mw4536347e_e43a_42b8_af91_74c4fd67a7a3 </ci>
                <ci> mwc519c252_5725_4594_a5ac_982c66520973 </ci>
              </apply>
            </apply>
          </math>
        </kineticLaw>
      </reaction>
      <reaction id="mw5a4672d0_16b8_41e8_9db4_e4af25efb010" name="v46 2(EGF:ErbB1)#P:GAP:Grb2:Sos:(Ras:GTP) +  cPP  -> 2(EGF:ErbB1)#P:GAP:Grb2:Sos:(Ras:GTP):cPP  k4 kd4" fast="false">
        <listOfReactants>
          <speciesReference species="mwddd7640e_a5f2_4ccd_88ba_fefa644d6922"/>
          <speciesReference species="mwb8c5a33b_a440_4816_9814_7fec9bdc8505"/>
        </listOfReactants>
        <listOfProducts>
          <speciesReference species="mw1f5e0e2d_35cd_4dfa_a36f_46531d5d5cb3"/>
        </listOfProducts>
        <kineticLaw>
          <math xmlns="http://www.w3.org/1998/Math/MathML">
            <apply>
              <minus/>
              <apply>
                <times/>
                <ci> mwd98b2171_052d_4ad7_bd06_27d67e89f763 </ci>
                <ci> mwddd7640e_a5f2_4ccd_88ba_fefa644d6922 </ci>
                <ci> mwb8c5a33b_a440_4816_9814_7fec9bdc8505 </ci>
              </apply>
              <apply>
                <times/>
                <ci> mw4536347e_e43a_42b8_af91_74c4fd67a7a3 </ci>
                <ci> mw1f5e0e2d_35cd_4dfa_a36f_46531d5d5cb3 </ci>
              </apply>
            </apply>
          </math>
        </kineticLaw>
      </reaction>
      <reaction id="mwd275bc08_4c04_4407_b153_02a327016981" name="v47 2(EGF:ErbB1)#P:GAP:(Shc#P):Grb2 +  cPP  -> 2(EGF:ErbB1)#P:GAP:(Shc#P):Grb2:cPP  k4 kd4" fast="false">
        <listOfReactants>
          <speciesReference species="mw03a7975b_2a5c_4cb2_9306_d094c29354c0"/>
          <speciesReference species="mwb8c5a33b_a440_4816_9814_7fec9bdc8505"/>
        </listOfReactants>
        <listOfProducts>
          <speciesReference species="mw1b060484_4200_40c2_b4a9_5dd1c1f2c7a3"/>
        </listOfProducts>
        <kineticLaw>
          <math xmlns="http://www.w3.org/1998/Math/MathML">
            <apply>
              <minus/>
              <apply>
                <times/>
                <ci> mwd98b2171_052d_4ad7_bd06_27d67e89f763 </ci>
                <ci> mw03a7975b_2a5c_4cb2_9306_d094c29354c0 </ci>
                <ci> mwb8c5a33b_a440_4816_9814_7fec9bdc8505 </ci>
              </apply>
              <apply>
                <times/>
                <ci> mw4536347e_e43a_42b8_af91_74c4fd67a7a3 </ci>
                <ci> mw1b060484_4200_40c2_b4a9_5dd1c1f2c7a3 </ci>
              </apply>
            </apply>
          </math>
        </kineticLaw>
      </reaction>
      <reaction id="mwb72771bf_7854_4e72_ac26_5131ff16b72f" name="v48 2(EGF:ErbB1)#P:GAP:(Shc#P):Grb2:Sos +  cPP  -> 2(EGF:ErbB1)#P:GAP:(Shc#P):Grb2:Sos:cPP  k4 kd4" fast="false">
        <listOfReactants>
          <speciesReference species="mw391c7aed_cec9_48d0_9cfb_59cd9fca5127"/>
          <speciesReference species="mwb8c5a33b_a440_4816_9814_7fec9bdc8505"/>
        </listOfReactants>
        <listOfProducts>
          <speciesReference species="mw9fc6754a_c66a_44d6_a496_84b167d47276"/>
        </listOfProducts>
        <kineticLaw>
          <math xmlns="http://www.w3.org/1998/Math/MathML">
            <apply>
              <minus/>
              <apply>
                <times/>
                <ci> mwd98b2171_052d_4ad7_bd06_27d67e89f763 </ci>
                <ci> mw391c7aed_cec9_48d0_9cfb_59cd9fca5127 </ci>
                <ci> mwb8c5a33b_a440_4816_9814_7fec9bdc8505 </ci>
              </apply>
              <apply>
                <times/>
                <ci> mw4536347e_e43a_42b8_af91_74c4fd67a7a3 </ci>
                <ci> mw9fc6754a_c66a_44d6_a496_84b167d47276 </ci>
              </apply>
            </apply>
          </math>
        </kineticLaw>
      </reaction>
      <reaction id="mw5714c273_af7f_4f54_a4be_be551cbcd5f2" name="v49 2(EGF:ErbB1)#P:GAP:(Shc#P):Grb2:Sos:(Ras:GDP) +  cPP  -> 2(EGF:ErbB1)#P:GAP:(Shc#P):Grb2:Sos:(Ras:GDP):cPP  k4 kd4" fast="false">
        <listOfReactants>
          <speciesReference species="mw249795c5_c114_4343_a5f6_87bffc9fd51d"/>
          <speciesReference species="mwb8c5a33b_a440_4816_9814_7fec9bdc8505"/>
        </listOfReactants>
        <listOfProducts>
          <speciesReference species="mw91703d13_3b0d_4d52_ab5b_9e33b2d32626"/>
        </listOfProducts>
        <kineticLaw>
          <math xmlns="http://www.w3.org/1998/Math/MathML">
            <apply>
              <minus/>
              <apply>
                <times/>
                <ci> mwd98b2171_052d_4ad7_bd06_27d67e89f763 </ci>
                <ci> mw249795c5_c114_4343_a5f6_87bffc9fd51d </ci>
                <ci> mwb8c5a33b_a440_4816_9814_7fec9bdc8505 </ci>
              </apply>
              <apply>
                <times/>
                <ci> mw4536347e_e43a_42b8_af91_74c4fd67a7a3 </ci>
                <ci> mw91703d13_3b0d_4d52_ab5b_9e33b2d32626 </ci>
              </apply>
            </apply>
          </math>
        </kineticLaw>
      </reaction>
      <reaction id="mw6ce8f24e_9ada_4399_bf8d_385ba41af9a8" name="v50 2(EGF:ErbB1)#P:GAP:(Shc#P):Grb2:Sos:(Ras:GTP) +  cPP  -> 2(EGF:ErbB1)#P:GAP:(Shc#P):Grb2:Sos:(Ras:GTP):cPP  k4 kd4" fast="false">
        <listOfReactants>
          <speciesReference species="mwbad31f14_0606_4429_b245_09c150f610fc"/>
          <speciesReference species="mwb8c5a33b_a440_4816_9814_7fec9bdc8505"/>
        </listOfReactants>
        <listOfProducts>
          <speciesReference species="mw70cefc42_c9a3_4e98_af95_dead787096c0"/>
        </listOfProducts>
        <kineticLaw>
          <math xmlns="http://www.w3.org/1998/Math/MathML">
            <apply>
              <minus/>
              <apply>
                <times/>
                <ci> mwd98b2171_052d_4ad7_bd06_27d67e89f763 </ci>
                <ci> mwbad31f14_0606_4429_b245_09c150f610fc </ci>
                <ci> mwb8c5a33b_a440_4816_9814_7fec9bdc8505 </ci>
              </apply>
              <apply>
                <times/>
                <ci> mw4536347e_e43a_42b8_af91_74c4fd67a7a3 </ci>
                <ci> mw70cefc42_c9a3_4e98_af95_dead787096c0 </ci>
              </apply>
            </apply>
          </math>
        </kineticLaw>
      </reaction>
      <reaction id="mwdf11da1d_1f12_4e1d_8d7a_3120fc59c414" name="v52 (ErbB1:ErbB2)#P:GAP:(Shc#P):Grb2 +  cPP  -> (ErbB1:ErbB2)#P:GAP:(Shc#P):Grb2:cPP  k4b kd4" fast="false">
        <listOfReactants>
          <speciesReference species="mw5690cd76_5d54_4a20_822d_80a1e5e52cbd"/>
          <speciesReference species="mwb8c5a33b_a440_4816_9814_7fec9bdc8505"/>
        </listOfReactants>
        <listOfProducts>
          <speciesReference species="mw697bbba3_199d_4c6a_92eb_7546051381c2"/>
        </listOfProducts>
        <kineticLaw>
          <math xmlns="http://www.w3.org/1998/Math/MathML">
            <apply>
              <minus/>
              <apply>
                <times/>
                <ci> mwab939edc_2156_4b05_8649_0700df70e75f </ci>
                <ci> mw5690cd76_5d54_4a20_822d_80a1e5e52cbd </ci>
                <ci> mwb8c5a33b_a440_4816_9814_7fec9bdc8505 </ci>
              </apply>
              <apply>
                <times/>
                <ci> mw4536347e_e43a_42b8_af91_74c4fd67a7a3 </ci>
                <ci> mw697bbba3_199d_4c6a_92eb_7546051381c2 </ci>
              </apply>
            </apply>
          </math>
        </kineticLaw>
      </reaction>
      <reaction id="mw93b05c39_2bb8_4966_a549_0ca4494847f1" name="v53 (ErbB1:ErbB3)#P:GAP:(Shc#P):Grb2 +  cPP  -> (ErbB1:ErbB3)#P:GAP:(Shc#P):Grb2:cPP  k4b kd4" fast="false">
        <listOfReactants>
          <speciesReference species="mw9482e9fe_2351_419a_bc45_2581f413aff4"/>
          <speciesReference species="mwb8c5a33b_a440_4816_9814_7fec9bdc8505"/>
        </listOfReactants>
        <listOfProducts>
          <speciesReference species="mwcd801d53_d88c_4629_bbff_7a9d4d42aec6"/>
        </listOfProducts>
        <kineticLaw>
          <math xmlns="http://www.w3.org/1998/Math/MathML">
            <apply>
              <minus/>
              <apply>
                <times/>
                <ci> mwab939edc_2156_4b05_8649_0700df70e75f </ci>
                <ci> mw9482e9fe_2351_419a_bc45_2581f413aff4 </ci>
                <ci> mwb8c5a33b_a440_4816_9814_7fec9bdc8505 </ci>
              </apply>
              <apply>
                <times/>
                <ci> mw4536347e_e43a_42b8_af91_74c4fd67a7a3 </ci>
                <ci> mwcd801d53_d88c_4629_bbff_7a9d4d42aec6 </ci>
              </apply>
            </apply>
          </math>
        </kineticLaw>
      </reaction>
      <reaction id="mw133fbb16_f066_43a6_b12e_8889716f62eb" name="v54 (ErbB1:ErbB4)#P:GAP:(Shc#P):Grb2 +  cPP  -> (ErbB1:ErbB4)#P:GAP:(Shc#P):Grb2:cPP  k4b kd4" fast="false">
        <listOfReactants>
          <speciesReference species="mw10d192d0_1614_49c7_86fe_d8082008f621"/>
          <speciesReference species="mwb8c5a33b_a440_4816_9814_7fec9bdc8505"/>
        </listOfReactants>
        <listOfProducts>
          <speciesReference species="mw5fd4ab17_f7ad_4c17_aacd_d2a6cbcfad49"/>
        </listOfProducts>
        <kineticLaw>
          <math xmlns="http://www.w3.org/1998/Math/MathML">
            <apply>
              <minus/>
              <apply>
                <times/>
                <ci> mwab939edc_2156_4b05_8649_0700df70e75f </ci>
                <ci> mw10d192d0_1614_49c7_86fe_d8082008f621 </ci>
                <ci> mwb8c5a33b_a440_4816_9814_7fec9bdc8505 </ci>
              </apply>
              <apply>
                <times/>
                <ci> mw4536347e_e43a_42b8_af91_74c4fd67a7a3 </ci>
                <ci> mw5fd4ab17_f7ad_4c17_aacd_d2a6cbcfad49 </ci>
              </apply>
            </apply>
          </math>
        </kineticLaw>
      </reaction>
      <reaction id="mw6956b678_8cad_46d1_aa63_2fb7690d7e6f" name="v55 (ErbB1:ErbB2)#P:GAP:(Shc#P):Grb2:Sos +  cPP  -> (ErbB1:ErbB2)#P:GAP:(Shc#P):Grb2:Sos:cPP  k4b kd4" fast="false">
        <listOfReactants>
          <speciesReference species="mw5ed3ef8f_acf1_4618_bc3d_82cbbe9c75c1"/>
          <speciesReference species="mwb8c5a33b_a440_4816_9814_7fec9bdc8505"/>
        </listOfReactants>
        <listOfProducts>
          <speciesReference species="mwd608dc8c_9b23_4a4d_8f8c_1ca22bdf8328"/>
        </listOfProducts>
        <kineticLaw>
          <math xmlns="http://www.w3.org/1998/Math/MathML">
            <apply>
              <minus/>
              <apply>
                <times/>
                <ci> mwab939edc_2156_4b05_8649_0700df70e75f </ci>
                <ci> mw5ed3ef8f_acf1_4618_bc3d_82cbbe9c75c1 </ci>
                <ci> mwb8c5a33b_a440_4816_9814_7fec9bdc8505 </ci>
              </apply>
              <apply>
                <times/>
                <ci> mw4536347e_e43a_42b8_af91_74c4fd67a7a3 </ci>
                <ci> mwd608dc8c_9b23_4a4d_8f8c_1ca22bdf8328 </ci>
              </apply>
            </apply>
          </math>
        </kineticLaw>
      </reaction>
      <reaction id="mwdab8bcab_559d_443f_acd6_35cf2daaab5b" name="v56 (ErbB1:ErbB3)#P:GAP:(Shc#P):Grb2:Sos +  cPP  -> (ErbB1:ErbB3)#P:GAP:(Shc#P):Grb2:Sos:cPP  k4b kd4" fast="false">
        <listOfReactants>
          <speciesReference species="mw790e9dc1_4c00_4ef3_85b0_f0e28aeaf1cb"/>
          <speciesReference species="mwb8c5a33b_a440_4816_9814_7fec9bdc8505"/>
        </listOfReactants>
        <listOfProducts>
          <speciesReference species="mwdad57014_35da_467f_8436_c0d189378fb4"/>
        </listOfProducts>
        <kineticLaw>
          <math xmlns="http://www.w3.org/1998/Math/MathML">
            <apply>
              <minus/>
              <apply>
                <times/>
                <ci> mwab939edc_2156_4b05_8649_0700df70e75f </ci>
                <ci> mw790e9dc1_4c00_4ef3_85b0_f0e28aeaf1cb </ci>
                <ci> mwb8c5a33b_a440_4816_9814_7fec9bdc8505 </ci>
              </apply>
              <apply>
                <times/>
                <ci> mw4536347e_e43a_42b8_af91_74c4fd67a7a3 </ci>
                <ci> mwdad57014_35da_467f_8436_c0d189378fb4 </ci>
              </apply>
            </apply>
          </math>
        </kineticLaw>
      </reaction>
      <reaction id="mwc1ce8282_53cd_4475_92f5_9f9a33d39bdf" name="v57 (ErbB1:ErbB4)#P:GAP:(Shc#P):Grb2:Sos +  cPP  -> (ErbB1:ErbB4)#P:GAP:(Shc#P):Grb2:Sos:cPP  k4b kd4" fast="false">
        <listOfReactants>
          <speciesReference species="mwae1845cd_621a_4483_a05d_c8b7e8eff72c"/>
          <speciesReference species="mwb8c5a33b_a440_4816_9814_7fec9bdc8505"/>
        </listOfReactants>
        <listOfProducts>
          <speciesReference species="mw057b6332_ed61_420f_8421_5ffdd1bc2fc4"/>
        </listOfProducts>
        <kineticLaw>
          <math xmlns="http://www.w3.org/1998/Math/MathML">
            <apply>
              <minus/>
              <apply>
                <times/>
                <ci> mwab939edc_2156_4b05_8649_0700df70e75f </ci>
                <ci> mwae1845cd_621a_4483_a05d_c8b7e8eff72c </ci>
                <ci> mwb8c5a33b_a440_4816_9814_7fec9bdc8505 </ci>
              </apply>
              <apply>
                <times/>
                <ci> mw4536347e_e43a_42b8_af91_74c4fd67a7a3 </ci>
                <ci> mw057b6332_ed61_420f_8421_5ffdd1bc2fc4 </ci>
              </apply>
            </apply>
          </math>
        </kineticLaw>
      </reaction>
      <reaction id="mw77a8f651_17d0_4924_ae0f_ef475e9b053e" name="v58 (ErbB1:ErbB2)#P:GAP:(Shc#P):Grb2:Sos:(Ras:GDP) +  cPP  -> (ErbB1:ErbB2)#P:GAP:(Shc#P):Grb2:Sos:(Ras:GDP):cPP  k4b kd4" fast="false">
        <listOfReactants>
          <speciesReference species="mw6f99b56c_f3ce_4202_be37_2fbbe7391522"/>
          <speciesReference species="mwb8c5a33b_a440_4816_9814_7fec9bdc8505"/>
        </listOfReactants>
        <listOfProducts>
          <speciesReference species="mw363eb7df_6469_4a9e_8fac_fcb0805a71af"/>
        </listOfProducts>
        <kineticLaw>
          <math xmlns="http://www.w3.org/1998/Math/MathML">
            <apply>
              <minus/>
              <apply>
                <times/>
                <ci> mwab939edc_2156_4b05_8649_0700df70e75f </ci>
                <ci> mw6f99b56c_f3ce_4202_be37_2fbbe7391522 </ci>
                <ci> mwb8c5a33b_a440_4816_9814_7fec9bdc8505 </ci>
              </apply>
              <apply>
                <times/>
                <ci> mw4536347e_e43a_42b8_af91_74c4fd67a7a3 </ci>
                <ci> mw363eb7df_6469_4a9e_8fac_fcb0805a71af </ci>
              </apply>
            </apply>
          </math>
        </kineticLaw>
      </reaction>
      <reaction id="mw7db5ae23_e254_46c7_b827_5864928b90db" name="v59 (ErbB1:ErbB3)#P:GAP:(Shc#P):Grb2:Sos:(Ras:GDP) +  cPP  -> (ErbB1:ErbB3)#P:GAP:(Shc#P):Grb2:Sos:(Ras:GDP):cPP  k4b kd4" fast="false">
        <listOfReactants>
          <speciesReference species="mw0b04758d_060f_4f42_b90a_637432d18d4c"/>
          <speciesReference species="mwb8c5a33b_a440_4816_9814_7fec9bdc8505"/>
        </listOfReactants>
        <listOfProducts>
          <speciesReference species="mw4a5c5c82_8151_46ff_8da1_9f8b2f32fb71"/>
        </listOfProducts>
        <kineticLaw>
          <math xmlns="http://www.w3.org/1998/Math/MathML">
            <apply>
              <minus/>
              <apply>
                <times/>
                <ci> mwab939edc_2156_4b05_8649_0700df70e75f </ci>
                <ci> mw0b04758d_060f_4f42_b90a_637432d18d4c </ci>
                <ci> mwb8c5a33b_a440_4816_9814_7fec9bdc8505 </ci>
              </apply>
              <apply>
                <times/>
                <ci> mw4536347e_e43a_42b8_af91_74c4fd67a7a3 </ci>
                <ci> mw4a5c5c82_8151_46ff_8da1_9f8b2f32fb71 </ci>
              </apply>
            </apply>
          </math>
        </kineticLaw>
      </reaction>
      <reaction id="mwa24792e4_1614_4cce_b75f_0650bf06b980" name="v60 (ErbB1:ErbB4)#P:GAP:(Shc#P):Grb2:Sos:(Ras:GDP) +  cPP  -> (ErbB1:ErbB4)#P:GAP:(Shc#P):Grb2:Sos:(Ras:GDP):cPP  k4b kd4" fast="false">
        <listOfReactants>
          <speciesReference species="mw33934130_77a2_4512_86b8_f1906cc52b28"/>
          <speciesReference species="mwb8c5a33b_a440_4816_9814_7fec9bdc8505"/>
        </listOfReactants>
        <listOfProducts>
          <speciesReference species="mw41d7b0d9_465b_4b27_b2e4_5f5b12ac842d"/>
        </listOfProducts>
        <kineticLaw>
          <math xmlns="http://www.w3.org/1998/Math/MathML">
            <apply>
              <minus/>
              <apply>
                <times/>
                <ci> mwab939edc_2156_4b05_8649_0700df70e75f </ci>
                <ci> mw33934130_77a2_4512_86b8_f1906cc52b28 </ci>
                <ci> mwb8c5a33b_a440_4816_9814_7fec9bdc8505 </ci>
              </apply>
              <apply>
                <times/>
                <ci> mw4536347e_e43a_42b8_af91_74c4fd67a7a3 </ci>
                <ci> mw41d7b0d9_465b_4b27_b2e4_5f5b12ac842d </ci>
              </apply>
            </apply>
          </math>
        </kineticLaw>
      </reaction>
      <reaction id="mwf45874ad_9ddb_4405_bb23_a554e87d0577" name="v61 (ErbB1:ErbB2)#P:GAP:(Shc#P):Grb2:Sos:(Ras:GTP) +  cPP  -> (ErbB1:ErbB2)#P:GAP:(Shc#P):Grb2:Sos:(Ras:GTP):cPP  k4b kd4" fast="false">
        <listOfReactants>
          <speciesReference species="mw3469b551_c27b_446d_b48b_bce23b62e8a5"/>
          <speciesReference species="mwb8c5a33b_a440_4816_9814_7fec9bdc8505"/>
        </listOfReactants>
        <listOfProducts>
          <speciesReference species="mwe63a5e0f_945b_4356_bade_3e6d4fceccdd"/>
        </listOfProducts>
        <kineticLaw>
          <math xmlns="http://www.w3.org/1998/Math/MathML">
            <apply>
              <minus/>
              <apply>
                <times/>
                <ci> mwab939edc_2156_4b05_8649_0700df70e75f </ci>
                <ci> mw3469b551_c27b_446d_b48b_bce23b62e8a5 </ci>
                <ci> mwb8c5a33b_a440_4816_9814_7fec9bdc8505 </ci>
              </apply>
              <apply>
                <times/>
                <ci> mw4536347e_e43a_42b8_af91_74c4fd67a7a3 </ci>
                <ci> mwe63a5e0f_945b_4356_bade_3e6d4fceccdd </ci>
              </apply>
            </apply>
          </math>
        </kineticLaw>
      </reaction>
      <reaction id="mwd1ced462_9065_447c_b97d_bcc7eac8acf6" name="v62 (ErbB1:ErbB3)#P:GAP:(Shc#P):Grb2:Sos:(Ras:GTP) +  cPP  -> (ErbB1:ErbB3)#P:GAP:(Shc#P):Grb2:Sos:(Ras:GTP):cPP  k4b kd4" fast="false">
        <listOfReactants>
          <speciesReference species="mw11597806_64de_43e3_824e_bb30def450ef"/>
          <speciesReference species="mwb8c5a33b_a440_4816_9814_7fec9bdc8505"/>
        </listOfReactants>
        <listOfProducts>
          <speciesReference species="mw843d7acc_1372_4072_a0e0_831ce035e757"/>
        </listOfProducts>
        <kineticLaw>
          <math xmlns="http://www.w3.org/1998/Math/MathML">
            <apply>
              <minus/>
              <apply>
                <times/>
                <ci> mwab939edc_2156_4b05_8649_0700df70e75f </ci>
                <ci> mw11597806_64de_43e3_824e_bb30def450ef </ci>
                <ci> mwb8c5a33b_a440_4816_9814_7fec9bdc8505 </ci>
              </apply>
              <apply>
                <times/>
                <ci> mw4536347e_e43a_42b8_af91_74c4fd67a7a3 </ci>
                <ci> mw843d7acc_1372_4072_a0e0_831ce035e757 </ci>
              </apply>
            </apply>
          </math>
        </kineticLaw>
      </reaction>
      <reaction id="mw687133a1_6f82_40e4_bb6b_6c8080f1b8b5" name="v63 (ErbB1:ErbB4)#P:GAP:(Shc#P):Grb2:Sos:(Ras:GTP) +  cPP  -> (ErbB1:ErbB4)#P:GAP:(Shc#P):Grb2:Sos:(Ras:GTP):cPP  k4b kd4" fast="false">
        <listOfReactants>
          <speciesReference species="mwb87fba33_2c7f_4507_8ea8_f05a8aceb687"/>
          <speciesReference species="mwb8c5a33b_a440_4816_9814_7fec9bdc8505"/>
        </listOfReactants>
        <listOfProducts>
          <speciesReference species="mwce616a7e_f210_4d67_b7fb_bbcd5f869a56"/>
        </listOfProducts>
        <kineticLaw>
          <math xmlns="http://www.w3.org/1998/Math/MathML">
            <apply>
              <minus/>
              <apply>
                <times/>
                <ci> mwab939edc_2156_4b05_8649_0700df70e75f </ci>
                <ci> mwb87fba33_2c7f_4507_8ea8_f05a8aceb687 </ci>
                <ci> mwb8c5a33b_a440_4816_9814_7fec9bdc8505 </ci>
              </apply>
              <apply>
                <times/>
                <ci> mw4536347e_e43a_42b8_af91_74c4fd67a7a3 </ci>
                <ci> mwce616a7e_f210_4d67_b7fb_bbcd5f869a56 </ci>
              </apply>
            </apply>
          </math>
        </kineticLaw>
      </reaction>
      <reaction id="mw12a6791d_172e_40cf_9475_f8d88d2c0cf8" name="v64 (ErbB1:ErbB2)#P:GAP:Grb2 +  cPP  -> (ErbB1:ErbB2)#P:GAP:Grb2:cPP  k4b kd4" fast="false">
        <listOfReactants>
          <speciesReference species="mw486d00cb_99e7_4f42_81d8_55a1da8fb027"/>
          <speciesReference species="mwb8c5a33b_a440_4816_9814_7fec9bdc8505"/>
        </listOfReactants>
        <listOfProducts>
          <speciesReference species="mwbae957d5_0d68_4322_9ff6_36173d530199"/>
        </listOfProducts>
        <kineticLaw>
          <math xmlns="http://www.w3.org/1998/Math/MathML">
            <apply>
              <minus/>
              <apply>
                <times/>
                <ci> mwab939edc_2156_4b05_8649_0700df70e75f </ci>
                <ci> mw486d00cb_99e7_4f42_81d8_55a1da8fb027 </ci>
                <ci> mwb8c5a33b_a440_4816_9814_7fec9bdc8505 </ci>
              </apply>
              <apply>
                <times/>
                <ci> mw4536347e_e43a_42b8_af91_74c4fd67a7a3 </ci>
                <ci> mwbae957d5_0d68_4322_9ff6_36173d530199 </ci>
              </apply>
            </apply>
          </math>
        </kineticLaw>
      </reaction>
      <reaction id="mw21a30226_0595_41b7_ab29_4ee33cdc4da1" name="v65 (ErbB1:ErbB3)#P:GAP:Grb2 +  cPP  -> (ErbB1:ErbB3)#P:GAP:Grb2:cPP  k4b kd4" fast="false">
        <listOfReactants>
          <speciesReference species="mwb070aeaa_24a4_456b_b212_c79b8538beae"/>
          <speciesReference species="mwb8c5a33b_a440_4816_9814_7fec9bdc8505"/>
        </listOfReactants>
        <listOfProducts>
          <speciesReference species="mwba5d14da_0c30_4dc9_9aba_00b94d95c29d"/>
        </listOfProducts>
        <kineticLaw>
          <math xmlns="http://www.w3.org/1998/Math/MathML">
            <apply>
              <minus/>
              <apply>
                <times/>
                <ci> mwab939edc_2156_4b05_8649_0700df70e75f </ci>
                <ci> mwb070aeaa_24a4_456b_b212_c79b8538beae </ci>
                <ci> mwb8c5a33b_a440_4816_9814_7fec9bdc8505 </ci>
              </apply>
              <apply>
                <times/>
                <ci> mw4536347e_e43a_42b8_af91_74c4fd67a7a3 </ci>
                <ci> mwba5d14da_0c30_4dc9_9aba_00b94d95c29d </ci>
              </apply>
            </apply>
          </math>
        </kineticLaw>
      </reaction>
      <reaction id="mweccc89dc_d557_484a_8c20_5a9759c6dd13" name="v66 (ErbB1:ErbB4)#P:GAP:Grb2 +  cPP  -> (ErbB1:ErbB4)#P:GAP:Grb2:cPP  k4b kd4" fast="false">
        <listOfReactants>
          <speciesReference species="mwc73c9412_f145_4c93_be37_6cbf7f53be49"/>
          <speciesReference species="mwb8c5a33b_a440_4816_9814_7fec9bdc8505"/>
        </listOfReactants>
        <listOfProducts>
          <speciesReference species="mwc5b2dec8_c37d_4043_9a5a_b9c49b0cac72"/>
        </listOfProducts>
        <kineticLaw>
          <math xmlns="http://www.w3.org/1998/Math/MathML">
            <apply>
              <minus/>
              <apply>
                <times/>
                <ci> mwab939edc_2156_4b05_8649_0700df70e75f </ci>
                <ci> mwc73c9412_f145_4c93_be37_6cbf7f53be49 </ci>
                <ci> mwb8c5a33b_a440_4816_9814_7fec9bdc8505 </ci>
              </apply>
              <apply>
                <times/>
                <ci> mw4536347e_e43a_42b8_af91_74c4fd67a7a3 </ci>
                <ci> mwc5b2dec8_c37d_4043_9a5a_b9c49b0cac72 </ci>
              </apply>
            </apply>
          </math>
        </kineticLaw>
      </reaction>
      <reaction id="mwefbcdef5_03bf_48c8_9b35_7b4cc3915449" name="v67 (ErbB1:ErbB2)#P:GAP:Grb2:Sos:(Ras:GDP) +  cPP  -> (ErbB1:ErbB2)#P:GAP:Grb2:Sos:(Ras:GDP):cPP  k4b kd4" fast="false">
        <listOfReactants>
          <speciesReference species="mwb748edda_1ddb_4e22_aa4b_1f632037b779"/>
          <speciesReference species="mwb8c5a33b_a440_4816_9814_7fec9bdc8505"/>
        </listOfReactants>
        <listOfProducts>
          <speciesReference species="mwef12de4e_45d8_4d5d_bedd_9c6374d21c32"/>
        </listOfProducts>
        <kineticLaw>
          <math xmlns="http://www.w3.org/1998/Math/MathML">
            <apply>
              <minus/>
              <apply>
                <times/>
                <ci> mwab939edc_2156_4b05_8649_0700df70e75f </ci>
                <ci> mwb748edda_1ddb_4e22_aa4b_1f632037b779 </ci>
                <ci> mwb8c5a33b_a440_4816_9814_7fec9bdc8505 </ci>
              </apply>
              <apply>
                <times/>
                <ci> mw4536347e_e43a_42b8_af91_74c4fd67a7a3 </ci>
                <ci> mwef12de4e_45d8_4d5d_bedd_9c6374d21c32 </ci>
              </apply>
            </apply>
          </math>
        </kineticLaw>
      </reaction>
      <reaction id="mw58f213a9_b22a_45a4_8654_65a43ada7129" name="v68 (ErbB1:ErbB3)#P:GAP:Grb2:Sos:(Ras:GDP) +  cPP  -> (ErbB1:ErbB3)#P:GAP:Grb2:Sos:(Ras:GDP):cPP  k4b kd4" fast="false">
        <listOfReactants>
          <speciesReference species="mw66d0e9b7_318d_4a93_a741_17ea6ac5c79c"/>
          <speciesReference species="mwb8c5a33b_a440_4816_9814_7fec9bdc8505"/>
        </listOfReactants>
        <listOfProducts>
          <speciesReference species="mw9b96b53e_9759_4f9e_accd_eb70295dc068"/>
        </listOfProducts>
        <kineticLaw>
          <math xmlns="http://www.w3.org/1998/Math/MathML">
            <apply>
              <minus/>
              <apply>
                <times/>
                <ci> mwab939edc_2156_4b05_8649_0700df70e75f </ci>
                <ci> mw66d0e9b7_318d_4a93_a741_17ea6ac5c79c </ci>
                <ci> mwb8c5a33b_a440_4816_9814_7fec9bdc8505 </ci>
              </apply>
              <apply>
                <times/>
                <ci> mw4536347e_e43a_42b8_af91_74c4fd67a7a3 </ci>
                <ci> mw9b96b53e_9759_4f9e_accd_eb70295dc068 </ci>
              </apply>
            </apply>
          </math>
        </kineticLaw>
      </reaction>
      <reaction id="mw045273f0_84fa_4d1a_ab71_d3c326ab5021" name="v69 (ErbB1:ErbB4)#P:GAP:Grb2:Sos:(Ras:GDP) +  cPP  -> (ErbB1:ErbB4)#P:GAP:Grb2:Sos:(Ras:GDP):cPP  k4b kd4" fast="false">
        <listOfReactants>
          <speciesReference species="mw9d1a6639_6e6d_4a8b_85c1_9369282a8397"/>
          <speciesReference species="mwb8c5a33b_a440_4816_9814_7fec9bdc8505"/>
        </listOfReactants>
        <listOfProducts>
          <speciesReference species="mw66b717ce_520d_453a_9f54_f72b77ceaba7"/>
        </listOfProducts>
        <kineticLaw>
          <math xmlns="http://www.w3.org/1998/Math/MathML">
            <apply>
              <minus/>
              <apply>
                <times/>
                <ci> mwab939edc_2156_4b05_8649_0700df70e75f </ci>
                <ci> mw9d1a6639_6e6d_4a8b_85c1_9369282a8397 </ci>
                <ci> mwb8c5a33b_a440_4816_9814_7fec9bdc8505 </ci>
              </apply>
              <apply>
                <times/>
                <ci> mw4536347e_e43a_42b8_af91_74c4fd67a7a3 </ci>
                <ci> mw66b717ce_520d_453a_9f54_f72b77ceaba7 </ci>
              </apply>
            </apply>
          </math>
        </kineticLaw>
      </reaction>
      <reaction id="mwc63c01db_a456_4c5e_9d11_b3a81408a69b" name="v70 (ErbB1:ErbB2)#P:GAP:Grb2:Sos:(Ras:GTP) +  cPP  -> (ErbB1:ErbB2)#P:GAP:Grb2:Sos:(Ras:GTP):cPP  k4 kd4" fast="false">
        <listOfReactants>
          <speciesReference species="mw01e8c556_656e_4046_9462_7d7f17eefb23"/>
          <speciesReference species="mwb8c5a33b_a440_4816_9814_7fec9bdc8505"/>
        </listOfReactants>
        <listOfProducts>
          <speciesReference species="mwec383762_fa8d_401e_88aa_e8fe31e10823"/>
        </listOfProducts>
        <kineticLaw>
          <math xmlns="http://www.w3.org/1998/Math/MathML">
            <apply>
              <minus/>
              <apply>
                <times/>
                <ci> mwd98b2171_052d_4ad7_bd06_27d67e89f763 </ci>
                <ci> mw01e8c556_656e_4046_9462_7d7f17eefb23 </ci>
                <ci> mwb8c5a33b_a440_4816_9814_7fec9bdc8505 </ci>
              </apply>
              <apply>
                <times/>
                <ci> mw4536347e_e43a_42b8_af91_74c4fd67a7a3 </ci>
                <ci> mwec383762_fa8d_401e_88aa_e8fe31e10823 </ci>
              </apply>
            </apply>
          </math>
        </kineticLaw>
      </reaction>
      <reaction id="mw2d49ddec_d511_4328_ab5d_5ebacdaf9b91" name="v71 (ErbB1:ErbB3)#P:GAP:Grb2:Sos:(Ras:GTP) +  cPP  -> (ErbB1:ErbB3)#P:GAP:Grb2:Sos:(Ras:GTP):cPP  k4 kd4" fast="false">
        <listOfReactants>
          <speciesReference species="mw813f200a_cd83_4fb4_8bfc_c91de57ee209"/>
          <speciesReference species="mwb8c5a33b_a440_4816_9814_7fec9bdc8505"/>
        </listOfReactants>
        <listOfProducts>
          <speciesReference species="mw054ddefb_7311_4cf1_aa11_b2485a01dd27"/>
        </listOfProducts>
        <kineticLaw>
          <math xmlns="http://www.w3.org/1998/Math/MathML">
            <apply>
              <minus/>
              <apply>
                <times/>
                <ci> mwd98b2171_052d_4ad7_bd06_27d67e89f763 </ci>
                <ci> mw813f200a_cd83_4fb4_8bfc_c91de57ee209 </ci>
                <ci> mwb8c5a33b_a440_4816_9814_7fec9bdc8505 </ci>
              </apply>
              <apply>
                <times/>
                <ci> mw4536347e_e43a_42b8_af91_74c4fd67a7a3 </ci>
                <ci> mw054ddefb_7311_4cf1_aa11_b2485a01dd27 </ci>
              </apply>
            </apply>
          </math>
        </kineticLaw>
      </reaction>
      <reaction id="mwae5b944c_d59f_49f1_99a6_82225e508cab" name="v72 (ErbB1:ErbB4)#P:GAP:Grb2:Sos:(Ras:GTP) +  cPP  -> (ErbB1:ErbB4)#P:GAP:Grb2:Sos:(Ras:GTP):cPP  k4 kd4" fast="false">
        <listOfReactants>
          <speciesReference species="mwcd72d953_5bfe_4b47_ae90_4b74d76ac654"/>
          <speciesReference species="mwb8c5a33b_a440_4816_9814_7fec9bdc8505"/>
        </listOfReactants>
        <listOfProducts>
          <speciesReference species="mw91960b3a_f415_4d62_bbe2_3ffcf375971f"/>
        </listOfProducts>
        <kineticLaw>
          <math xmlns="http://www.w3.org/1998/Math/MathML">
            <apply>
              <minus/>
              <apply>
                <times/>
                <ci> mwd98b2171_052d_4ad7_bd06_27d67e89f763 </ci>
                <ci> mwcd72d953_5bfe_4b47_ae90_4b74d76ac654 </ci>
                <ci> mwb8c5a33b_a440_4816_9814_7fec9bdc8505 </ci>
              </apply>
              <apply>
                <times/>
                <ci> mw4536347e_e43a_42b8_af91_74c4fd67a7a3 </ci>
                <ci> mw91960b3a_f415_4d62_bbe2_3ffcf375971f </ci>
              </apply>
            </apply>
          </math>
        </kineticLaw>
      </reaction>
      <reaction id="mw31d6902f_6259_4c6b_a0c2_dfb4792d050a" name="v75 (ErbB1:ErbB2)#P:GAP:Grb2:Sos +  cPP  -> (ErbB1:ErbB2)#P:GAP:Grb2:Sos:cPP  k4b kd4" fast="false">
        <listOfReactants>
          <speciesReference species="mwa1b50071_2b68_4eb0_8a1f_8332ed621feb"/>
          <speciesReference species="mwb8c5a33b_a440_4816_9814_7fec9bdc8505"/>
        </listOfReactants>
        <listOfProducts>
          <speciesReference species="mwd8fdce4b_1bb5_4e0d_9b4c_642e3657ef09"/>
        </listOfProducts>
        <kineticLaw>
          <math xmlns="http://www.w3.org/1998/Math/MathML">
            <apply>
              <minus/>
              <apply>
                <times/>
                <ci> mwab939edc_2156_4b05_8649_0700df70e75f </ci>
                <ci> mwa1b50071_2b68_4eb0_8a1f_8332ed621feb </ci>
                <ci> mwb8c5a33b_a440_4816_9814_7fec9bdc8505 </ci>
              </apply>
              <apply>
                <times/>
                <ci> mw4536347e_e43a_42b8_af91_74c4fd67a7a3 </ci>
                <ci> mwd8fdce4b_1bb5_4e0d_9b4c_642e3657ef09 </ci>
              </apply>
            </apply>
          </math>
        </kineticLaw>
      </reaction>
      <reaction id="mw1a448f0d_6d36_4b97_a5c7_724bdfcb8fa8" name="v76 (ErbB1:ErbB3)#P:GAP:Grb2:Sos +  cPP  -> (ErbB1:ErbB3)#P:GAP:Grb2:Sos:cPP  k4b kd4" fast="false">
        <listOfReactants>
          <speciesReference species="mw65f0c560_702b_4ded_9f9e_b24d805c435b"/>
          <speciesReference species="mwb8c5a33b_a440_4816_9814_7fec9bdc8505"/>
        </listOfReactants>
        <listOfProducts>
          <speciesReference species="mw986fbd56_618b_4665_814f_36fdb5d44d80"/>
        </listOfProducts>
        <kineticLaw>
          <math xmlns="http://www.w3.org/1998/Math/MathML">
            <apply>
              <minus/>
              <apply>
                <times/>
                <ci> mwab939edc_2156_4b05_8649_0700df70e75f </ci>
                <ci> mw65f0c560_702b_4ded_9f9e_b24d805c435b </ci>
                <ci> mwb8c5a33b_a440_4816_9814_7fec9bdc8505 </ci>
              </apply>
              <apply>
                <times/>
                <ci> mw4536347e_e43a_42b8_af91_74c4fd67a7a3 </ci>
                <ci> mw986fbd56_618b_4665_814f_36fdb5d44d80 </ci>
              </apply>
            </apply>
          </math>
        </kineticLaw>
      </reaction>
      <reaction id="mw5dc43c43_c15c_4acb_beff_33118323ab2f" name="v77 (ErbB1:ErbB4)#P:GAP:Grb2:Sos +  cPP  -> (ErbB1:ErbB4)#P:GAP:Grb2:Sos:cPP  k4b kd4" fast="false">
        <listOfReactants>
          <speciesReference species="mw31e50695_c298_497b_ac49_9fec00cbd4d9"/>
          <speciesReference species="mwb8c5a33b_a440_4816_9814_7fec9bdc8505"/>
        </listOfReactants>
        <listOfProducts>
          <speciesReference species="mw00e2f1ac_910d_43ba_938f_03f18029947c"/>
        </listOfProducts>
        <kineticLaw>
          <math xmlns="http://www.w3.org/1998/Math/MathML">
            <apply>
              <minus/>
              <apply>
                <times/>
                <ci> mwab939edc_2156_4b05_8649_0700df70e75f </ci>
                <ci> mw31e50695_c298_497b_ac49_9fec00cbd4d9 </ci>
                <ci> mwb8c5a33b_a440_4816_9814_7fec9bdc8505 </ci>
              </apply>
              <apply>
                <times/>
                <ci> mw4536347e_e43a_42b8_af91_74c4fd67a7a3 </ci>
                <ci> mw00e2f1ac_910d_43ba_938f_03f18029947c </ci>
              </apply>
            </apply>
          </math>
        </kineticLaw>
      </reaction>
      <reaction id="mw89e4cf73_0d7e_48ce_898f_ab0d680ddc19" name="v78 2(ErbB2)#P:GAP:(Shc#P):Grb2 +  cPP  -> 2(ErbB2)#P:GAP:(Shc#P):Grb2:cPP  k4b kd4" fast="false">
        <listOfReactants>
          <speciesReference species="mwe2e68b09_31b3_48d3_ada8_29b0b8f8a3ad"/>
          <speciesReference species="mwb8c5a33b_a440_4816_9814_7fec9bdc8505"/>
        </listOfReactants>
        <listOfProducts>
          <speciesReference species="mw18778d1b_1c0a_4608_8630_a9b0c05ad817"/>
        </listOfProducts>
        <kineticLaw>
          <math xmlns="http://www.w3.org/1998/Math/MathML">
            <apply>
              <minus/>
              <apply>
                <times/>
                <ci> mwab939edc_2156_4b05_8649_0700df70e75f </ci>
                <ci> mwe2e68b09_31b3_48d3_ada8_29b0b8f8a3ad </ci>
                <ci> mwb8c5a33b_a440_4816_9814_7fec9bdc8505 </ci>
              </apply>
              <apply>
                <times/>
                <ci> mw4536347e_e43a_42b8_af91_74c4fd67a7a3 </ci>
                <ci> mw18778d1b_1c0a_4608_8630_a9b0c05ad817 </ci>
              </apply>
            </apply>
          </math>
        </kineticLaw>
      </reaction>
      <reaction id="mwd105a7d6_35ed_450e_9ece_d1713fffa6ac" name="v79 2(ErbB2)#P:GAP:(Shc#P):Grb2:Sos +  cPP  -> 2(ErbB2)#P:GAP:(Shc#P):Grb2:Sos:cPP  k4b kd4" fast="false">
        <listOfReactants>
          <speciesReference species="mw3ae688ca_b9f2_4eb6_a6c6_8871fe6a25b6"/>
          <speciesReference species="mwb8c5a33b_a440_4816_9814_7fec9bdc8505"/>
        </listOfReactants>
        <listOfProducts>
          <speciesReference species="mwa3129d80_daea_44b6_93f4_9471ed650455"/>
        </listOfProducts>
        <kineticLaw>
          <math xmlns="http://www.w3.org/1998/Math/MathML">
            <apply>
              <minus/>
              <apply>
                <times/>
                <ci> mwab939edc_2156_4b05_8649_0700df70e75f </ci>
                <ci> mw3ae688ca_b9f2_4eb6_a6c6_8871fe6a25b6 </ci>
                <ci> mwb8c5a33b_a440_4816_9814_7fec9bdc8505 </ci>
              </apply>
              <apply>
                <times/>
                <ci> mw4536347e_e43a_42b8_af91_74c4fd67a7a3 </ci>
                <ci> mwa3129d80_daea_44b6_93f4_9471ed650455 </ci>
              </apply>
            </apply>
          </math>
        </kineticLaw>
      </reaction>
      <reaction id="mwcac9c8e5_3824_43b2_9cff_2f8cf03a9764" name="v80 2(ErbB2)#P:GAP:(Shc#P):Grb2:Sos:(Ras:GDP) +  cPP  -> 2(ErbB2)#P:GAP:(Shc#P):Grb2:Sos:(Ras:GDP):cPP  k4b kd4" fast="false">
        <listOfReactants>
          <speciesReference species="mwfc61d7ac_e7a0_44d2_b173_cec4fa89224e"/>
          <speciesReference species="mwb8c5a33b_a440_4816_9814_7fec9bdc8505"/>
        </listOfReactants>
        <listOfProducts>
          <speciesReference species="mw154fde6d_b1ad_4725_a8ff_ddee12a7a75f"/>
        </listOfProducts>
        <kineticLaw>
          <math xmlns="http://www.w3.org/1998/Math/MathML">
            <apply>
              <minus/>
              <apply>
                <times/>
                <ci> mwab939edc_2156_4b05_8649_0700df70e75f </ci>
                <ci> mwfc61d7ac_e7a0_44d2_b173_cec4fa89224e </ci>
                <ci> mwb8c5a33b_a440_4816_9814_7fec9bdc8505 </ci>
              </apply>
              <apply>
                <times/>
                <ci> mw4536347e_e43a_42b8_af91_74c4fd67a7a3 </ci>
                <ci> mw154fde6d_b1ad_4725_a8ff_ddee12a7a75f </ci>
              </apply>
            </apply>
          </math>
        </kineticLaw>
      </reaction>
      <reaction id="mw4b621b17_141c_4c77_98a2_98503b386acb" name="v81 2(ErbB2)#P:GAP:(Shc#P):Grb2:Sos:(Ras:GTP) +  cPP  -> 2(ErbB2)#P:GAP:(Shc#P):Grb2:Sos:(Ras:GTP):cPP  k4b kd4" fast="false">
        <listOfReactants>
          <speciesReference species="mw3f3d9f97_6601_4d3b_8dba_784b6bfc94fc"/>
          <speciesReference species="mwb8c5a33b_a440_4816_9814_7fec9bdc8505"/>
        </listOfReactants>
        <listOfProducts>
          <speciesReference species="mwbe4c7a3b_f1b7_445a_ac94_b891dcedfaa2"/>
        </listOfProducts>
        <kineticLaw>
          <math xmlns="http://www.w3.org/1998/Math/MathML">
            <apply>
              <minus/>
              <apply>
                <times/>
                <ci> mwab939edc_2156_4b05_8649_0700df70e75f </ci>
                <ci> mw3f3d9f97_6601_4d3b_8dba_784b6bfc94fc </ci>
                <ci> mwb8c5a33b_a440_4816_9814_7fec9bdc8505 </ci>
              </apply>
              <apply>
                <times/>
                <ci> mw4536347e_e43a_42b8_af91_74c4fd67a7a3 </ci>
                <ci> mwbe4c7a3b_f1b7_445a_ac94_b891dcedfaa2 </ci>
              </apply>
            </apply>
          </math>
        </kineticLaw>
      </reaction>
      <reaction id="mw0d5d578e_f7bf_401d_b088_09f6389b6de8" name="v82 2(ErbB2)#P:GAP:Grb2 +  cPP  -> 2(ErbB2)#P:GAP:Grb2:cPP  k4b kd4" fast="false">
        <listOfReactants>
          <speciesReference species="mw17efa81c_bbb5_422b_8e9f_a502bb0904ab"/>
          <speciesReference species="mwb8c5a33b_a440_4816_9814_7fec9bdc8505"/>
        </listOfReactants>
        <listOfProducts>
          <speciesReference species="mw39427023_c72d_4788_bcda_ca0f2af9a374"/>
        </listOfProducts>
        <kineticLaw>
          <math xmlns="http://www.w3.org/1998/Math/MathML">
            <apply>
              <minus/>
              <apply>
                <times/>
                <ci> mwab939edc_2156_4b05_8649_0700df70e75f </ci>
                <ci> mw17efa81c_bbb5_422b_8e9f_a502bb0904ab </ci>
                <ci> mwb8c5a33b_a440_4816_9814_7fec9bdc8505 </ci>
              </apply>
              <apply>
                <times/>
                <ci> mw4536347e_e43a_42b8_af91_74c4fd67a7a3 </ci>
                <ci> mw39427023_c72d_4788_bcda_ca0f2af9a374 </ci>
              </apply>
            </apply>
          </math>
        </kineticLaw>
      </reaction>
      <reaction id="mw4335233e_d93a_4e88_8042_6156cfd3b486" name="v83 2(ErbB2)#P:GAP:Grb2:Sos +  cPP  -> 2(ErbB2)#P:GAP:Grb2:Sos:cPP  k4b kd4" fast="false">
        <listOfReactants>
          <speciesReference species="mw3566a07c_b6a9_4b40_a528_c56dc6fcc858"/>
          <speciesReference species="mwb8c5a33b_a440_4816_9814_7fec9bdc8505"/>
        </listOfReactants>
        <listOfProducts>
          <speciesReference species="mw0e9ec241_c1de_4c48_80fb_c5c7e1e27ca7"/>
        </listOfProducts>
        <kineticLaw>
          <math xmlns="http://www.w3.org/1998/Math/MathML">
            <apply>
              <minus/>
              <apply>
                <times/>
                <ci> mwab939edc_2156_4b05_8649_0700df70e75f </ci>
                <ci> mw3566a07c_b6a9_4b40_a528_c56dc6fcc858 </ci>
                <ci> mwb8c5a33b_a440_4816_9814_7fec9bdc8505 </ci>
              </apply>
              <apply>
                <times/>
                <ci> mw4536347e_e43a_42b8_af91_74c4fd67a7a3 </ci>
                <ci> mw0e9ec241_c1de_4c48_80fb_c5c7e1e27ca7 </ci>
              </apply>
            </apply>
          </math>
        </kineticLaw>
      </reaction>
      <reaction id="mw5c9f9295_957b_4202_a207_7136d0b32b41" name="v84 2(ErbB2)#P:GAP:Grb2:Sos:(Ras:GDP) +  cPP  -> 2(ErbB2)#P:GAP:Grb2:Sos:(Ras:GDP):cPP  k4b kd4" fast="false">
        <listOfReactants>
          <speciesReference species="mw09fec763_1bb7_4183_b081_ca49ed4a586b"/>
          <speciesReference species="mwb8c5a33b_a440_4816_9814_7fec9bdc8505"/>
        </listOfReactants>
        <listOfProducts>
          <speciesReference species="mw1016d832_ca9b_43e4_87c2_f0e14cb3abc9"/>
        </listOfProducts>
        <kineticLaw>
          <math xmlns="http://www.w3.org/1998/Math/MathML">
            <apply>
              <minus/>
              <apply>
                <times/>
                <ci> mwab939edc_2156_4b05_8649_0700df70e75f </ci>
                <ci> mw09fec763_1bb7_4183_b081_ca49ed4a586b </ci>
                <ci> mwb8c5a33b_a440_4816_9814_7fec9bdc8505 </ci>
              </apply>
              <apply>
                <times/>
                <ci> mw4536347e_e43a_42b8_af91_74c4fd67a7a3 </ci>
                <ci> mw1016d832_ca9b_43e4_87c2_f0e14cb3abc9 </ci>
              </apply>
            </apply>
          </math>
        </kineticLaw>
      </reaction>
      <reaction id="mwac1d9a85_1a85_4438_b4c1_758b6e6433fa" name="v85 2(ErbB2)#P:GAP:Grb2:Sos:(Ras:GTP) +  cPP  -> 2(ErbB2)#P:GAP:Grb2:Sos:(Ras:GTP):cPP  k4b kd4" fast="false">
        <listOfReactants>
          <speciesReference species="mw3ae3d741_226c_4498_bf3f_eefe8db0d079"/>
          <speciesReference species="mwb8c5a33b_a440_4816_9814_7fec9bdc8505"/>
        </listOfReactants>
        <listOfProducts>
          <speciesReference species="mw914f7e25_4331_434b_b728_61172f60ee0d"/>
        </listOfProducts>
        <kineticLaw>
          <math xmlns="http://www.w3.org/1998/Math/MathML">
            <apply>
              <minus/>
              <apply>
                <times/>
                <ci> mwab939edc_2156_4b05_8649_0700df70e75f </ci>
                <ci> mw3ae3d741_226c_4498_bf3f_eefe8db0d079 </ci>
                <ci> mwb8c5a33b_a440_4816_9814_7fec9bdc8505 </ci>
              </apply>
              <apply>
                <times/>
                <ci> mw4536347e_e43a_42b8_af91_74c4fd67a7a3 </ci>
                <ci> mw914f7e25_4331_434b_b728_61172f60ee0d </ci>
              </apply>
            </apply>
          </math>
        </kineticLaw>
      </reaction>
      <reaction id="mwa71494ed_e046_43f0_b320_dbc6b1c7c755" name="v87 (ErbB3:ErbB2)#P:GAP:(Shc#P):Grb2 +  cPP  -> (ErbB3:ErbB2)#P:GAP:(Shc#P):Grb2:cPP  k4b kd4" fast="false">
        <listOfReactants>
          <speciesReference species="mwfcea6544_e194_4d98_a16c_7e8233da03d0"/>
          <speciesReference species="mwb8c5a33b_a440_4816_9814_7fec9bdc8505"/>
        </listOfReactants>
        <listOfProducts>
          <speciesReference species="mw633103f9_90b1_4ea9_ab02_61c2135392dc"/>
        </listOfProducts>
        <kineticLaw>
          <math xmlns="http://www.w3.org/1998/Math/MathML">
            <apply>
              <minus/>
              <apply>
                <times/>
                <ci> mwab939edc_2156_4b05_8649_0700df70e75f </ci>
                <ci> mwfcea6544_e194_4d98_a16c_7e8233da03d0 </ci>
                <ci> mwb8c5a33b_a440_4816_9814_7fec9bdc8505 </ci>
              </apply>
              <apply>
                <times/>
                <ci> mw4536347e_e43a_42b8_af91_74c4fd67a7a3 </ci>
                <ci> mw633103f9_90b1_4ea9_ab02_61c2135392dc </ci>
              </apply>
            </apply>
          </math>
        </kineticLaw>
      </reaction>
      <reaction id="mwa77bb69b_1f17_49ad_bf3d_85e0d5ca947b" name="v88 (ErbB4:ErbB2)#P:GAP:(Shc#P):Grb2 +  cPP  -> (ErbB4:ErbB2)#P:GAP:(Shc#P):Grb2:cPP  k4b kd4" fast="false">
        <listOfReactants>
          <speciesReference species="mw2824c035_d6eb_42ac_8db0_570d280000ea"/>
          <speciesReference species="mwb8c5a33b_a440_4816_9814_7fec9bdc8505"/>
        </listOfReactants>
        <listOfProducts>
          <speciesReference species="mw02262bc3_24ea_4a4d_a7b6_b1a4fbde95f2"/>
        </listOfProducts>
        <kineticLaw>
          <math xmlns="http://www.w3.org/1998/Math/MathML">
            <apply>
              <minus/>
              <apply>
                <times/>
                <ci> mwab939edc_2156_4b05_8649_0700df70e75f </ci>
                <ci> mw2824c035_d6eb_42ac_8db0_570d280000ea </ci>
                <ci> mwb8c5a33b_a440_4816_9814_7fec9bdc8505 </ci>
              </apply>
              <apply>
                <times/>
                <ci> mw4536347e_e43a_42b8_af91_74c4fd67a7a3 </ci>
                <ci> mw02262bc3_24ea_4a4d_a7b6_b1a4fbde95f2 </ci>
              </apply>
            </apply>
          </math>
        </kineticLaw>
      </reaction>
      <reaction id="mw8a51cf7c_c032_4aa8_9e5c_7280e352abc1" name="v89 (ErbB4:ErbB2)#P:GAP:(Shc#P):Grb2:Sos +  cPP  -> (ErbB4:ErbB2)#P:GAP:(Shc#P):Grb2:Sos:cPP  k4b kd4" fast="false">
        <listOfReactants>
          <speciesReference species="mw024c2504_e2f3_4753_b97e_3a52c25ce5e4"/>
          <speciesReference species="mwb8c5a33b_a440_4816_9814_7fec9bdc8505"/>
        </listOfReactants>
        <listOfProducts>
          <speciesReference species="mw5533ecd7_4cb1_4bdb_8e0a_fabc8e3c197b"/>
        </listOfProducts>
        <kineticLaw>
          <math xmlns="http://www.w3.org/1998/Math/MathML">
            <apply>
              <minus/>
              <apply>
                <times/>
                <ci> mwab939edc_2156_4b05_8649_0700df70e75f </ci>
                <ci> mw024c2504_e2f3_4753_b97e_3a52c25ce5e4 </ci>
                <ci> mwb8c5a33b_a440_4816_9814_7fec9bdc8505 </ci>
              </apply>
              <apply>
                <times/>
                <ci> mw4536347e_e43a_42b8_af91_74c4fd67a7a3 </ci>
                <ci> mw5533ecd7_4cb1_4bdb_8e0a_fabc8e3c197b </ci>
              </apply>
            </apply>
          </math>
        </kineticLaw>
      </reaction>
      <reaction id="mwfba2ffa2_d749_4e91_97f3_a3218a67ee9a" name="v90 (ErbB3:ErbB2)#P:GAP:(Shc#P):Grb2:Sos:(Ras:GDP) +  cPP  -> (ErbB3:ErbB2)#P:GAP:(Shc#P):Grb2:Sos:(Ras:GDP):cPP  k4b kd4" fast="false">
        <listOfReactants>
          <speciesReference species="mw107b8d9c_73b5_4190_9d71_a0f23b4287d7"/>
          <speciesReference species="mwb8c5a33b_a440_4816_9814_7fec9bdc8505"/>
        </listOfReactants>
        <listOfProducts>
          <speciesReference species="mwa895b924_7912_4c81_94bb_d4666a3a07ba"/>
        </listOfProducts>
        <kineticLaw>
          <math xmlns="http://www.w3.org/1998/Math/MathML">
            <apply>
              <minus/>
              <apply>
                <times/>
                <ci> mwab939edc_2156_4b05_8649_0700df70e75f </ci>
                <ci> mw107b8d9c_73b5_4190_9d71_a0f23b4287d7 </ci>
                <ci> mwb8c5a33b_a440_4816_9814_7fec9bdc8505 </ci>
              </apply>
              <apply>
                <times/>
                <ci> mw4536347e_e43a_42b8_af91_74c4fd67a7a3 </ci>
                <ci> mwa895b924_7912_4c81_94bb_d4666a3a07ba </ci>
              </apply>
            </apply>
          </math>
        </kineticLaw>
      </reaction>
      <reaction id="mw6a581df6_d6d3_470d_bac5_d646c3e2e313" name="v91 (ErbB4:ErbB2)#P:GAP:(Shc#P):Grb2:Sos:(Ras:GDP) +  cPP  -> (ErbB4:ErbB2)#P:GAP:(Shc#P):Grb2:Sos:(Ras:GDP):cPP  k4b kd4" fast="false">
        <listOfReactants>
          <speciesReference species="mwd66530fd_55f9_428a_86d4_fa547fe26b96"/>
          <speciesReference species="mwb8c5a33b_a440_4816_9814_7fec9bdc8505"/>
        </listOfReactants>
        <listOfProducts>
          <speciesReference species="mwce2e7996_7985_4ed2_a139_bafad724ab16"/>
        </listOfProducts>
        <kineticLaw>
          <math xmlns="http://www.w3.org/1998/Math/MathML">
            <apply>
              <minus/>
              <apply>
                <times/>
                <ci> mwab939edc_2156_4b05_8649_0700df70e75f </ci>
                <ci> mwd66530fd_55f9_428a_86d4_fa547fe26b96 </ci>
                <ci> mwb8c5a33b_a440_4816_9814_7fec9bdc8505 </ci>
              </apply>
              <apply>
                <times/>
                <ci> mw4536347e_e43a_42b8_af91_74c4fd67a7a3 </ci>
                <ci> mwce2e7996_7985_4ed2_a139_bafad724ab16 </ci>
              </apply>
            </apply>
          </math>
        </kineticLaw>
      </reaction>
      <reaction id="mw854ba06a_6350_4ca8_ac5e_a65c2e8a78ee" name="v92 (ErbB3:ErbB2)#P:GAP:(Shc#P):Grb2:Sos:(Ras:GTP) +  cPP  -> (ErbB3:ErbB2)#P:GAP:(Shc#P):Grb2:Sos:(Ras:GTP):cPP  k4b kd4" fast="false">
        <listOfReactants>
          <speciesReference species="mw6254b026_9ac0_4d7a_ba6c_b76dc35553c5"/>
          <speciesReference species="mwb8c5a33b_a440_4816_9814_7fec9bdc8505"/>
        </listOfReactants>
        <listOfProducts>
          <speciesReference species="mw6a3fd90f_c315_42ce_aa60_302f95e15997"/>
        </listOfProducts>
        <kineticLaw>
          <math xmlns="http://www.w3.org/1998/Math/MathML">
            <apply>
              <minus/>
              <apply>
                <times/>
                <ci> mwab939edc_2156_4b05_8649_0700df70e75f </ci>
                <ci> mw6254b026_9ac0_4d7a_ba6c_b76dc35553c5 </ci>
                <ci> mwb8c5a33b_a440_4816_9814_7fec9bdc8505 </ci>
              </apply>
              <apply>
                <times/>
                <ci> mw4536347e_e43a_42b8_af91_74c4fd67a7a3 </ci>
                <ci> mw6a3fd90f_c315_42ce_aa60_302f95e15997 </ci>
              </apply>
            </apply>
          </math>
        </kineticLaw>
      </reaction>
      <reaction id="mw5833cdd8_619c_4862_8c6c_ef3eee7119a3" name="v93 (ErbB4:ErbB2)#P:GAP:(Shc#P):Grb2:Sos:(Ras:GTP) +  cPP  -> (ErbB4:ErbB2)#P:GAP:(Shc#P):Grb2:Sos:(Ras:GTP):cPP  k4b kd4" fast="false">
        <listOfReactants>
          <speciesReference species="mwb239b2a0_c234_4ff2_b1b6_838f394d3796"/>
          <speciesReference species="mwb8c5a33b_a440_4816_9814_7fec9bdc8505"/>
        </listOfReactants>
        <listOfProducts>
          <speciesReference species="mw545e883c_824f_46a4_a392_0d3d238ffaaa"/>
        </listOfProducts>
        <kineticLaw>
          <math xmlns="http://www.w3.org/1998/Math/MathML">
            <apply>
              <minus/>
              <apply>
                <times/>
                <ci> mwab939edc_2156_4b05_8649_0700df70e75f </ci>
                <ci> mwb239b2a0_c234_4ff2_b1b6_838f394d3796 </ci>
                <ci> mwb8c5a33b_a440_4816_9814_7fec9bdc8505 </ci>
              </apply>
              <apply>
                <times/>
                <ci> mw4536347e_e43a_42b8_af91_74c4fd67a7a3 </ci>
                <ci> mw545e883c_824f_46a4_a392_0d3d238ffaaa </ci>
              </apply>
            </apply>
          </math>
        </kineticLaw>
      </reaction>
      <reaction id="mw1b5175f9_fffb_4910_ac88_4e1b43c87967" name="v94 (ErbB3:ErbB2)#P:GAP:Grb2 +  cPP  -> (ErbB3:ErbB2)#P:GAP:Grb2:cPP  k4b kd4" fast="false">
        <listOfReactants>
          <speciesReference species="mw8336d96a_4ad0_4916_8579_641cf4945812"/>
          <speciesReference species="mwb8c5a33b_a440_4816_9814_7fec9bdc8505"/>
        </listOfReactants>
        <listOfProducts>
          <speciesReference species="mw53eff282_3958_4656_bbbd_e0ad11a7fdaa"/>
        </listOfProducts>
        <kineticLaw>
          <math xmlns="http://www.w3.org/1998/Math/MathML">
            <apply>
              <minus/>
              <apply>
                <times/>
                <ci> mwab939edc_2156_4b05_8649_0700df70e75f </ci>
                <ci> mw8336d96a_4ad0_4916_8579_641cf4945812 </ci>
                <ci> mwb8c5a33b_a440_4816_9814_7fec9bdc8505 </ci>
              </apply>
              <apply>
                <times/>
                <ci> mw4536347e_e43a_42b8_af91_74c4fd67a7a3 </ci>
                <ci> mw53eff282_3958_4656_bbbd_e0ad11a7fdaa </ci>
              </apply>
            </apply>
          </math>
        </kineticLaw>
      </reaction>
      <reaction id="mwcc1a6e04_3ac8_47e0_a444_80becba48e83" name="v95 (ErbB3:ErbB2)#P:GAP:(Shc#P):Grb2:Sos +  cPP  -> (ErbB3:ErbB2)#P:GAP:(Shc#P):Grb2:Sos:cPP  k4b kd4" fast="false">
        <listOfReactants>
          <speciesReference species="mwaba21c41_9d2b_40fb_a96e_38214803ff43"/>
          <speciesReference species="mwb8c5a33b_a440_4816_9814_7fec9bdc8505"/>
        </listOfReactants>
        <listOfProducts>
          <speciesReference species="mwc5a04371_a70f_45b9_aa4d_6366a3bcbb8f"/>
        </listOfProducts>
        <kineticLaw>
          <math xmlns="http://www.w3.org/1998/Math/MathML">
            <apply>
              <minus/>
              <apply>
                <times/>
                <ci> mwab939edc_2156_4b05_8649_0700df70e75f </ci>
                <ci> mwaba21c41_9d2b_40fb_a96e_38214803ff43 </ci>
                <ci> mwb8c5a33b_a440_4816_9814_7fec9bdc8505 </ci>
              </apply>
              <apply>
                <times/>
                <ci> mw4536347e_e43a_42b8_af91_74c4fd67a7a3 </ci>
                <ci> mwc5a04371_a70f_45b9_aa4d_6366a3bcbb8f </ci>
              </apply>
            </apply>
          </math>
        </kineticLaw>
      </reaction>
      <reaction id="mw52e41fef_f5ec_41dd_86cc_1e28b7b87495" name="v96 (ErbB4:ErbB2)#P:GAP:Grb2 +  cPP  -> (ErbB4:ErbB2)#P:GAP:Grb2:cPP  k4b kd4" fast="false">
        <listOfReactants>
          <speciesReference species="mw56f2eea7_a2e1_4720_a312_8fe5db971b1b"/>
          <speciesReference species="mwb8c5a33b_a440_4816_9814_7fec9bdc8505"/>
        </listOfReactants>
        <listOfProducts>
          <speciesReference species="mwff15864e_db41_4ebc_9042_4c19713bb975"/>
        </listOfProducts>
        <kineticLaw>
          <math xmlns="http://www.w3.org/1998/Math/MathML">
            <apply>
              <minus/>
              <apply>
                <times/>
                <ci> mwab939edc_2156_4b05_8649_0700df70e75f </ci>
                <ci> mw56f2eea7_a2e1_4720_a312_8fe5db971b1b </ci>
                <ci> mwb8c5a33b_a440_4816_9814_7fec9bdc8505 </ci>
              </apply>
              <apply>
                <times/>
                <ci> mw4536347e_e43a_42b8_af91_74c4fd67a7a3 </ci>
                <ci> mwff15864e_db41_4ebc_9042_4c19713bb975 </ci>
              </apply>
            </apply>
          </math>
        </kineticLaw>
      </reaction>
      <reaction id="mw715ad085_dbb1_4f1f_bdd4_22aa70d2f0d4" name="v97 (ErbB3:ErbB2)#P:GAP:Grb2:Sos +  cPP  -> (ErbB3:ErbB2)#P:GAP:Grb2:Sos:cPP  k4b kd4" fast="false">
        <listOfReactants>
          <speciesReference species="mw6e8f355a_fd5f_4831_a06a_a0bd87fb0eb8"/>
          <speciesReference species="mwb8c5a33b_a440_4816_9814_7fec9bdc8505"/>
        </listOfReactants>
        <listOfProducts>
          <speciesReference species="mwaf39e69a_9e5b_4b98_b0b4_f1f2fd4ae445"/>
        </listOfProducts>
        <kineticLaw>
          <math xmlns="http://www.w3.org/1998/Math/MathML">
            <apply>
              <minus/>
              <apply>
                <times/>
                <ci> mwab939edc_2156_4b05_8649_0700df70e75f </ci>
                <ci> mw6e8f355a_fd5f_4831_a06a_a0bd87fb0eb8 </ci>
                <ci> mwb8c5a33b_a440_4816_9814_7fec9bdc8505 </ci>
              </apply>
              <apply>
                <times/>
                <ci> mw4536347e_e43a_42b8_af91_74c4fd67a7a3 </ci>
                <ci> mwaf39e69a_9e5b_4b98_b0b4_f1f2fd4ae445 </ci>
              </apply>
            </apply>
          </math>
        </kineticLaw>
      </reaction>
      <reaction id="mwa45e2692_b002_46d0_a266_9cb29fbd3de2" name="v98 (ErbB4:ErbB2)#P:GAP:Grb2:Sos +  cPP  -> (ErbB4:ErbB2)#P:GAP:Grb2:Sos:cPP  k4b kd4" fast="false">
        <listOfReactants>
          <speciesReference species="mw8e6f92a8_e589_44e6_bd9e_8df83062e056"/>
          <speciesReference species="mwb8c5a33b_a440_4816_9814_7fec9bdc8505"/>
        </listOfReactants>
        <listOfProducts>
          <speciesReference species="mw3f478e0d_2770_4510_9449_ed9d65f54263"/>
        </listOfProducts>
        <kineticLaw>
          <math xmlns="http://www.w3.org/1998/Math/MathML">
            <apply>
              <minus/>
              <apply>
                <times/>
                <ci> mwab939edc_2156_4b05_8649_0700df70e75f </ci>
                <ci> mw8e6f92a8_e589_44e6_bd9e_8df83062e056 </ci>
                <ci> mwb8c5a33b_a440_4816_9814_7fec9bdc8505 </ci>
              </apply>
              <apply>
                <times/>
                <ci> mw4536347e_e43a_42b8_af91_74c4fd67a7a3 </ci>
                <ci> mw3f478e0d_2770_4510_9449_ed9d65f54263 </ci>
              </apply>
            </apply>
          </math>
        </kineticLaw>
      </reaction>
      <reaction id="mw5769b791_cf32_4f03_a551_0290536cbcbc" name="v99 (ErbB3:ErbB2)#P:GAP:Grb2:Sos:(Ras:GDP) +  cPP  -> (ErbB3:ErbB2)#P:GAP:Grb2:Sos:(Ras:GDP):cPP  k4b kd4" fast="false">
        <listOfReactants>
          <speciesReference species="mwfa3cc710_c5fa_49c0_a0ac_5ff73ece73a0"/>
          <speciesReference species="mwb8c5a33b_a440_4816_9814_7fec9bdc8505"/>
        </listOfReactants>
        <listOfProducts>
          <speciesReference species="mw4e1cef65_1e31_4840_be68_e0f28b0a6a82"/>
        </listOfProducts>
        <kineticLaw>
          <math xmlns="http://www.w3.org/1998/Math/MathML">
            <apply>
              <minus/>
              <apply>
                <times/>
                <ci> mwab939edc_2156_4b05_8649_0700df70e75f </ci>
                <ci> mwfa3cc710_c5fa_49c0_a0ac_5ff73ece73a0 </ci>
                <ci> mwb8c5a33b_a440_4816_9814_7fec9bdc8505 </ci>
              </apply>
              <apply>
                <times/>
                <ci> mw4536347e_e43a_42b8_af91_74c4fd67a7a3 </ci>
                <ci> mw4e1cef65_1e31_4840_be68_e0f28b0a6a82 </ci>
              </apply>
            </apply>
          </math>
        </kineticLaw>
      </reaction>
      <reaction id="mw8a6a4e45_7f9f_4c67_ae7b_b914b08e5620" name="v100 (ErbB4:ErbB2)#P:GAP:Grb2:Sos:(Ras:GDP) +  cPP  -> (ErbB4:ErbB2)#P:GAP:Grb2:Sos:(Ras:GDP):cPP  k4b kd4" fast="false">
        <listOfReactants>
          <speciesReference species="mwae93e5ea_1592_4ae0_a97e_849d11e5cf5c"/>
          <speciesReference species="mwb8c5a33b_a440_4816_9814_7fec9bdc8505"/>
        </listOfReactants>
        <listOfProducts>
          <speciesReference species="mw2698f50e_d8aa_41bc_9ef0_8d4e30838e02"/>
        </listOfProducts>
        <kineticLaw>
          <math xmlns="http://www.w3.org/1998/Math/MathML">
            <apply>
              <minus/>
              <apply>
                <times/>
                <ci> mwab939edc_2156_4b05_8649_0700df70e75f </ci>
                <ci> mwae93e5ea_1592_4ae0_a97e_849d11e5cf5c </ci>
                <ci> mwb8c5a33b_a440_4816_9814_7fec9bdc8505 </ci>
              </apply>
              <apply>
                <times/>
                <ci> mw4536347e_e43a_42b8_af91_74c4fd67a7a3 </ci>
                <ci> mw2698f50e_d8aa_41bc_9ef0_8d4e30838e02 </ci>
              </apply>
            </apply>
          </math>
        </kineticLaw>
      </reaction>
      <reaction id="mwbdc4c4bc_334c_44fb_ac97_c76b881f5aa5" name="v101 (ErbB3:ErbB2)#P:GAP:Grb2:Sos:(Ras:GTP) +  cPP  -> (ErbB3:ErbB2)#P:GAP:Grb2:Sos:(Ras:GTP):cPP  k4b kd4" fast="false">
        <listOfReactants>
          <speciesReference species="mw0d09865f_2279_4c4a_aca9_8cc5a124f01c"/>
          <speciesReference species="mwb8c5a33b_a440_4816_9814_7fec9bdc8505"/>
        </listOfReactants>
        <listOfProducts>
          <speciesReference species="mwd1c3d789_e864_4e25_b675_0b880155ea6d"/>
        </listOfProducts>
        <kineticLaw>
          <math xmlns="http://www.w3.org/1998/Math/MathML">
            <apply>
              <minus/>
              <apply>
                <times/>
                <ci> mwab939edc_2156_4b05_8649_0700df70e75f </ci>
                <ci> mw0d09865f_2279_4c4a_aca9_8cc5a124f01c </ci>
                <ci> mwb8c5a33b_a440_4816_9814_7fec9bdc8505 </ci>
              </apply>
              <apply>
                <times/>
                <ci> mw4536347e_e43a_42b8_af91_74c4fd67a7a3 </ci>
                <ci> mwd1c3d789_e864_4e25_b675_0b880155ea6d </ci>
              </apply>
            </apply>
          </math>
        </kineticLaw>
      </reaction>
      <reaction id="mw62e5c83e_bcfc_4b4a_8bd9_db7555dae7f3" name="v102 (ErbB4:ErbB2)#P:GAP:Grb2:Sos:(Ras:GTP) +  cPP  -> (ErbB4:ErbB2)#P:GAP:Grb2:Sos:(Ras:GTP):cPP  k4b kd4" fast="false">
        <listOfReactants>
          <speciesReference species="mw6572b3a4_912f_4006_9d09_55cd99e05f5f"/>
          <speciesReference species="mwb8c5a33b_a440_4816_9814_7fec9bdc8505"/>
        </listOfReactants>
        <listOfProducts>
          <speciesReference species="mw5acffd4c_5f6c_455e_a044_1fe0f8936009"/>
        </listOfProducts>
        <kineticLaw>
          <math xmlns="http://www.w3.org/1998/Math/MathML">
            <apply>
              <minus/>
              <apply>
                <times/>
                <ci> mwab939edc_2156_4b05_8649_0700df70e75f </ci>
                <ci> mw6572b3a4_912f_4006_9d09_55cd99e05f5f </ci>
                <ci> mwb8c5a33b_a440_4816_9814_7fec9bdc8505 </ci>
              </apply>
              <apply>
                <times/>
                <ci> mw4536347e_e43a_42b8_af91_74c4fd67a7a3 </ci>
                <ci> mw5acffd4c_5f6c_455e_a044_1fe0f8936009 </ci>
              </apply>
            </apply>
          </math>
        </kineticLaw>
      </reaction>
      <reaction id="mwf0867a1e_afe1_44ac_82f4_2dd2523a2bcd" name="v103 cPP +  (ErbB4:ErbB2)#P:GAP:Grb2:Sos:(Ras:GTP)  -> (ErbB4:ErbB2)#P:GAP:Grb2:Sos:(Ras:GTP):cPP  k5b kd5b" fast="false">
        <listOfReactants>
          <speciesReference species="mwc72954fe_db2b_46ca_bffd_1d6823e70cbe"/>
          <speciesReference species="mw59535dfb_11ff_4373_96b0_56f7284c1931"/>
        </listOfReactants>
        <listOfProducts>
          <speciesReference species="mw5acffd4c_5f6c_455e_a044_1fe0f8936009"/>
        </listOfProducts>
        <kineticLaw>
          <math xmlns="http://www.w3.org/1998/Math/MathML">
            <apply>
              <minus/>
              <apply>
                <times/>
                <ci> mw64657b50_41de_4d12_8a21_fcec357237ef </ci>
                <ci> mwc72954fe_db2b_46ca_bffd_1d6823e70cbe </ci>
                <ci> mw59535dfb_11ff_4373_96b0_56f7284c1931 </ci>
              </apply>
              <apply>
                <times/>
                <ci> mwd15c359e_a473_48e5_a460_c7b5cb987279 </ci>
                <ci> mw5acffd4c_5f6c_455e_a044_1fe0f8936009 </ci>
              </apply>
            </apply>
          </math>
        </kineticLaw>
      </reaction>
      <reaction id="mwaff83482_eab5_4dd8_b514_daf4ed82d7a1" name="v104 cPP +  (ErbB3:ErbB2)#P:GAP:Grb2:Sos:(Ras:GTP)  -> (ErbB3:ErbB2)#P:GAP:Grb2:Sos:(Ras:GTP):cPP  k5b kd5b" fast="false">
        <listOfReactants>
          <speciesReference species="mwc72954fe_db2b_46ca_bffd_1d6823e70cbe"/>
          <speciesReference species="mw3307b942_cb6b_4617_8ba1_f7d97768828d"/>
        </listOfReactants>
        <listOfProducts>
          <speciesReference species="mwd1c3d789_e864_4e25_b675_0b880155ea6d"/>
        </listOfProducts>
        <kineticLaw>
          <math xmlns="http://www.w3.org/1998/Math/MathML">
            <apply>
              <minus/>
              <apply>
                <times/>
                <ci> mw64657b50_41de_4d12_8a21_fcec357237ef </ci>
                <ci> mwc72954fe_db2b_46ca_bffd_1d6823e70cbe </ci>
                <ci> mw3307b942_cb6b_4617_8ba1_f7d97768828d </ci>
              </apply>
              <apply>
                <times/>
                <ci> mwd15c359e_a473_48e5_a460_c7b5cb987279 </ci>
                <ci> mwd1c3d789_e864_4e25_b675_0b880155ea6d </ci>
              </apply>
            </apply>
          </math>
        </kineticLaw>
      </reaction>
      <reaction id="mw1aa89655_be08_4d23_be2b_b2cc2b0ab62a" name="v105 cPP +  (ErbB4:ErbB2)#P:GAP:Grb2:Sos:(Ras:GDP)  -> (ErbB4:ErbB2)#P:GAP:Grb2:Sos:(Ras:GDP):cPP  k5b kd5b" fast="false">
        <listOfReactants>
          <speciesReference species="mwc72954fe_db2b_46ca_bffd_1d6823e70cbe"/>
          <speciesReference species="mw413801d6_9c73_4db6_a425_65f9a9cade09"/>
        </listOfReactants>
        <listOfProducts>
          <speciesReference species="mw2698f50e_d8aa_41bc_9ef0_8d4e30838e02"/>
        </listOfProducts>
        <kineticLaw>
          <math xmlns="http://www.w3.org/1998/Math/MathML">
            <apply>
              <minus/>
              <apply>
                <times/>
                <ci> mw64657b50_41de_4d12_8a21_fcec357237ef </ci>
                <ci> mwc72954fe_db2b_46ca_bffd_1d6823e70cbe </ci>
                <ci> mw413801d6_9c73_4db6_a425_65f9a9cade09 </ci>
              </apply>
              <apply>
                <times/>
                <ci> mwd15c359e_a473_48e5_a460_c7b5cb987279 </ci>
                <ci> mw2698f50e_d8aa_41bc_9ef0_8d4e30838e02 </ci>
              </apply>
            </apply>
          </math>
        </kineticLaw>
      </reaction>
      <reaction id="mw63221759_b610_48d0_91df_e19839a257e6" name="v106 cPP +  (ErbB3:ErbB2)#P:GAP:Grb2:Sos:(Ras:GDP)  -> (ErbB3:ErbB2)#P:GAP:Grb2:Sos:(Ras:GDP):cPP  k5b kd5b" fast="false">
        <listOfReactants>
          <speciesReference species="mwc72954fe_db2b_46ca_bffd_1d6823e70cbe"/>
          <speciesReference species="mw4e92954d_995a_4e7b_8b37_b4ab6735688b"/>
        </listOfReactants>
        <listOfProducts>
          <speciesReference species="mw4e1cef65_1e31_4840_be68_e0f28b0a6a82"/>
        </listOfProducts>
        <kineticLaw>
          <math xmlns="http://www.w3.org/1998/Math/MathML">
            <apply>
              <minus/>
              <apply>
                <times/>
                <ci> mw64657b50_41de_4d12_8a21_fcec357237ef </ci>
                <ci> mwc72954fe_db2b_46ca_bffd_1d6823e70cbe </ci>
                <ci> mw4e92954d_995a_4e7b_8b37_b4ab6735688b </ci>
              </apply>
              <apply>
                <times/>
                <ci> mwd15c359e_a473_48e5_a460_c7b5cb987279 </ci>
                <ci> mw4e1cef65_1e31_4840_be68_e0f28b0a6a82 </ci>
              </apply>
            </apply>
          </math>
        </kineticLaw>
      </reaction>
      <reaction id="mw2ba7af81_f59a_4787_9df6_2c23634f97de" name="v107 cPP +  (ErbB4:ErbB2)#P:GAP:Grb2:Sos  -> (ErbB4:ErbB2)#P:GAP:Grb2:Sos:cPP  k5b kd5b" fast="false">
        <listOfReactants>
          <speciesReference species="mwc72954fe_db2b_46ca_bffd_1d6823e70cbe"/>
          <speciesReference species="mw0bc6e74e_2316_46fc_9253_06dc1519203b"/>
        </listOfReactants>
        <listOfProducts>
          <speciesReference species="mw3f478e0d_2770_4510_9449_ed9d65f54263"/>
        </listOfProducts>
        <kineticLaw>
          <math xmlns="http://www.w3.org/1998/Math/MathML">
            <apply>
              <minus/>
              <apply>
                <times/>
                <ci> mw64657b50_41de_4d12_8a21_fcec357237ef </ci>
                <ci> mwc72954fe_db2b_46ca_bffd_1d6823e70cbe </ci>
                <ci> mw0bc6e74e_2316_46fc_9253_06dc1519203b </ci>
              </apply>
              <apply>
                <times/>
                <ci> mwd15c359e_a473_48e5_a460_c7b5cb987279 </ci>
                <ci> mw3f478e0d_2770_4510_9449_ed9d65f54263 </ci>
              </apply>
            </apply>
          </math>
        </kineticLaw>
      </reaction>
      <reaction id="mwb1d85575_a664_4e78_a030_8ad6d9cacac2" name="v108 cPP +  (ErbB3:ErbB2)#P:GAP:Grb2:Sos  -> (ErbB3:ErbB2)#P:GAP:Grb2:Sos:cPP  k5b kd5b" fast="false">
        <listOfReactants>
          <speciesReference species="mwc72954fe_db2b_46ca_bffd_1d6823e70cbe"/>
          <speciesReference species="mw1f9f7a3d_a9d0_47a6_b026_57b169a2acad"/>
        </listOfReactants>
        <listOfProducts>
          <speciesReference species="mwaf39e69a_9e5b_4b98_b0b4_f1f2fd4ae445"/>
        </listOfProducts>
        <kineticLaw>
          <math xmlns="http://www.w3.org/1998/Math/MathML">
            <apply>
              <minus/>
              <apply>
                <times/>
                <ci> mw64657b50_41de_4d12_8a21_fcec357237ef </ci>
                <ci> mwc72954fe_db2b_46ca_bffd_1d6823e70cbe </ci>
                <ci> mw1f9f7a3d_a9d0_47a6_b026_57b169a2acad </ci>
              </apply>
              <apply>
                <times/>
                <ci> mwd15c359e_a473_48e5_a460_c7b5cb987279 </ci>
                <ci> mwaf39e69a_9e5b_4b98_b0b4_f1f2fd4ae445 </ci>
              </apply>
            </apply>
          </math>
        </kineticLaw>
      </reaction>
      <reaction id="mwfacfdab5_e91f_4fd8_adfa_d5ce3e5721f5" name="v109 cPP +  (ErbB4:ErbB2)#P:GAP:Grb2  -> (ErbB4:ErbB2)#P:GAP:Grb2:cPP  k5b kd5b" fast="false">
        <listOfReactants>
          <speciesReference species="mwc72954fe_db2b_46ca_bffd_1d6823e70cbe"/>
          <speciesReference species="mwf93f7e41_94f5_4938_aab7_0b1f05acef20"/>
        </listOfReactants>
        <listOfProducts>
          <speciesReference species="mwff15864e_db41_4ebc_9042_4c19713bb975"/>
        </listOfProducts>
        <kineticLaw>
          <math xmlns="http://www.w3.org/1998/Math/MathML">
            <apply>
              <minus/>
              <apply>
                <times/>
                <ci> mw64657b50_41de_4d12_8a21_fcec357237ef </ci>
                <ci> mwc72954fe_db2b_46ca_bffd_1d6823e70cbe </ci>
                <ci> mwf93f7e41_94f5_4938_aab7_0b1f05acef20 </ci>
              </apply>
              <apply>
                <times/>
                <ci> mwd15c359e_a473_48e5_a460_c7b5cb987279 </ci>
                <ci> mwff15864e_db41_4ebc_9042_4c19713bb975 </ci>
              </apply>
            </apply>
          </math>
        </kineticLaw>
      </reaction>
      <reaction id="mw8e6b34f7_71a0_4c82_a33e_668560ee680a" name="v110 cPP +  (ErbB3:ErbB2)#P:GAP:(Shc#P):Grb2:Sos  -> (ErbB3:ErbB2)#P:GAP:(Shc#P):Grb2:Sos:cPP  k5b kd5b" fast="false">
        <listOfReactants>
          <speciesReference species="mwc72954fe_db2b_46ca_bffd_1d6823e70cbe"/>
          <speciesReference species="mw3eb177d4_be22_4041_8a6f_e458e6e01568"/>
        </listOfReactants>
        <listOfProducts>
          <speciesReference species="mwc5a04371_a70f_45b9_aa4d_6366a3bcbb8f"/>
        </listOfProducts>
        <kineticLaw>
          <math xmlns="http://www.w3.org/1998/Math/MathML">
            <apply>
              <minus/>
              <apply>
                <times/>
                <ci> mw64657b50_41de_4d12_8a21_fcec357237ef </ci>
                <ci> mwc72954fe_db2b_46ca_bffd_1d6823e70cbe </ci>
                <ci> mw3eb177d4_be22_4041_8a6f_e458e6e01568 </ci>
              </apply>
              <apply>
                <times/>
                <ci> mwd15c359e_a473_48e5_a460_c7b5cb987279 </ci>
                <ci> mwc5a04371_a70f_45b9_aa4d_6366a3bcbb8f </ci>
              </apply>
            </apply>
          </math>
        </kineticLaw>
      </reaction>
      <reaction id="mw3dad60c0_1f12_43c8_a8d9_022658fe2c53" name="v111 cPP +  (ErbB3:ErbB2)#P:GAP:Grb2  -> (ErbB3:ErbB2)#P:GAP:Grb2:cPP  k5b kd5b" fast="false">
        <listOfReactants>
          <speciesReference species="mwc72954fe_db2b_46ca_bffd_1d6823e70cbe"/>
          <speciesReference species="mwe9f530a4_fc1b_4f43_9fbe_a3d579e8e2eb"/>
        </listOfReactants>
        <listOfProducts>
          <speciesReference species="mw53eff282_3958_4656_bbbd_e0ad11a7fdaa"/>
        </listOfProducts>
        <kineticLaw>
          <math xmlns="http://www.w3.org/1998/Math/MathML">
            <apply>
              <minus/>
              <apply>
                <times/>
                <ci> mw64657b50_41de_4d12_8a21_fcec357237ef </ci>
                <ci> mwc72954fe_db2b_46ca_bffd_1d6823e70cbe </ci>
                <ci> mwe9f530a4_fc1b_4f43_9fbe_a3d579e8e2eb </ci>
              </apply>
              <apply>
                <times/>
                <ci> mwd15c359e_a473_48e5_a460_c7b5cb987279 </ci>
                <ci> mw53eff282_3958_4656_bbbd_e0ad11a7fdaa </ci>
              </apply>
            </apply>
          </math>
        </kineticLaw>
      </reaction>
      <reaction id="mwac7654ff_e852_481a_b88f_ccf677e6b69d" name="v112 cPP +  (ErbB4:ErbB2)#P:GAP:(Shc#P):Grb2:Sos:(Ras:GTP)  -> (ErbB4:ErbB2)#P:GAP:(Shc#P):Grb2:Sos:(Ras:GTP):cPP  k5b kd5b" fast="false">
        <listOfReactants>
          <speciesReference species="mwc72954fe_db2b_46ca_bffd_1d6823e70cbe"/>
          <speciesReference species="mweb7337d2_f78a_40e6_9f1e_f83443595ae4"/>
        </listOfReactants>
        <listOfProducts>
          <speciesReference species="mw545e883c_824f_46a4_a392_0d3d238ffaaa"/>
        </listOfProducts>
        <kineticLaw>
          <math xmlns="http://www.w3.org/1998/Math/MathML">
            <apply>
              <minus/>
              <apply>
                <times/>
                <ci> mw64657b50_41de_4d12_8a21_fcec357237ef </ci>
                <ci> mwc72954fe_db2b_46ca_bffd_1d6823e70cbe </ci>
                <ci> mweb7337d2_f78a_40e6_9f1e_f83443595ae4 </ci>
              </apply>
              <apply>
                <times/>
                <ci> mwd15c359e_a473_48e5_a460_c7b5cb987279 </ci>
                <ci> mw545e883c_824f_46a4_a392_0d3d238ffaaa </ci>
              </apply>
            </apply>
          </math>
        </kineticLaw>
      </reaction>
      <reaction id="mw8a40a01d_b621_43fa_b3e8_8a25aff3163c" name="v113 cPP +  (ErbB3:ErbB2)#P:GAP:(Shc#P):Grb2:Sos:(Ras:GTP)  -> (ErbB3:ErbB2)#P:GAP:(Shc#P):Grb2:Sos:(Ras:GTP):cPP  k5b kd5b" fast="false">
        <listOfReactants>
          <speciesReference species="mwc72954fe_db2b_46ca_bffd_1d6823e70cbe"/>
          <speciesReference species="mw8380e9f9_8a05_4997_b929_2a1572b1132e"/>
        </listOfReactants>
        <listOfProducts>
          <speciesReference species="mw6a3fd90f_c315_42ce_aa60_302f95e15997"/>
        </listOfProducts>
        <kineticLaw>
          <math xmlns="http://www.w3.org/1998/Math/MathML">
            <apply>
              <minus/>
              <apply>
                <times/>
                <ci> mw64657b50_41de_4d12_8a21_fcec357237ef </ci>
                <ci> mwc72954fe_db2b_46ca_bffd_1d6823e70cbe </ci>
                <ci> mw8380e9f9_8a05_4997_b929_2a1572b1132e </ci>
              </apply>
              <apply>
                <times/>
                <ci> mwd15c359e_a473_48e5_a460_c7b5cb987279 </ci>
                <ci> mw6a3fd90f_c315_42ce_aa60_302f95e15997 </ci>
              </apply>
            </apply>
          </math>
        </kineticLaw>
      </reaction>
      <reaction id="mw41689b7e_2851_4534_a117_c3cbd1ec5a4d" name="v114 cPP +  (ErbB4:ErbB2)#P:GAP:(Shc#P):Grb2:Sos:(Ras:GDP)  -> (ErbB4:ErbB2)#P:GAP:(Shc#P):Grb2:Sos:(Ras:GDP):cPP  k5b kd5b" fast="false">
        <listOfReactants>
          <speciesReference species="mwc72954fe_db2b_46ca_bffd_1d6823e70cbe"/>
          <speciesReference species="mwfdb82636_1e6e_4926_827d_675cd0f727e9"/>
        </listOfReactants>
        <listOfProducts>
          <speciesReference species="mwce2e7996_7985_4ed2_a139_bafad724ab16"/>
        </listOfProducts>
        <kineticLaw>
          <math xmlns="http://www.w3.org/1998/Math/MathML">
            <apply>
              <minus/>
              <apply>
                <times/>
                <ci> mw64657b50_41de_4d12_8a21_fcec357237ef </ci>
                <ci> mwc72954fe_db2b_46ca_bffd_1d6823e70cbe </ci>
                <ci> mwfdb82636_1e6e_4926_827d_675cd0f727e9 </ci>
              </apply>
              <apply>
                <times/>
                <ci> mwd15c359e_a473_48e5_a460_c7b5cb987279 </ci>
                <ci> mwce2e7996_7985_4ed2_a139_bafad724ab16 </ci>
              </apply>
            </apply>
          </math>
        </kineticLaw>
      </reaction>
      <reaction id="mw7e0bc9b3_3805_471b_8735_fe09fa53f925" name="v115 cPP +  (ErbB3:ErbB2)#P:GAP:(Shc#P):Grb2:Sos:(Ras:GDP)  -> (ErbB3:ErbB2)#P:GAP:(Shc#P):Grb2:Sos:(Ras:GDP):cPP  k5b kd5b" fast="false">
        <listOfReactants>
          <speciesReference species="mwc72954fe_db2b_46ca_bffd_1d6823e70cbe"/>
          <speciesReference species="mw2029ef1c_8c67_4000_88af_5c6cc84fb4f3"/>
        </listOfReactants>
        <listOfProducts>
          <speciesReference species="mwa895b924_7912_4c81_94bb_d4666a3a07ba"/>
        </listOfProducts>
        <kineticLaw>
          <math xmlns="http://www.w3.org/1998/Math/MathML">
            <apply>
              <minus/>
              <apply>
                <times/>
                <ci> mw64657b50_41de_4d12_8a21_fcec357237ef </ci>
                <ci> mwc72954fe_db2b_46ca_bffd_1d6823e70cbe </ci>
                <ci> mw2029ef1c_8c67_4000_88af_5c6cc84fb4f3 </ci>
              </apply>
              <apply>
                <times/>
                <ci> mwd15c359e_a473_48e5_a460_c7b5cb987279 </ci>
                <ci> mwa895b924_7912_4c81_94bb_d4666a3a07ba </ci>
              </apply>
            </apply>
          </math>
        </kineticLaw>
      </reaction>
      <reaction id="mw95277a68_5e9a_4e4a_beb5_c8a7efa6951e" name="v116 cPP +  (ErbB4:ErbB2)#P:GAP:(Shc#P):Grb2:Sos  -> (ErbB4:ErbB2)#P:GAP:(Shc#P):Grb2:Sos:cPP  k5b kd5b" fast="false">
        <listOfReactants>
          <speciesReference species="mwc72954fe_db2b_46ca_bffd_1d6823e70cbe"/>
          <speciesReference species="mwc76d46ad_82fc_4fd2_9d81_292926738984"/>
        </listOfReactants>
        <listOfProducts>
          <speciesReference species="mw5533ecd7_4cb1_4bdb_8e0a_fabc8e3c197b"/>
        </listOfProducts>
        <kineticLaw>
          <math xmlns="http://www.w3.org/1998/Math/MathML">
            <apply>
              <minus/>
              <apply>
                <times/>
                <ci> mw64657b50_41de_4d12_8a21_fcec357237ef </ci>
                <ci> mwc72954fe_db2b_46ca_bffd_1d6823e70cbe </ci>
                <ci> mwc76d46ad_82fc_4fd2_9d81_292926738984 </ci>
              </apply>
              <apply>
                <times/>
                <ci> mwd15c359e_a473_48e5_a460_c7b5cb987279 </ci>
                <ci> mw5533ecd7_4cb1_4bdb_8e0a_fabc8e3c197b </ci>
              </apply>
            </apply>
          </math>
        </kineticLaw>
      </reaction>
      <reaction id="mw90b0791e_73d6_4f20_8f50_adc67f6faa90" name="v117 cPP +  (ErbB4:ErbB2)#P:GAP:(Shc#P):Grb2  -> (ErbB4:ErbB2)#P:GAP:(Shc#P):Grb2:cPP  k5b kd5b" fast="false">
        <listOfReactants>
          <speciesReference species="mwc72954fe_db2b_46ca_bffd_1d6823e70cbe"/>
          <speciesReference species="mwf1244a72_abe8_4539_990e_b9ad28399301"/>
        </listOfReactants>
        <listOfProducts>
          <speciesReference species="mw02262bc3_24ea_4a4d_a7b6_b1a4fbde95f2"/>
        </listOfProducts>
        <kineticLaw>
          <math xmlns="http://www.w3.org/1998/Math/MathML">
            <apply>
              <minus/>
              <apply>
                <times/>
                <ci> mw64657b50_41de_4d12_8a21_fcec357237ef </ci>
                <ci> mwc72954fe_db2b_46ca_bffd_1d6823e70cbe </ci>
                <ci> mwf1244a72_abe8_4539_990e_b9ad28399301 </ci>
              </apply>
              <apply>
                <times/>
                <ci> mwd15c359e_a473_48e5_a460_c7b5cb987279 </ci>
                <ci> mw02262bc3_24ea_4a4d_a7b6_b1a4fbde95f2 </ci>
              </apply>
            </apply>
          </math>
        </kineticLaw>
      </reaction>
      <reaction id="mw0f47693f_26f9_46d2_9f54_f5719c5cf15b" name="v118 cPP +  (ErbB3:ErbB2)#P:GAP:(Shc#P):Grb2  -> (ErbB3:ErbB2)#P:GAP:(Shc#P):Grb2:cPP  k5b kd5b" fast="false">
        <listOfReactants>
          <speciesReference species="mwc72954fe_db2b_46ca_bffd_1d6823e70cbe"/>
          <speciesReference species="mwb9095c42_50b1_4039_b6c1_73624cf26307"/>
        </listOfReactants>
        <listOfProducts>
          <speciesReference species="mw633103f9_90b1_4ea9_ab02_61c2135392dc"/>
        </listOfProducts>
        <kineticLaw>
          <math xmlns="http://www.w3.org/1998/Math/MathML">
            <apply>
              <minus/>
              <apply>
                <times/>
                <ci> mw64657b50_41de_4d12_8a21_fcec357237ef </ci>
                <ci> mwc72954fe_db2b_46ca_bffd_1d6823e70cbe </ci>
                <ci> mwb9095c42_50b1_4039_b6c1_73624cf26307 </ci>
              </apply>
              <apply>
                <times/>
                <ci> mwd15c359e_a473_48e5_a460_c7b5cb987279 </ci>
                <ci> mw633103f9_90b1_4ea9_ab02_61c2135392dc </ci>
              </apply>
            </apply>
          </math>
        </kineticLaw>
      </reaction>
      <reaction id="mwd123b43a_3e6e_41b6_a952_5d85b893eb35" name="v120 cPP +  2(ErbB2)#P:GAP:Grb2:Sos:(Ras:GTP)  -> 2(ErbB2)#P:GAP:Grb2:Sos:(Ras:GTP):cPP  k5 kd5b" fast="false">
        <listOfReactants>
          <speciesReference species="mwc72954fe_db2b_46ca_bffd_1d6823e70cbe"/>
          <speciesReference species="mwff6080e2_155c_42f9_8596_0908c40bc00e"/>
        </listOfReactants>
        <listOfProducts>
          <speciesReference species="mw914f7e25_4331_434b_b728_61172f60ee0d"/>
        </listOfProducts>
        <kineticLaw>
          <math xmlns="http://www.w3.org/1998/Math/MathML">
            <apply>
              <minus/>
              <apply>
                <times/>
                <ci> mw4bce8288_6478_429d_9b7e_9b6583699a07 </ci>
                <ci> mwc72954fe_db2b_46ca_bffd_1d6823e70cbe </ci>
                <ci> mwff6080e2_155c_42f9_8596_0908c40bc00e </ci>
              </apply>
              <apply>
                <times/>
                <ci> mwd15c359e_a473_48e5_a460_c7b5cb987279 </ci>
                <ci> mw914f7e25_4331_434b_b728_61172f60ee0d </ci>
              </apply>
            </apply>
          </math>
        </kineticLaw>
      </reaction>
      <reaction id="mw8d78cf8b_64b6_49e7_bd0e_9d0c85b5f2ae" name="v121 cPP +  2(ErbB2)#P:GAP:Grb2:Sos:(Ras:GDP)  -> 2(ErbB2)#P:GAP:Grb2:Sos:(Ras:GDP):cPP  k5 kd5b" fast="false">
        <listOfReactants>
          <speciesReference species="mwc72954fe_db2b_46ca_bffd_1d6823e70cbe"/>
          <speciesReference species="mw99ceeac4_7770_4132_b2e7_798418d70a04"/>
        </listOfReactants>
        <listOfProducts>
          <speciesReference species="mw1016d832_ca9b_43e4_87c2_f0e14cb3abc9"/>
        </listOfProducts>
        <kineticLaw>
          <math xmlns="http://www.w3.org/1998/Math/MathML">
            <apply>
              <minus/>
              <apply>
                <times/>
                <ci> mw4bce8288_6478_429d_9b7e_9b6583699a07 </ci>
                <ci> mwc72954fe_db2b_46ca_bffd_1d6823e70cbe </ci>
                <ci> mw99ceeac4_7770_4132_b2e7_798418d70a04 </ci>
              </apply>
              <apply>
                <times/>
                <ci> mwd15c359e_a473_48e5_a460_c7b5cb987279 </ci>
                <ci> mw1016d832_ca9b_43e4_87c2_f0e14cb3abc9 </ci>
              </apply>
            </apply>
          </math>
        </kineticLaw>
      </reaction>
      <reaction id="mw98e21a41_d3cd_4aac_8fef_4dd94b3f1777" name="v122 cPP +  2(ErbB2)#P:GAP:Grb2:Sos  -> 2(ErbB2)#P:GAP:Grb2:Sos:cPP  k5 kd5b" fast="false">
        <listOfReactants>
          <speciesReference species="mwc72954fe_db2b_46ca_bffd_1d6823e70cbe"/>
          <speciesReference species="mw75380df1_5156_4677_a90c_157cf8ade58a"/>
        </listOfReactants>
        <listOfProducts>
          <speciesReference species="mw0e9ec241_c1de_4c48_80fb_c5c7e1e27ca7"/>
        </listOfProducts>
        <kineticLaw>
          <math xmlns="http://www.w3.org/1998/Math/MathML">
            <apply>
              <minus/>
              <apply>
                <times/>
                <ci> mw4bce8288_6478_429d_9b7e_9b6583699a07 </ci>
                <ci> mwc72954fe_db2b_46ca_bffd_1d6823e70cbe </ci>
                <ci> mw75380df1_5156_4677_a90c_157cf8ade58a </ci>
              </apply>
              <apply>
                <times/>
                <ci> mwd15c359e_a473_48e5_a460_c7b5cb987279 </ci>
                <ci> mw0e9ec241_c1de_4c48_80fb_c5c7e1e27ca7 </ci>
              </apply>
            </apply>
          </math>
        </kineticLaw>
      </reaction>
      <reaction id="mwe904c3b0_a13c_465e_bb1d_ba21a9ead6f1" name="v123 cPP +  2(ErbB2)#P:GAP:Grb2  -> 2(ErbB2)#P:GAP:Grb2:cPP  k5 kd5b" fast="false">
        <listOfReactants>
          <speciesReference species="mwc72954fe_db2b_46ca_bffd_1d6823e70cbe"/>
          <speciesReference species="mw542c0bcf_0b81_45b9_8242_0504cee030e5"/>
        </listOfReactants>
        <listOfProducts>
          <speciesReference species="mw39427023_c72d_4788_bcda_ca0f2af9a374"/>
        </listOfProducts>
        <kineticLaw>
          <math xmlns="http://www.w3.org/1998/Math/MathML">
            <apply>
              <minus/>
              <apply>
                <times/>
                <ci> mw4bce8288_6478_429d_9b7e_9b6583699a07 </ci>
                <ci> mwc72954fe_db2b_46ca_bffd_1d6823e70cbe </ci>
                <ci> mw542c0bcf_0b81_45b9_8242_0504cee030e5 </ci>
              </apply>
              <apply>
                <times/>
                <ci> mwd15c359e_a473_48e5_a460_c7b5cb987279 </ci>
                <ci> mw39427023_c72d_4788_bcda_ca0f2af9a374 </ci>
              </apply>
            </apply>
          </math>
        </kineticLaw>
      </reaction>
      <reaction id="mwcd3a98bf_fa85_43e4_b9e3_d143b2f5bd53" name="v124 cPP +  2(ErbB2)#P:GAP:(Shc#P):Grb2:Sos:(Ras:GTP)  -> 2(ErbB2)#P:GAP:(Shc#P):Grb2:Sos:(Ras:GTP):cPP  k5 kd5b" fast="false">
        <listOfReactants>
          <speciesReference species="mwc72954fe_db2b_46ca_bffd_1d6823e70cbe"/>
          <speciesReference species="mw7acea102_f3dc_4725_80ed_b0eba890c2be"/>
        </listOfReactants>
        <listOfProducts>
          <speciesReference species="mwbe4c7a3b_f1b7_445a_ac94_b891dcedfaa2"/>
        </listOfProducts>
        <kineticLaw>
          <math xmlns="http://www.w3.org/1998/Math/MathML">
            <apply>
              <minus/>
              <apply>
                <times/>
                <ci> mw4bce8288_6478_429d_9b7e_9b6583699a07 </ci>
                <ci> mwc72954fe_db2b_46ca_bffd_1d6823e70cbe </ci>
                <ci> mw7acea102_f3dc_4725_80ed_b0eba890c2be </ci>
              </apply>
              <apply>
                <times/>
                <ci> mwd15c359e_a473_48e5_a460_c7b5cb987279 </ci>
                <ci> mwbe4c7a3b_f1b7_445a_ac94_b891dcedfaa2 </ci>
              </apply>
            </apply>
          </math>
        </kineticLaw>
      </reaction>
      <reaction id="mw2d37d485_232c_433b_a2c2_cd6613768f79" name="v125 cPP +  2(ErbB2)#P:GAP:(Shc#P):Grb2:Sos:(Ras:GDP)  -> 2(ErbB2)#P:GAP:(Shc#P):Grb2:Sos:(Ras:GDP):cPP  k5 kd5b" fast="false">
        <listOfReactants>
          <speciesReference species="mwc72954fe_db2b_46ca_bffd_1d6823e70cbe"/>
          <speciesReference species="mw69218595_a85d_45ff_b876_07f0af498b27"/>
        </listOfReactants>
        <listOfProducts>
          <speciesReference species="mw154fde6d_b1ad_4725_a8ff_ddee12a7a75f"/>
        </listOfProducts>
        <kineticLaw>
          <math xmlns="http://www.w3.org/1998/Math/MathML">
            <apply>
              <minus/>
              <apply>
                <times/>
                <ci> mw4bce8288_6478_429d_9b7e_9b6583699a07 </ci>
                <ci> mwc72954fe_db2b_46ca_bffd_1d6823e70cbe </ci>
                <ci> mw69218595_a85d_45ff_b876_07f0af498b27 </ci>
              </apply>
              <apply>
                <times/>
                <ci> mwd15c359e_a473_48e5_a460_c7b5cb987279 </ci>
                <ci> mw154fde6d_b1ad_4725_a8ff_ddee12a7a75f </ci>
              </apply>
            </apply>
          </math>
        </kineticLaw>
      </reaction>
      <reaction id="mwb4237cb5_7098_4e99_9e6d_e09e5b3696fc" name="v126 cPP +  2(ErbB2)#P:GAP:(Shc#P):Grb2:Sos  -> 2(ErbB2)#P:GAP:(Shc#P):Grb2:Sos:cPP  k5 kd5b" fast="false">
        <listOfReactants>
          <speciesReference species="mwc72954fe_db2b_46ca_bffd_1d6823e70cbe"/>
          <speciesReference species="mw288a7688_1a8c_49bf_8e7a_b65f99765bab"/>
        </listOfReactants>
        <listOfProducts>
          <speciesReference species="mwa3129d80_daea_44b6_93f4_9471ed650455"/>
        </listOfProducts>
        <kineticLaw>
          <math xmlns="http://www.w3.org/1998/Math/MathML">
            <apply>
              <minus/>
              <apply>
                <times/>
                <ci> mw4bce8288_6478_429d_9b7e_9b6583699a07 </ci>
                <ci> mwc72954fe_db2b_46ca_bffd_1d6823e70cbe </ci>
                <ci> mw288a7688_1a8c_49bf_8e7a_b65f99765bab </ci>
              </apply>
              <apply>
                <times/>
                <ci> mwd15c359e_a473_48e5_a460_c7b5cb987279 </ci>
                <ci> mwa3129d80_daea_44b6_93f4_9471ed650455 </ci>
              </apply>
            </apply>
          </math>
        </kineticLaw>
      </reaction>
      <reaction id="mwb739e6ae_65e4_424c_9ba9_ba7b01e60e26" name="v127 cPP +  2(ErbB2)#P:GAP:(Shc#P):Grb2  -> 2(ErbB2)#P:GAP:(Shc#P):Grb2:cPP  k5 kd5b" fast="false">
        <listOfReactants>
          <speciesReference species="mwc72954fe_db2b_46ca_bffd_1d6823e70cbe"/>
          <speciesReference species="mw1453c627_eeb5_46ea_ac2f_fe84f05d587e"/>
        </listOfReactants>
        <listOfProducts>
          <speciesReference species="mw18778d1b_1c0a_4608_8630_a9b0c05ad817"/>
        </listOfProducts>
        <kineticLaw>
          <math xmlns="http://www.w3.org/1998/Math/MathML">
            <apply>
              <minus/>
              <apply>
                <times/>
                <ci> mw4bce8288_6478_429d_9b7e_9b6583699a07 </ci>
                <ci> mwc72954fe_db2b_46ca_bffd_1d6823e70cbe </ci>
                <ci> mw1453c627_eeb5_46ea_ac2f_fe84f05d587e </ci>
              </apply>
              <apply>
                <times/>
                <ci> mwd15c359e_a473_48e5_a460_c7b5cb987279 </ci>
                <ci> mw18778d1b_1c0a_4608_8630_a9b0c05ad817 </ci>
              </apply>
            </apply>
          </math>
        </kineticLaw>
      </reaction>
      <reaction id="mw7133647e_33c7_4830_a7d4_db79af94cdbd" name="v128 cPP +  (ErbB1:ErbB4)#P:GAP:Grb2:Sos  -> (ErbB1:ErbB4)#P:GAP:Grb2:Sos:cPP  k5 kd5b" fast="false">
        <listOfReactants>
          <speciesReference species="mwc72954fe_db2b_46ca_bffd_1d6823e70cbe"/>
          <speciesReference species="mw340af975_96c8_4060_929c_2c92924248f2"/>
        </listOfReactants>
        <listOfProducts>
          <speciesReference species="mw00e2f1ac_910d_43ba_938f_03f18029947c"/>
        </listOfProducts>
        <kineticLaw>
          <math xmlns="http://www.w3.org/1998/Math/MathML">
            <apply>
              <minus/>
              <apply>
                <times/>
                <ci> mw4bce8288_6478_429d_9b7e_9b6583699a07 </ci>
                <ci> mwc72954fe_db2b_46ca_bffd_1d6823e70cbe </ci>
                <ci> mw340af975_96c8_4060_929c_2c92924248f2 </ci>
              </apply>
              <apply>
                <times/>
                <ci> mwd15c359e_a473_48e5_a460_c7b5cb987279 </ci>
                <ci> mw00e2f1ac_910d_43ba_938f_03f18029947c </ci>
              </apply>
            </apply>
          </math>
        </kineticLaw>
      </reaction>
      <reaction id="mw0ded5bb9_52c6_4d32_b8c9_7301082d8257" name="v129 cPP +  (ErbB1:ErbB3)#P:GAP:Grb2:Sos  -> (ErbB1:ErbB3)#P:GAP:Grb2:Sos:cPP  k5 kd5b" fast="false">
        <listOfReactants>
          <speciesReference species="mwc72954fe_db2b_46ca_bffd_1d6823e70cbe"/>
          <speciesReference species="mw80afa00b_b7a3_49df_bbe7_ab0ac8a9c293"/>
        </listOfReactants>
        <listOfProducts>
          <speciesReference species="mw986fbd56_618b_4665_814f_36fdb5d44d80"/>
        </listOfProducts>
        <kineticLaw>
          <math xmlns="http://www.w3.org/1998/Math/MathML">
            <apply>
              <minus/>
              <apply>
                <times/>
                <ci> mw4bce8288_6478_429d_9b7e_9b6583699a07 </ci>
                <ci> mwc72954fe_db2b_46ca_bffd_1d6823e70cbe </ci>
                <ci> mw80afa00b_b7a3_49df_bbe7_ab0ac8a9c293 </ci>
              </apply>
              <apply>
                <times/>
                <ci> mwd15c359e_a473_48e5_a460_c7b5cb987279 </ci>
                <ci> mw986fbd56_618b_4665_814f_36fdb5d44d80 </ci>
              </apply>
            </apply>
          </math>
        </kineticLaw>
      </reaction>
      <reaction id="mwbb0d332b_5835_43d5_8154_0bd1c51793c0" name="v130 cPP +  (ErbB1:ErbB2)#P:GAP:Grb2:Sos  -> (ErbB1:ErbB2)#P:GAP:Grb2:Sos:cPP  k5 kd5b" fast="false">
        <listOfReactants>
          <speciesReference species="mwc72954fe_db2b_46ca_bffd_1d6823e70cbe"/>
          <speciesReference species="mwa624dfc9_4cf5_4e64_8978_6665c8a94936"/>
        </listOfReactants>
        <listOfProducts>
          <speciesReference species="mwd8fdce4b_1bb5_4e0d_9b4c_642e3657ef09"/>
        </listOfProducts>
        <kineticLaw>
          <math xmlns="http://www.w3.org/1998/Math/MathML">
            <apply>
              <minus/>
              <apply>
                <times/>
                <ci> mw4bce8288_6478_429d_9b7e_9b6583699a07 </ci>
                <ci> mwc72954fe_db2b_46ca_bffd_1d6823e70cbe </ci>
                <ci> mwa624dfc9_4cf5_4e64_8978_6665c8a94936 </ci>
              </apply>
              <apply>
                <times/>
                <ci> mwd15c359e_a473_48e5_a460_c7b5cb987279 </ci>
                <ci> mwd8fdce4b_1bb5_4e0d_9b4c_642e3657ef09 </ci>
              </apply>
            </apply>
          </math>
        </kineticLaw>
      </reaction>
      <reaction id="mw96292ffe_5309_4f8f_83db_baec4c51c10d" name="v133 cPP +  (ErbB1:ErbB4)#P:GAP:Grb2:Sos:(Ras:GTP)  -> (ErbB1:ErbB4)#P:GAP:Grb2:Sos:(Ras:GTP):cPP  k5 kd5b" fast="false">
        <listOfReactants>
          <speciesReference species="mwc72954fe_db2b_46ca_bffd_1d6823e70cbe"/>
          <speciesReference species="mw46a4966f_e6ae_42a2_bb89_87a1ed7e3db2"/>
        </listOfReactants>
        <listOfProducts>
          <speciesReference species="mw91960b3a_f415_4d62_bbe2_3ffcf375971f"/>
        </listOfProducts>
        <kineticLaw>
          <math xmlns="http://www.w3.org/1998/Math/MathML">
            <apply>
              <minus/>
              <apply>
                <times/>
                <ci> mw4bce8288_6478_429d_9b7e_9b6583699a07 </ci>
                <ci> mwc72954fe_db2b_46ca_bffd_1d6823e70cbe </ci>
                <ci> mw46a4966f_e6ae_42a2_bb89_87a1ed7e3db2 </ci>
              </apply>
              <apply>
                <times/>
                <ci> mwd15c359e_a473_48e5_a460_c7b5cb987279 </ci>
                <ci> mw91960b3a_f415_4d62_bbe2_3ffcf375971f </ci>
              </apply>
            </apply>
          </math>
        </kineticLaw>
      </reaction>
      <reaction id="mw53267b9a_edbd_4e73_9cb4_5ac1dcaa568b" name="v134 cPP +  (ErbB1:ErbB3)#P:GAP:Grb2:Sos:(Ras:GTP)  -> (ErbB1:ErbB3)#P:GAP:Grb2:Sos:(Ras:GTP):cPP  k5 kd5b" fast="false">
        <listOfReactants>
          <speciesReference species="mwc72954fe_db2b_46ca_bffd_1d6823e70cbe"/>
          <speciesReference species="mwb47aeb7f_4158_4be4_82ae_e578634ba657"/>
        </listOfReactants>
        <listOfProducts>
          <speciesReference species="mw054ddefb_7311_4cf1_aa11_b2485a01dd27"/>
        </listOfProducts>
        <kineticLaw>
          <math xmlns="http://www.w3.org/1998/Math/MathML">
            <apply>
              <minus/>
              <apply>
                <times/>
                <ci> mw4bce8288_6478_429d_9b7e_9b6583699a07 </ci>
                <ci> mwc72954fe_db2b_46ca_bffd_1d6823e70cbe </ci>
                <ci> mwb47aeb7f_4158_4be4_82ae_e578634ba657 </ci>
              </apply>
              <apply>
                <times/>
                <ci> mwd15c359e_a473_48e5_a460_c7b5cb987279 </ci>
                <ci> mw054ddefb_7311_4cf1_aa11_b2485a01dd27 </ci>
              </apply>
            </apply>
          </math>
        </kineticLaw>
      </reaction>
      <reaction id="mwc788a5bf_54c0_47c9_b942_858c0a2f6165" name="v135 cPP +  (ErbB1:ErbB2)#P:GAP:Grb2:Sos:(Ras:GTP)  -> (ErbB1:ErbB2)#P:GAP:Grb2:Sos:(Ras:GTP):cPP  k5 kd5b" fast="false">
        <listOfReactants>
          <speciesReference species="mwc72954fe_db2b_46ca_bffd_1d6823e70cbe"/>
          <speciesReference species="mw69f6e3ef_74fb_4857_a00a_ec112d78d408"/>
        </listOfReactants>
        <listOfProducts>
          <speciesReference species="mwec383762_fa8d_401e_88aa_e8fe31e10823"/>
        </listOfProducts>
        <kineticLaw>
          <math xmlns="http://www.w3.org/1998/Math/MathML">
            <apply>
              <minus/>
              <apply>
                <times/>
                <ci> mw4bce8288_6478_429d_9b7e_9b6583699a07 </ci>
                <ci> mwc72954fe_db2b_46ca_bffd_1d6823e70cbe </ci>
                <ci> mw69f6e3ef_74fb_4857_a00a_ec112d78d408 </ci>
              </apply>
              <apply>
                <times/>
                <ci> mwd15c359e_a473_48e5_a460_c7b5cb987279 </ci>
                <ci> mwec383762_fa8d_401e_88aa_e8fe31e10823 </ci>
              </apply>
            </apply>
          </math>
        </kineticLaw>
      </reaction>
      <reaction id="mw7216bc78_2d02_42fd_bed9_c9886dd3b8a1" name="v136 cPP +  (ErbB1:ErbB4)#P:GAP:Grb2:Sos:(Ras:GDP)  -> (ErbB1:ErbB4)#P:GAP:Grb2:Sos:(Ras:GDP):cPP  k5 kd5b" fast="false">
        <listOfReactants>
          <speciesReference species="mwc72954fe_db2b_46ca_bffd_1d6823e70cbe"/>
          <speciesReference species="mwd3563a7a_785f_48bc_84ac_de583b3e9bf4"/>
        </listOfReactants>
        <listOfProducts>
          <speciesReference species="mw66b717ce_520d_453a_9f54_f72b77ceaba7"/>
        </listOfProducts>
        <kineticLaw>
          <math xmlns="http://www.w3.org/1998/Math/MathML">
            <apply>
              <minus/>
              <apply>
                <times/>
                <ci> mw4bce8288_6478_429d_9b7e_9b6583699a07 </ci>
                <ci> mwc72954fe_db2b_46ca_bffd_1d6823e70cbe </ci>
                <ci> mwd3563a7a_785f_48bc_84ac_de583b3e9bf4 </ci>
              </apply>
              <apply>
                <times/>
                <ci> mwd15c359e_a473_48e5_a460_c7b5cb987279 </ci>
                <ci> mw66b717ce_520d_453a_9f54_f72b77ceaba7 </ci>
              </apply>
            </apply>
          </math>
        </kineticLaw>
      </reaction>
      <reaction id="mw0310b9cf_75d9_4288_baf0_6cb862875e5c" name="v137 cPP +  (ErbB1:ErbB3)#P:GAP:Grb2:Sos:(Ras:GDP)  -> (ErbB1:ErbB3)#P:GAP:Grb2:Sos:(Ras:GDP):cPP  k5 kd5b" fast="false">
        <listOfReactants>
          <speciesReference species="mwc72954fe_db2b_46ca_bffd_1d6823e70cbe"/>
          <speciesReference species="mw7057abc6_bebf_49aa_86b9_d8a25828197b"/>
        </listOfReactants>
        <listOfProducts>
          <speciesReference species="mw9b96b53e_9759_4f9e_accd_eb70295dc068"/>
        </listOfProducts>
        <kineticLaw>
          <math xmlns="http://www.w3.org/1998/Math/MathML">
            <apply>
              <minus/>
              <apply>
                <times/>
                <ci> mw4bce8288_6478_429d_9b7e_9b6583699a07 </ci>
                <ci> mwc72954fe_db2b_46ca_bffd_1d6823e70cbe </ci>
                <ci> mw7057abc6_bebf_49aa_86b9_d8a25828197b </ci>
              </apply>
              <apply>
                <times/>
                <ci> mwd15c359e_a473_48e5_a460_c7b5cb987279 </ci>
                <ci> mw9b96b53e_9759_4f9e_accd_eb70295dc068 </ci>
              </apply>
            </apply>
          </math>
        </kineticLaw>
      </reaction>
      <reaction id="mw0198d4c6_b702_4395_b24f_46ee8cde75ef" name="v138 cPP +  (ErbB1:ErbB2)#P:GAP:Grb2:Sos:(Ras:GDP)  -> (ErbB1:ErbB2)#P:GAP:Grb2:Sos:(Ras:GDP):cPP  k5 kd5b" fast="false">
        <listOfReactants>
          <speciesReference species="mwc72954fe_db2b_46ca_bffd_1d6823e70cbe"/>
          <speciesReference species="mw1db589f2_47c1_464a_8c25_7bdd6c11e8cb"/>
        </listOfReactants>
        <listOfProducts>
          <speciesReference species="mwef12de4e_45d8_4d5d_bedd_9c6374d21c32"/>
        </listOfProducts>
        <kineticLaw>
          <math xmlns="http://www.w3.org/1998/Math/MathML">
            <apply>
              <minus/>
              <apply>
                <times/>
                <ci> mw4bce8288_6478_429d_9b7e_9b6583699a07 </ci>
                <ci> mwc72954fe_db2b_46ca_bffd_1d6823e70cbe </ci>
                <ci> mw1db589f2_47c1_464a_8c25_7bdd6c11e8cb </ci>
              </apply>
              <apply>
                <times/>
                <ci> mwd15c359e_a473_48e5_a460_c7b5cb987279 </ci>
                <ci> mwef12de4e_45d8_4d5d_bedd_9c6374d21c32 </ci>
              </apply>
            </apply>
          </math>
        </kineticLaw>
      </reaction>
      <reaction id="mw25c0474b_3c4a_4029_bb11_d69019b35480" name="v139 cPP +  (ErbB1:ErbB4)#P:GAP:Grb2  -> (ErbB1:ErbB4)#P:GAP:Grb2:cPP  k5 kd5b" fast="false">
        <listOfReactants>
          <speciesReference species="mwc72954fe_db2b_46ca_bffd_1d6823e70cbe"/>
          <speciesReference species="mw0556d6fa_6b58_4015_b8a4_81073344e90a"/>
        </listOfReactants>
        <listOfProducts>
          <speciesReference species="mwc5b2dec8_c37d_4043_9a5a_b9c49b0cac72"/>
        </listOfProducts>
        <kineticLaw>
          <math xmlns="http://www.w3.org/1998/Math/MathML">
            <apply>
              <minus/>
              <apply>
                <times/>
                <ci> mw4bce8288_6478_429d_9b7e_9b6583699a07 </ci>
                <ci> mwc72954fe_db2b_46ca_bffd_1d6823e70cbe </ci>
                <ci> mw0556d6fa_6b58_4015_b8a4_81073344e90a </ci>
              </apply>
              <apply>
                <times/>
                <ci> mwd15c359e_a473_48e5_a460_c7b5cb987279 </ci>
                <ci> mwc5b2dec8_c37d_4043_9a5a_b9c49b0cac72 </ci>
              </apply>
            </apply>
          </math>
        </kineticLaw>
      </reaction>
      <reaction id="mw7dd37bfe_4179_4ae4_9a3a_ebe05c6623ca" name="v140 cPP +  (ErbB1:ErbB3)#P:GAP:Grb2  -> (ErbB1:ErbB3)#P:GAP:Grb2:cPP  k5 kd5b" fast="false">
        <listOfReactants>
          <speciesReference species="mwc72954fe_db2b_46ca_bffd_1d6823e70cbe"/>
          <speciesReference species="mw74114026_edd1_49e5_96fe_9bcd444f8ce5"/>
        </listOfReactants>
        <listOfProducts>
          <speciesReference species="mwba5d14da_0c30_4dc9_9aba_00b94d95c29d"/>
        </listOfProducts>
        <kineticLaw>
          <math xmlns="http://www.w3.org/1998/Math/MathML">
            <apply>
              <minus/>
              <apply>
                <times/>
                <ci> mw4bce8288_6478_429d_9b7e_9b6583699a07 </ci>
                <ci> mwc72954fe_db2b_46ca_bffd_1d6823e70cbe </ci>
                <ci> mw74114026_edd1_49e5_96fe_9bcd444f8ce5 </ci>
              </apply>
              <apply>
                <times/>
                <ci> mwd15c359e_a473_48e5_a460_c7b5cb987279 </ci>
                <ci> mwba5d14da_0c30_4dc9_9aba_00b94d95c29d </ci>
              </apply>
            </apply>
          </math>
        </kineticLaw>
      </reaction>
      <reaction id="mwbea85a1d_ada5_4e19_bf32_932732bcc2e3" name="v141 cPP +  (ErbB1:ErbB2)#P:GAP:Grb2  -> (ErbB1:ErbB2)#P:GAP:Grb2:cPP  k5 kd5b" fast="false">
        <listOfReactants>
          <speciesReference species="mwc72954fe_db2b_46ca_bffd_1d6823e70cbe"/>
          <speciesReference species="mw722d2f41_fa84_4e58_b63d_89feee3de6c0"/>
        </listOfReactants>
        <listOfProducts>
          <speciesReference species="mwbae957d5_0d68_4322_9ff6_36173d530199"/>
        </listOfProducts>
        <kineticLaw>
          <math xmlns="http://www.w3.org/1998/Math/MathML">
            <apply>
              <minus/>
              <apply>
                <times/>
                <ci> mw4bce8288_6478_429d_9b7e_9b6583699a07 </ci>
                <ci> mwc72954fe_db2b_46ca_bffd_1d6823e70cbe </ci>
                <ci> mw722d2f41_fa84_4e58_b63d_89feee3de6c0 </ci>
              </apply>
              <apply>
                <times/>
                <ci> mwd15c359e_a473_48e5_a460_c7b5cb987279 </ci>
                <ci> mwbae957d5_0d68_4322_9ff6_36173d530199 </ci>
              </apply>
            </apply>
          </math>
        </kineticLaw>
      </reaction>
      <reaction id="mw29141980_d3f7_49d2_bfb5_a14600118ced" name="v142 cPP +  (ErbB1:ErbB4)#P:GAP:(Shc#P):Grb2:Sos:(Ras:GTP)  -> (ErbB1:ErbB4)#P:GAP:(Shc#P):Grb2:Sos:(Ras:GTP):cPP  k5 kd5b" fast="false">
        <listOfReactants>
          <speciesReference species="mwc72954fe_db2b_46ca_bffd_1d6823e70cbe"/>
          <speciesReference species="mwb23be2c5_b54c_4831_a66b_68fced78faa9"/>
        </listOfReactants>
        <listOfProducts>
          <speciesReference species="mwce616a7e_f210_4d67_b7fb_bbcd5f869a56"/>
        </listOfProducts>
        <kineticLaw>
          <math xmlns="http://www.w3.org/1998/Math/MathML">
            <apply>
              <minus/>
              <apply>
                <times/>
                <ci> mw4bce8288_6478_429d_9b7e_9b6583699a07 </ci>
                <ci> mwc72954fe_db2b_46ca_bffd_1d6823e70cbe </ci>
                <ci> mwb23be2c5_b54c_4831_a66b_68fced78faa9 </ci>
              </apply>
              <apply>
                <times/>
                <ci> mwd15c359e_a473_48e5_a460_c7b5cb987279 </ci>
                <ci> mwce616a7e_f210_4d67_b7fb_bbcd5f869a56 </ci>
              </apply>
            </apply>
          </math>
        </kineticLaw>
      </reaction>
      <reaction id="mw726fba11_0bd4_49eb_86b5_6045970093af" name="v143 cPP +  (ErbB1:ErbB3)#P:GAP:(Shc#P):Grb2:Sos:(Ras:GTP)  -> (ErbB1:ErbB3)#P:GAP:(Shc#P):Grb2:Sos:(Ras:GTP):cPP  k5 kd5b" fast="false">
        <listOfReactants>
          <speciesReference species="mwc72954fe_db2b_46ca_bffd_1d6823e70cbe"/>
          <speciesReference species="mwc32c6f30_6ed9_4c20_b71e_c58051e090fc"/>
        </listOfReactants>
        <listOfProducts>
          <speciesReference species="mw843d7acc_1372_4072_a0e0_831ce035e757"/>
        </listOfProducts>
        <kineticLaw>
          <math xmlns="http://www.w3.org/1998/Math/MathML">
            <apply>
              <minus/>
              <apply>
                <times/>
                <ci> mw4bce8288_6478_429d_9b7e_9b6583699a07 </ci>
                <ci> mwc72954fe_db2b_46ca_bffd_1d6823e70cbe </ci>
                <ci> mwc32c6f30_6ed9_4c20_b71e_c58051e090fc </ci>
              </apply>
              <apply>
                <times/>
                <ci> mwd15c359e_a473_48e5_a460_c7b5cb987279 </ci>
                <ci> mw843d7acc_1372_4072_a0e0_831ce035e757 </ci>
              </apply>
            </apply>
          </math>
        </kineticLaw>
      </reaction>
      <reaction id="mwe41a9668_9e36_42b1_a5fa_5f4a36292f7f" name="v144 cPP +  (ErbB1:ErbB2)#P:GAP:(Shc#P):Grb2:Sos:(Ras:GTP)  -> (ErbB1:ErbB2)#P:GAP:(Shc#P):Grb2:Sos:(Ras:GTP):cPP  k5 kd5b" fast="false">
        <listOfReactants>
          <speciesReference species="mwc72954fe_db2b_46ca_bffd_1d6823e70cbe"/>
          <speciesReference species="mwd2883173_207b_411d_8991_5aa4654f0317"/>
        </listOfReactants>
        <listOfProducts>
          <speciesReference species="mwe63a5e0f_945b_4356_bade_3e6d4fceccdd"/>
        </listOfProducts>
        <kineticLaw>
          <math xmlns="http://www.w3.org/1998/Math/MathML">
            <apply>
              <minus/>
              <apply>
                <times/>
                <ci> mw4bce8288_6478_429d_9b7e_9b6583699a07 </ci>
                <ci> mwc72954fe_db2b_46ca_bffd_1d6823e70cbe </ci>
                <ci> mwd2883173_207b_411d_8991_5aa4654f0317 </ci>
              </apply>
              <apply>
                <times/>
                <ci> mwd15c359e_a473_48e5_a460_c7b5cb987279 </ci>
                <ci> mwe63a5e0f_945b_4356_bade_3e6d4fceccdd </ci>
              </apply>
            </apply>
          </math>
        </kineticLaw>
      </reaction>
      <reaction id="mw21046247_738e_4133_a590_7c2ba7e82524" name="v145 cPP +  (ErbB1:ErbB4)#P:GAP:(Shc#P):Grb2:Sos:(Ras:GDP)  -> (ErbB1:ErbB4)#P:GAP:(Shc#P):Grb2:Sos:(Ras:GDP):cPP  k5 kd5b" fast="false">
        <listOfReactants>
          <speciesReference species="mwc72954fe_db2b_46ca_bffd_1d6823e70cbe"/>
          <speciesReference species="mw7b81cd4e_e7f8_42d6_bd18_08f3dbfa33e5"/>
        </listOfReactants>
        <listOfProducts>
          <speciesReference species="mw41d7b0d9_465b_4b27_b2e4_5f5b12ac842d"/>
        </listOfProducts>
        <kineticLaw>
          <math xmlns="http://www.w3.org/1998/Math/MathML">
            <apply>
              <minus/>
              <apply>
                <times/>
                <ci> mw4bce8288_6478_429d_9b7e_9b6583699a07 </ci>
                <ci> mwc72954fe_db2b_46ca_bffd_1d6823e70cbe </ci>
                <ci> mw7b81cd4e_e7f8_42d6_bd18_08f3dbfa33e5 </ci>
              </apply>
              <apply>
                <times/>
                <ci> mwd15c359e_a473_48e5_a460_c7b5cb987279 </ci>
                <ci> mw41d7b0d9_465b_4b27_b2e4_5f5b12ac842d </ci>
              </apply>
            </apply>
          </math>
        </kineticLaw>
      </reaction>
      <reaction id="mw86c37539_1ce8_4b48_9a38_ff86386fbbdf" name="v146 cPP +  (ErbB1:ErbB3)#P:GAP:(Shc#P):Grb2:Sos:(Ras:GDP)  -> (ErbB1:ErbB3)#P:GAP:(Shc#P):Grb2:Sos:(Ras:GDP):cPP  k5 kd5b" fast="false">
        <listOfReactants>
          <speciesReference species="mwc72954fe_db2b_46ca_bffd_1d6823e70cbe"/>
          <speciesReference species="mw97549d35_aae5_4a3c_b649_e900229f2608"/>
        </listOfReactants>
        <listOfProducts>
          <speciesReference species="mw4a5c5c82_8151_46ff_8da1_9f8b2f32fb71"/>
        </listOfProducts>
        <kineticLaw>
          <math xmlns="http://www.w3.org/1998/Math/MathML">
            <apply>
              <minus/>
              <apply>
                <times/>
                <ci> mw4bce8288_6478_429d_9b7e_9b6583699a07 </ci>
                <ci> mwc72954fe_db2b_46ca_bffd_1d6823e70cbe </ci>
                <ci> mw97549d35_aae5_4a3c_b649_e900229f2608 </ci>
              </apply>
              <apply>
                <times/>
                <ci> mwd15c359e_a473_48e5_a460_c7b5cb987279 </ci>
                <ci> mw4a5c5c82_8151_46ff_8da1_9f8b2f32fb71 </ci>
              </apply>
            </apply>
          </math>
        </kineticLaw>
      </reaction>
      <reaction id="mw326f3d0c_bbe0_468f_9378_f036833e449d" name="v147 cPP +  (ErbB1:ErbB2)#P:GAP:(Shc#P):Grb2:Sos:(Ras:GDP)  -> (ErbB1:ErbB2)#P:GAP:(Shc#P):Grb2:Sos:(Ras:GDP):cPP  k5 kd5b" fast="false">
        <listOfReactants>
          <speciesReference species="mwc72954fe_db2b_46ca_bffd_1d6823e70cbe"/>
          <speciesReference species="mwf42c1022_a2e9_46ab_8f32_35e5d85847dc"/>
        </listOfReactants>
        <listOfProducts>
          <speciesReference species="mw363eb7df_6469_4a9e_8fac_fcb0805a71af"/>
        </listOfProducts>
        <kineticLaw>
          <math xmlns="http://www.w3.org/1998/Math/MathML">
            <apply>
              <minus/>
              <apply>
                <times/>
                <ci> mw4bce8288_6478_429d_9b7e_9b6583699a07 </ci>
                <ci> mwc72954fe_db2b_46ca_bffd_1d6823e70cbe </ci>
                <ci> mwf42c1022_a2e9_46ab_8f32_35e5d85847dc </ci>
              </apply>
              <apply>
                <times/>
                <ci> mwd15c359e_a473_48e5_a460_c7b5cb987279 </ci>
                <ci> mw363eb7df_6469_4a9e_8fac_fcb0805a71af </ci>
              </apply>
            </apply>
          </math>
        </kineticLaw>
      </reaction>
      <reaction id="mw730deefb_6116_4656_9cf0_ef1ec4084000" name="v148 cPP +  (ErbB1:ErbB4)#P:GAP:(Shc#P):Grb2:Sos  -> (ErbB1:ErbB4)#P:GAP:(Shc#P):Grb2:Sos:cPP  k5 kd5b" fast="false">
        <listOfReactants>
          <speciesReference species="mwc72954fe_db2b_46ca_bffd_1d6823e70cbe"/>
          <speciesReference species="mwf1bba9a4_597f_4f97_94eb_18d5270e2625"/>
        </listOfReactants>
        <listOfProducts>
          <speciesReference species="mw057b6332_ed61_420f_8421_5ffdd1bc2fc4"/>
        </listOfProducts>
        <kineticLaw>
          <math xmlns="http://www.w3.org/1998/Math/MathML">
            <apply>
              <minus/>
              <apply>
                <times/>
                <ci> mw4bce8288_6478_429d_9b7e_9b6583699a07 </ci>
                <ci> mwc72954fe_db2b_46ca_bffd_1d6823e70cbe </ci>
                <ci> mwf1bba9a4_597f_4f97_94eb_18d5270e2625 </ci>
              </apply>
              <apply>
                <times/>
                <ci> mwd15c359e_a473_48e5_a460_c7b5cb987279 </ci>
                <ci> mw057b6332_ed61_420f_8421_5ffdd1bc2fc4 </ci>
              </apply>
            </apply>
          </math>
        </kineticLaw>
      </reaction>
      <reaction id="mwedb5ec09_90c9_44a9_82a4_e0812be3972e" name="v149 cPP +  (ErbB1:ErbB3)#P:GAP:(Shc#P):Grb2:Sos  -> (ErbB1:ErbB3)#P:GAP:(Shc#P):Grb2:Sos:cPP  k5 kd5b" fast="false">
        <listOfReactants>
          <speciesReference species="mwc72954fe_db2b_46ca_bffd_1d6823e70cbe"/>
          <speciesReference species="mw79b12f76_864b_42d4_ac82_2da4e42d4027"/>
        </listOfReactants>
        <listOfProducts>
          <speciesReference species="mwdad57014_35da_467f_8436_c0d189378fb4"/>
        </listOfProducts>
        <kineticLaw>
          <math xmlns="http://www.w3.org/1998/Math/MathML">
            <apply>
              <minus/>
              <apply>
                <times/>
                <ci> mw4bce8288_6478_429d_9b7e_9b6583699a07 </ci>
                <ci> mwc72954fe_db2b_46ca_bffd_1d6823e70cbe </ci>
                <ci> mw79b12f76_864b_42d4_ac82_2da4e42d4027 </ci>
              </apply>
              <apply>
                <times/>
                <ci> mwd15c359e_a473_48e5_a460_c7b5cb987279 </ci>
                <ci> mwdad57014_35da_467f_8436_c0d189378fb4 </ci>
              </apply>
            </apply>
          </math>
        </kineticLaw>
      </reaction>
      <reaction id="mwfe74631f_0794_47da_a504_524b32db80a8" name="v150 cPP +  (ErbB1:ErbB2)#P:GAP:(Shc#P):Grb2:Sos  -> (ErbB1:ErbB2)#P:GAP:(Shc#P):Grb2:Sos:cPP  k5 kd5b" fast="false">
        <listOfReactants>
          <speciesReference species="mwc72954fe_db2b_46ca_bffd_1d6823e70cbe"/>
          <speciesReference species="mwc432ad8a_708f_437f_88ff_22857604032a"/>
        </listOfReactants>
        <listOfProducts>
          <speciesReference species="mwd608dc8c_9b23_4a4d_8f8c_1ca22bdf8328"/>
        </listOfProducts>
        <kineticLaw>
          <math xmlns="http://www.w3.org/1998/Math/MathML">
            <apply>
              <minus/>
              <apply>
                <times/>
                <ci> mw4bce8288_6478_429d_9b7e_9b6583699a07 </ci>
                <ci> mwc72954fe_db2b_46ca_bffd_1d6823e70cbe </ci>
                <ci> mwc432ad8a_708f_437f_88ff_22857604032a </ci>
              </apply>
              <apply>
                <times/>
                <ci> mwd15c359e_a473_48e5_a460_c7b5cb987279 </ci>
                <ci> mwd608dc8c_9b23_4a4d_8f8c_1ca22bdf8328 </ci>
              </apply>
            </apply>
          </math>
        </kineticLaw>
      </reaction>
      <reaction id="mw5de0fb7e_6184_4c6a_8555_287ab74e95f0" name="v151 cPP +  (ErbB1:ErbB4)#P:GAP:(Shc#P):Grb2  -> (ErbB1:ErbB4)#P:GAP:(Shc#P):Grb2:cPP  k5 kd5b" fast="false">
        <listOfReactants>
          <speciesReference species="mwc72954fe_db2b_46ca_bffd_1d6823e70cbe"/>
          <speciesReference species="mw8c1c8f79_7381_45ff_b1a8_b7540ed5ec53"/>
        </listOfReactants>
        <listOfProducts>
          <speciesReference species="mw5fd4ab17_f7ad_4c17_aacd_d2a6cbcfad49"/>
        </listOfProducts>
        <kineticLaw>
          <math xmlns="http://www.w3.org/1998/Math/MathML">
            <apply>
              <minus/>
              <apply>
                <times/>
                <ci> mw4bce8288_6478_429d_9b7e_9b6583699a07 </ci>
                <ci> mwc72954fe_db2b_46ca_bffd_1d6823e70cbe </ci>
                <ci> mw8c1c8f79_7381_45ff_b1a8_b7540ed5ec53 </ci>
              </apply>
              <apply>
                <times/>
                <ci> mwd15c359e_a473_48e5_a460_c7b5cb987279 </ci>
                <ci> mw5fd4ab17_f7ad_4c17_aacd_d2a6cbcfad49 </ci>
              </apply>
            </apply>
          </math>
        </kineticLaw>
      </reaction>
      <reaction id="mw069f3cfc_04d2_4783_aa19_988708ab2d4e" name="v152 cPP +  (ErbB1:ErbB3)#P:GAP:(Shc#P):Grb2  -> (ErbB1:ErbB3)#P:GAP:(Shc#P):Grb2:cPP  k5 kd5b" fast="false">
        <listOfReactants>
          <speciesReference species="mwc72954fe_db2b_46ca_bffd_1d6823e70cbe"/>
          <speciesReference species="mw0f2c218f_22f0_41e7_860a_5a60c30bd6b2"/>
        </listOfReactants>
        <listOfProducts>
          <speciesReference species="mwcd801d53_d88c_4629_bbff_7a9d4d42aec6"/>
        </listOfProducts>
        <kineticLaw>
          <math xmlns="http://www.w3.org/1998/Math/MathML">
            <apply>
              <minus/>
              <apply>
                <times/>
                <ci> mw4bce8288_6478_429d_9b7e_9b6583699a07 </ci>
                <ci> mwc72954fe_db2b_46ca_bffd_1d6823e70cbe </ci>
                <ci> mw0f2c218f_22f0_41e7_860a_5a60c30bd6b2 </ci>
              </apply>
              <apply>
                <times/>
                <ci> mwd15c359e_a473_48e5_a460_c7b5cb987279 </ci>
                <ci> mwcd801d53_d88c_4629_bbff_7a9d4d42aec6 </ci>
              </apply>
            </apply>
          </math>
        </kineticLaw>
      </reaction>
      <reaction id="mw4c1491ed_9163_406f_8c25_c36aa7c018d7" name="v153 cPP +  (ErbB1:ErbB2)#P:GAP:(Shc#P):Grb2  -> (ErbB1:ErbB2)#P:GAP:(Shc#P):Grb2:cPP  k5 kd5b" fast="false">
        <listOfReactants>
          <speciesReference species="mwc72954fe_db2b_46ca_bffd_1d6823e70cbe"/>
          <speciesReference species="mwa69b438f_c232_4fa3_ac0e_3bb677df1aae"/>
        </listOfReactants>
        <listOfProducts>
          <speciesReference species="mw697bbba3_199d_4c6a_92eb_7546051381c2"/>
        </listOfProducts>
        <kineticLaw>
          <math xmlns="http://www.w3.org/1998/Math/MathML">
            <apply>
              <minus/>
              <apply>
                <times/>
                <ci> mw4bce8288_6478_429d_9b7e_9b6583699a07 </ci>
                <ci> mwc72954fe_db2b_46ca_bffd_1d6823e70cbe </ci>
                <ci> mwa69b438f_c232_4fa3_ac0e_3bb677df1aae </ci>
              </apply>
              <apply>
                <times/>
                <ci> mwd15c359e_a473_48e5_a460_c7b5cb987279 </ci>
                <ci> mw697bbba3_199d_4c6a_92eb_7546051381c2 </ci>
              </apply>
            </apply>
          </math>
        </kineticLaw>
      </reaction>
      <reaction id="mwef87531d_4d18_4bcb_9397_37246ae00bdd" name="v155 2(EGF:ErbB1)#P:GAP:(Shc#P):Grb2:Sos:(Ras:GTP) +  cPP  -> 2(EGF:ErbB1)#P:GAP:(Shc#P):Grb2:Sos:(Ras:GTP):cPP  k5 kd5" fast="false">
        <listOfReactants>
          <speciesReference species="mw9f633bfd_7aab_45b5_ab10_93fe5a776e88"/>
          <speciesReference species="mwc72954fe_db2b_46ca_bffd_1d6823e70cbe"/>
        </listOfReactants>
        <listOfProducts>
          <speciesReference species="mw70cefc42_c9a3_4e98_af95_dead787096c0"/>
        </listOfProducts>
        <kineticLaw>
          <math xmlns="http://www.w3.org/1998/Math/MathML">
            <apply>
              <minus/>
              <apply>
                <times/>
                <ci> mw4bce8288_6478_429d_9b7e_9b6583699a07 </ci>
                <ci> mw9f633bfd_7aab_45b5_ab10_93fe5a776e88 </ci>
                <ci> mwc72954fe_db2b_46ca_bffd_1d6823e70cbe </ci>
              </apply>
              <apply>
                <times/>
                <ci> mwb1a16f5d_c170_4c61_8f1c_50b5869ce4a9 </ci>
                <ci> mw70cefc42_c9a3_4e98_af95_dead787096c0 </ci>
              </apply>
            </apply>
          </math>
        </kineticLaw>
      </reaction>
      <reaction id="mw96148b0d_7225_440e_ad40_c74d6e0cc580" name="v156 cPP +  2(EGF:ErbB1)#P:GAP:(Shc#P):Grb2:Sos:(Ras:GDP)  -> 2(EGF:ErbB1)#P:GAP:(Shc#P):Grb2:Sos:(Ras:GDP):cPP  k5 kd5" fast="false">
        <listOfReactants>
          <speciesReference species="mwc72954fe_db2b_46ca_bffd_1d6823e70cbe"/>
          <speciesReference species="mwd42add4d_1ee5_4328_bb73_94ed74d689d3"/>
        </listOfReactants>
        <listOfProducts>
          <speciesReference species="mw91703d13_3b0d_4d52_ab5b_9e33b2d32626"/>
        </listOfProducts>
        <kineticLaw>
          <math xmlns="http://www.w3.org/1998/Math/MathML">
            <apply>
              <minus/>
              <apply>
                <times/>
                <ci> mw4bce8288_6478_429d_9b7e_9b6583699a07 </ci>
                <ci> mwc72954fe_db2b_46ca_bffd_1d6823e70cbe </ci>
                <ci> mwd42add4d_1ee5_4328_bb73_94ed74d689d3 </ci>
              </apply>
              <apply>
                <times/>
                <ci> mwb1a16f5d_c170_4c61_8f1c_50b5869ce4a9 </ci>
                <ci> mw91703d13_3b0d_4d52_ab5b_9e33b2d32626 </ci>
              </apply>
            </apply>
          </math>
        </kineticLaw>
      </reaction>
      <reaction id="mwe14e9157_4d75_4fbd_a151_7a593eb89348" name="v157 cPP +  2(EGF:ErbB1)#P:GAP:(Shc#P):Grb2:Sos  -> 2(EGF:ErbB1)#P:GAP:(Shc#P):Grb2:Sos:cPP  k5 kd5" fast="false">
        <listOfReactants>
          <speciesReference species="mwc72954fe_db2b_46ca_bffd_1d6823e70cbe"/>
          <speciesReference species="mw51566c85_cd8a_4609_b229_3a828e67da2c"/>
        </listOfReactants>
        <listOfProducts>
          <speciesReference species="mw9fc6754a_c66a_44d6_a496_84b167d47276"/>
        </listOfProducts>
        <kineticLaw>
          <math xmlns="http://www.w3.org/1998/Math/MathML">
            <apply>
              <minus/>
              <apply>
                <times/>
                <ci> mw4bce8288_6478_429d_9b7e_9b6583699a07 </ci>
                <ci> mwc72954fe_db2b_46ca_bffd_1d6823e70cbe </ci>
                <ci> mw51566c85_cd8a_4609_b229_3a828e67da2c </ci>
              </apply>
              <apply>
                <times/>
                <ci> mwb1a16f5d_c170_4c61_8f1c_50b5869ce4a9 </ci>
                <ci> mw9fc6754a_c66a_44d6_a496_84b167d47276 </ci>
              </apply>
            </apply>
          </math>
        </kineticLaw>
      </reaction>
      <reaction id="mwa19c90c1_85ca_450f_8798_61d40bf959d0" name="v158 cPP +  2(EGF:ErbB1)#P:GAP:(Shc#P):Grb2  -> 2(EGF:ErbB1)#P:GAP:(Shc#P):Grb2:cPP  k5 kd5" fast="false">
        <listOfReactants>
          <speciesReference species="mwc72954fe_db2b_46ca_bffd_1d6823e70cbe"/>
          <speciesReference species="mwba55f05a_8da3_4a8e_a08f_2dae85a33f34"/>
        </listOfReactants>
        <listOfProducts>
          <speciesReference species="mw1b060484_4200_40c2_b4a9_5dd1c1f2c7a3"/>
        </listOfProducts>
        <kineticLaw>
          <math xmlns="http://www.w3.org/1998/Math/MathML">
            <apply>
              <minus/>
              <apply>
                <times/>
                <ci> mw4bce8288_6478_429d_9b7e_9b6583699a07 </ci>
                <ci> mwc72954fe_db2b_46ca_bffd_1d6823e70cbe </ci>
                <ci> mwba55f05a_8da3_4a8e_a08f_2dae85a33f34 </ci>
              </apply>
              <apply>
                <times/>
                <ci> mwb1a16f5d_c170_4c61_8f1c_50b5869ce4a9 </ci>
                <ci> mw1b060484_4200_40c2_b4a9_5dd1c1f2c7a3 </ci>
              </apply>
            </apply>
          </math>
        </kineticLaw>
      </reaction>
      <reaction id="mw2c4def93_0009_4729_8292_77768783d17d" name="v159 cPP +  2(EGF:ErbB1)#P:GAP:Grb2:Sos:(Ras:GTP)  -> 2(EGF:ErbB1)#P:GAP:Grb2:Sos:(Ras:GTP):cPP  k5 kd5" fast="false">
        <listOfReactants>
          <speciesReference species="mwc72954fe_db2b_46ca_bffd_1d6823e70cbe"/>
          <speciesReference species="mwa413157e_5be9_4f38_bbe0_ca08e99e1bf1"/>
        </listOfReactants>
        <listOfProducts>
          <speciesReference species="mw1f5e0e2d_35cd_4dfa_a36f_46531d5d5cb3"/>
        </listOfProducts>
        <kineticLaw>
          <math xmlns="http://www.w3.org/1998/Math/MathML">
            <apply>
              <minus/>
              <apply>
                <times/>
                <ci> mw4bce8288_6478_429d_9b7e_9b6583699a07 </ci>
                <ci> mwc72954fe_db2b_46ca_bffd_1d6823e70cbe </ci>
                <ci> mwa413157e_5be9_4f38_bbe0_ca08e99e1bf1 </ci>
              </apply>
              <apply>
                <times/>
                <ci> mwb1a16f5d_c170_4c61_8f1c_50b5869ce4a9 </ci>
                <ci> mw1f5e0e2d_35cd_4dfa_a36f_46531d5d5cb3 </ci>
              </apply>
            </apply>
          </math>
        </kineticLaw>
      </reaction>
      <reaction id="mw91bdb2d3_f4ae_4cf4_b7de_4b7b4038341a" name="v160 cPP +  2(EGF:ErbB1)#P:GAP:Grb2:Sos:(Ras:GDP)  -> 2(EGF:ErbB1)#P:GAP:Grb2:Sos:(Ras:GDP):cPP  k5 kd5" fast="false">
        <listOfReactants>
          <speciesReference species="mwc72954fe_db2b_46ca_bffd_1d6823e70cbe"/>
          <speciesReference species="mw1ff27468_e177_44df_82b2_3838bf7365f1"/>
        </listOfReactants>
        <listOfProducts>
          <speciesReference species="mwc519c252_5725_4594_a5ac_982c66520973"/>
        </listOfProducts>
        <kineticLaw>
          <math xmlns="http://www.w3.org/1998/Math/MathML">
            <apply>
              <minus/>
              <apply>
                <times/>
                <ci> mw4bce8288_6478_429d_9b7e_9b6583699a07 </ci>
                <ci> mwc72954fe_db2b_46ca_bffd_1d6823e70cbe </ci>
                <ci> mw1ff27468_e177_44df_82b2_3838bf7365f1 </ci>
              </apply>
              <apply>
                <times/>
                <ci> mwb1a16f5d_c170_4c61_8f1c_50b5869ce4a9 </ci>
                <ci> mwc519c252_5725_4594_a5ac_982c66520973 </ci>
              </apply>
            </apply>
          </math>
        </kineticLaw>
      </reaction>
      <reaction id="mw9d4eb33a_3cc9_458a_8076_a7af4833cdd6" name="v161 2(EGF:ErbB1)#P:GAP:Grb2 +  cPP  -> 2(EGF:ErbB1)#P:GAP:Grb2:cPP  k5 kd5" fast="false">
        <listOfReactants>
          <speciesReference species="mw957be077_73cd_446f_8b6b_66680f6cdc21"/>
          <speciesReference species="mwc72954fe_db2b_46ca_bffd_1d6823e70cbe"/>
        </listOfReactants>
        <listOfProducts>
          <speciesReference species="mwacc06da3_04ef_4232_a41b_8400ddc1c74b"/>
        </listOfProducts>
        <kineticLaw>
          <math xmlns="http://www.w3.org/1998/Math/MathML">
            <apply>
              <minus/>
              <apply>
                <times/>
                <ci> mw4bce8288_6478_429d_9b7e_9b6583699a07 </ci>
                <ci> mw957be077_73cd_446f_8b6b_66680f6cdc21 </ci>
                <ci> mwc72954fe_db2b_46ca_bffd_1d6823e70cbe </ci>
              </apply>
              <apply>
                <times/>
                <ci> mwb1a16f5d_c170_4c61_8f1c_50b5869ce4a9 </ci>
                <ci> mwacc06da3_04ef_4232_a41b_8400ddc1c74b </ci>
              </apply>
            </apply>
          </math>
        </kineticLaw>
      </reaction>
      <reaction id="mw72ac377c_0f17_4a5a_a9ab_a33a39594a8e" name="v162 cPP +  2(EGF:ErbB1)#P:GAP:Grb2:Sos  -> 2(EGF:ErbB1)#P:GAP:Grb2:Sos:cPP  k5 kd5" fast="false">
        <listOfReactants>
          <speciesReference species="mwc72954fe_db2b_46ca_bffd_1d6823e70cbe"/>
          <speciesReference species="mw6a679e35_9b58_4fd7_808f_6ad59d6a9ebe"/>
        </listOfReactants>
        <listOfProducts>
          <speciesReference species="mwc803a558_87ef_4a1f_a551_fba891f75399"/>
        </listOfProducts>
        <kineticLaw>
          <math xmlns="http://www.w3.org/1998/Math/MathML">
            <apply>
              <minus/>
              <apply>
                <times/>
                <ci> mw4bce8288_6478_429d_9b7e_9b6583699a07 </ci>
                <ci> mwc72954fe_db2b_46ca_bffd_1d6823e70cbe </ci>
                <ci> mw6a679e35_9b58_4fd7_808f_6ad59d6a9ebe </ci>
              </apply>
              <apply>
                <times/>
                <ci> mwb1a16f5d_c170_4c61_8f1c_50b5869ce4a9 </ci>
                <ci> mwc803a558_87ef_4a1f_a551_fba891f75399 </ci>
              </apply>
            </apply>
          </math>
        </kineticLaw>
      </reaction>
      <reaction id="mw3e69b663_1cc0_4e63_af18_5277f80228e6" name="v163 2(EGF:ErbB1)#P:GAP:Grb2:Sos:(Ras:GDP)   -> 2(EGF:ErbB1)#P:GAP:Grb2:Sos:(Ras:GDP)  k6 kd6" fast="false">
        <listOfReactants>
          <speciesReference species="mwb5f33fb4_3dd8_4f00_aefc_fe1132ff477a"/>
        </listOfReactants>
        <listOfProducts>
          <speciesReference species="mw1ff27468_e177_44df_82b2_3838bf7365f1"/>
        </listOfProducts>
        <kineticLaw>
          <math xmlns="http://www.w3.org/1998/Math/MathML">
            <apply>
              <minus/>
              <apply>
                <times/>
                <ci> mw4226bac7_4fb2_484b_bf5b_d53206032e42 </ci>
                <ci> mwb5f33fb4_3dd8_4f00_aefc_fe1132ff477a </ci>
              </apply>
              <apply>
                <times/>
                <ci> mw499aa940_0c4f_4b3b_9f4a_d24ebd88520b </ci>
                <ci> mw1ff27468_e177_44df_82b2_3838bf7365f1 </ci>
              </apply>
            </apply>
          </math>
        </kineticLaw>
      </reaction>
      <reaction id="mwf2e3a162_1907_48c8_bc3d_129c45aa0900" name="v164 ErbB1:ATP -> ErbB1:ATP   k6 kd6" fast="false">
        <listOfReactants>
          <speciesReference species="mw469fe76b_bb15_4e65_a9aa_42ad497a4ad0"/>
        </listOfReactants>
        <listOfProducts>
          <speciesReference species="mw15e2ba88_f4b3_4029_b2ab_11aceef06fa6"/>
        </listOfProducts>
        <kineticLaw>
          <math xmlns="http://www.w3.org/1998/Math/MathML">
            <apply>
              <minus/>
              <apply>
                <times/>
                <ci> mw4226bac7_4fb2_484b_bf5b_d53206032e42 </ci>
                <ci> mw469fe76b_bb15_4e65_a9aa_42ad497a4ad0 </ci>
              </apply>
              <apply>
                <times/>
                <ci> mw499aa940_0c4f_4b3b_9f4a_d24ebd88520b </ci>
                <ci> mw15e2ba88_f4b3_4029_b2ab_11aceef06fa6 </ci>
              </apply>
            </apply>
          </math>
        </kineticLaw>
      </reaction>
      <reaction id="mwd31145c9_54b7_42b2_b344_108e1d0aadca" name="v165 2(EGF:ErbB1)#P   -> 2(EGF:ErbB1)#P  k6 kd6" fast="false">
        <listOfReactants>
          <speciesReference species="mw6ec01bf1_ff49_48b5_abf8_8e6f60e8ba80"/>
        </listOfReactants>
        <listOfProducts>
          <speciesReference species="mw9b6c340e_9cee_4782_841e_bd53515c99d4"/>
        </listOfProducts>
        <kineticLaw>
          <math xmlns="http://www.w3.org/1998/Math/MathML">
            <apply>
              <minus/>
              <apply>
                <times/>
                <ci> mw4226bac7_4fb2_484b_bf5b_d53206032e42 </ci>
                <ci> mw6ec01bf1_ff49_48b5_abf8_8e6f60e8ba80 </ci>
              </apply>
              <apply>
                <times/>
                <ci> mw499aa940_0c4f_4b3b_9f4a_d24ebd88520b </ci>
                <ci> mw9b6c340e_9cee_4782_841e_bd53515c99d4 </ci>
              </apply>
            </apply>
          </math>
        </kineticLaw>
      </reaction>
      <reaction id="mwebe6ab67_09ba_4e5a_bb78_179168f8c383" name="v166 2(EGF:ErbB1)#P:GAP   -> 2(EGF:ErbB1)#P:GAP  k6 kd6" fast="false">
        <listOfReactants>
          <speciesReference species="mw1776e471_c6ae_40b3_828f_bdeefa7818a7"/>
        </listOfReactants>
        <listOfProducts>
          <speciesReference species="mwf77f3012_b854_4a3a_9d36_ffda00c368e2"/>
        </listOfProducts>
        <kineticLaw>
          <math xmlns="http://www.w3.org/1998/Math/MathML">
            <apply>
              <minus/>
              <apply>
                <times/>
                <ci> mw4226bac7_4fb2_484b_bf5b_d53206032e42 </ci>
                <ci> mw1776e471_c6ae_40b3_828f_bdeefa7818a7 </ci>
              </apply>
              <apply>
                <times/>
                <ci> mw499aa940_0c4f_4b3b_9f4a_d24ebd88520b </ci>
                <ci> mwf77f3012_b854_4a3a_9d36_ffda00c368e2 </ci>
              </apply>
            </apply>
          </math>
        </kineticLaw>
      </reaction>
      <reaction id="mwcfd979c7_0480_4d44_97b3_2ab85c49b18e" name="v167 2(EGF:ErbB1)#P:GAP:Shc  -> 2(EGF:ErbB1)#P:GAP:Shc  k6 kd6" fast="false">
        <listOfReactants>
          <speciesReference species="mwbeb1f626_6b2e_4d96_a7a7_54957dc30d0a"/>
        </listOfReactants>
        <listOfProducts>
          <speciesReference species="mw9597a1fc_a788_4fc0_9710_d8455652a3cb"/>
        </listOfProducts>
        <kineticLaw>
          <math xmlns="http://www.w3.org/1998/Math/MathML">
            <apply>
              <minus/>
              <apply>
                <times/>
                <ci> mw4226bac7_4fb2_484b_bf5b_d53206032e42 </ci>
                <ci> mwbeb1f626_6b2e_4d96_a7a7_54957dc30d0a </ci>
              </apply>
              <apply>
                <times/>
                <ci> mw499aa940_0c4f_4b3b_9f4a_d24ebd88520b </ci>
                <ci> mw9597a1fc_a788_4fc0_9710_d8455652a3cb </ci>
              </apply>
            </apply>
          </math>
        </kineticLaw>
      </reaction>
      <reaction id="mw6404d240_122c_4d1d_b63e_4e95225e1757" name="v168 2(EGF:ErbB1)#P:GAP:(Shc#P)  -> 2(EGF:ErbB1)#P:GAP:(Shc#P)  k6 kd6" fast="false">
        <listOfReactants>
          <speciesReference species="mw30930301_4e39_48d8_af83_d8e6349ebe7d"/>
        </listOfReactants>
        <listOfProducts>
          <speciesReference species="mwc73535d0_23e8_41cf_a669_f64ffd15e0ce"/>
        </listOfProducts>
        <kineticLaw>
          <math xmlns="http://www.w3.org/1998/Math/MathML">
            <apply>
              <minus/>
              <apply>
                <times/>
                <ci> mw4226bac7_4fb2_484b_bf5b_d53206032e42 </ci>
                <ci> mw30930301_4e39_48d8_af83_d8e6349ebe7d </ci>
              </apply>
              <apply>
                <times/>
                <ci> mw499aa940_0c4f_4b3b_9f4a_d24ebd88520b </ci>
                <ci> mwc73535d0_23e8_41cf_a669_f64ffd15e0ce </ci>
              </apply>
            </apply>
          </math>
        </kineticLaw>
      </reaction>
      <reaction id="mw7c8b2511_148f_402f_9b2f_ab6d544f6903" name="v169 2(EGF:ErbB1)#P:GAP:Grb2:Sos   -> 2(EGF:ErbB1)#P:GAP:Grb2:Sos  k6 kd6" fast="false">
        <listOfReactants>
          <speciesReference species="mwaed707b8_c624_479e_90ee_614ffc22f987"/>
        </listOfReactants>
        <listOfProducts>
          <speciesReference species="mw6a679e35_9b58_4fd7_808f_6ad59d6a9ebe"/>
        </listOfProducts>
        <kineticLaw>
          <math xmlns="http://www.w3.org/1998/Math/MathML">
            <apply>
              <minus/>
              <apply>
                <times/>
                <ci> mw4226bac7_4fb2_484b_bf5b_d53206032e42 </ci>
                <ci> mwaed707b8_c624_479e_90ee_614ffc22f987 </ci>
              </apply>
              <apply>
                <times/>
                <ci> mw499aa940_0c4f_4b3b_9f4a_d24ebd88520b </ci>
                <ci> mw6a679e35_9b58_4fd7_808f_6ad59d6a9ebe </ci>
              </apply>
            </apply>
          </math>
        </kineticLaw>
      </reaction>
      <reaction id="mwbda4a42d_9c0a_4365_8036_24795e99d670" name="v170 2(EGF:ErbB1)#P:GAP:Grb2:Sos:(Ras:GTP)    -> 2(EGF:ErbB1)#P:GAP:Grb2:Sos:(Ras:GTP)  k6 kd6" fast="false">
        <listOfReactants>
          <speciesReference species="mwddd7640e_a5f2_4ccd_88ba_fefa644d6922"/>
        </listOfReactants>
        <listOfProducts>
          <speciesReference species="mwa413157e_5be9_4f38_bbe0_ca08e99e1bf1"/>
        </listOfProducts>
        <kineticLaw>
          <math xmlns="http://www.w3.org/1998/Math/MathML">
            <apply>
              <minus/>
              <apply>
                <times/>
                <ci> mw4226bac7_4fb2_484b_bf5b_d53206032e42 </ci>
                <ci> mwddd7640e_a5f2_4ccd_88ba_fefa644d6922 </ci>
              </apply>
              <apply>
                <times/>
                <ci> mw499aa940_0c4f_4b3b_9f4a_d24ebd88520b </ci>
                <ci> mwa413157e_5be9_4f38_bbe0_ca08e99e1bf1 </ci>
              </apply>
            </apply>
          </math>
        </kineticLaw>
      </reaction>
      <reaction id="mw2b8544ac_5fe7_431a_aac2_eb173733477a" name="v171 2(EGF:ErbB1)#P:GAP:(Shc#P):Grb2    -> 2(EGF:ErbB1)#P:GAP:(Shc#P):Grb2  k6 kd6" fast="false">
        <listOfReactants>
          <speciesReference species="mw03a7975b_2a5c_4cb2_9306_d094c29354c0"/>
        </listOfReactants>
        <listOfProducts>
          <speciesReference species="mwba55f05a_8da3_4a8e_a08f_2dae85a33f34"/>
        </listOfProducts>
        <kineticLaw>
          <math xmlns="http://www.w3.org/1998/Math/MathML">
            <apply>
              <minus/>
              <apply>
                <times/>
                <ci> mw4226bac7_4fb2_484b_bf5b_d53206032e42 </ci>
                <ci> mw03a7975b_2a5c_4cb2_9306_d094c29354c0 </ci>
              </apply>
              <apply>
                <times/>
                <ci> mw499aa940_0c4f_4b3b_9f4a_d24ebd88520b </ci>
                <ci> mwba55f05a_8da3_4a8e_a08f_2dae85a33f34 </ci>
              </apply>
            </apply>
          </math>
        </kineticLaw>
      </reaction>
      <reaction id="mw07076d61_66ef_4f04_abd6_6aab1a01f96e" name="v172 2(EGF:ErbB1)#P:GAP:(Shc#P):Grb2:Sos    -> 2(EGF:ErbB1)#P:GAP:(Shc#P):Grb2:Sos  k6 kd6" fast="false">
        <listOfReactants>
          <speciesReference species="mw391c7aed_cec9_48d0_9cfb_59cd9fca5127"/>
        </listOfReactants>
        <listOfProducts>
          <speciesReference species="mw51566c85_cd8a_4609_b229_3a828e67da2c"/>
        </listOfProducts>
        <kineticLaw>
          <math xmlns="http://www.w3.org/1998/Math/MathML">
            <apply>
              <minus/>
              <apply>
                <times/>
                <ci> mw4226bac7_4fb2_484b_bf5b_d53206032e42 </ci>
                <ci> mw391c7aed_cec9_48d0_9cfb_59cd9fca5127 </ci>
              </apply>
              <apply>
                <times/>
                <ci> mw499aa940_0c4f_4b3b_9f4a_d24ebd88520b </ci>
                <ci> mw51566c85_cd8a_4609_b229_3a828e67da2c </ci>
              </apply>
            </apply>
          </math>
        </kineticLaw>
      </reaction>
      <reaction id="mw94559ffe_89ff_4b8e_94ec_57dca0b787d4" name="v173 2(EGF:ErbB1)#P:GAP:(Shc#P):Grb2:Sos:(Ras:GDP)  -> 2(EGF:ErbB1)#P:GAP:(Shc#P):Grb2:Sos:(Ras:GDP)  k6 kd6" fast="false">
        <listOfReactants>
          <speciesReference species="mw249795c5_c114_4343_a5f6_87bffc9fd51d"/>
        </listOfReactants>
        <listOfProducts>
          <speciesReference species="mwd42add4d_1ee5_4328_bb73_94ed74d689d3"/>
        </listOfProducts>
        <kineticLaw>
          <math xmlns="http://www.w3.org/1998/Math/MathML">
            <apply>
              <minus/>
              <apply>
                <times/>
                <ci> mw4226bac7_4fb2_484b_bf5b_d53206032e42 </ci>
                <ci> mw249795c5_c114_4343_a5f6_87bffc9fd51d </ci>
              </apply>
              <apply>
                <times/>
                <ci> mw499aa940_0c4f_4b3b_9f4a_d24ebd88520b </ci>
                <ci> mwd42add4d_1ee5_4328_bb73_94ed74d689d3 </ci>
              </apply>
            </apply>
          </math>
        </kineticLaw>
      </reaction>
      <reaction id="mw246fe642_3ed2_4c9f_b3a8_9c1fa0f335a7" name="v174 2(EGF:ErbB1)#P:GAP:(Shc#P):Grb2:Sos:(Ras:GTP)  -> 2(EGF:ErbB1)#P:GAP:(Shc#P):Grb2:Sos:(Ras:GTP)  k6 kd6" fast="false">
        <listOfReactants>
          <speciesReference species="mwbad31f14_0606_4429_b245_09c150f610fc"/>
        </listOfReactants>
        <listOfProducts>
          <speciesReference species="mw9f633bfd_7aab_45b5_ab10_93fe5a776e88"/>
        </listOfProducts>
        <kineticLaw>
          <math xmlns="http://www.w3.org/1998/Math/MathML">
            <apply>
              <minus/>
              <apply>
                <times/>
                <ci> mw4226bac7_4fb2_484b_bf5b_d53206032e42 </ci>
                <ci> mwbad31f14_0606_4429_b245_09c150f610fc </ci>
              </apply>
              <apply>
                <times/>
                <ci> mw499aa940_0c4f_4b3b_9f4a_d24ebd88520b </ci>
                <ci> mw9f633bfd_7aab_45b5_ab10_93fe5a776e88 </ci>
              </apply>
            </apply>
          </math>
        </kineticLaw>
      </reaction>
      <reaction id="mw4995b036_985f_4f69_a48a_b75e01781080" name="v175 2(EGF:ErbB1)#P:GAP:Grb2 +    -> 2(EGF:ErbB1)#P:GAP:Grb2  k6 kd6" fast="false">
        <listOfReactants>
          <speciesReference species="mwcdfe4c4e_7468_4d2d_8e8e_f2772a74deda"/>
        </listOfReactants>
        <listOfProducts>
          <speciesReference species="mw957be077_73cd_446f_8b6b_66680f6cdc21"/>
        </listOfProducts>
        <kineticLaw>
          <math xmlns="http://www.w3.org/1998/Math/MathML">
            <apply>
              <minus/>
              <apply>
                <times/>
                <ci> mw4226bac7_4fb2_484b_bf5b_d53206032e42 </ci>
                <ci> mwcdfe4c4e_7468_4d2d_8e8e_f2772a74deda </ci>
              </apply>
              <apply>
                <times/>
                <ci> mw499aa940_0c4f_4b3b_9f4a_d24ebd88520b </ci>
                <ci> mw957be077_73cd_446f_8b6b_66680f6cdc21 </ci>
              </apply>
            </apply>
          </math>
        </kineticLaw>
      </reaction>
      <reaction id="mw65b676e3_5f53_4f16_8837_4f55dc87b910" name="v176 ErbB3 -> ErbB3  k6b kd6b" fast="false">
        <listOfReactants>
          <speciesReference species="mw94ca7dac_10c4_4ba4_b1c2_aea99aeee036"/>
        </listOfReactants>
        <listOfProducts>
          <speciesReference species="mw9b1b235d_551a_47a1_97fe_de15dfa86102"/>
        </listOfProducts>
        <kineticLaw>
          <math xmlns="http://www.w3.org/1998/Math/MathML">
            <apply>
              <minus/>
              <apply>
                <times/>
                <ci> mwe0bb20c1_ce5b_41ad_bb6f_01859fc7c81a </ci>
                <ci> mw94ca7dac_10c4_4ba4_b1c2_aea99aeee036 </ci>
              </apply>
              <apply>
                <times/>
                <ci> mw9c3fc94a_f86d_4703_a051_139207f899dc </ci>
                <ci> mw9b1b235d_551a_47a1_97fe_de15dfa86102 </ci>
              </apply>
            </apply>
          </math>
        </kineticLaw>
      </reaction>
      <reaction id="mw81368fac_2b72_49a8_8820_f6e8d5ce9316" name="v177 ErbB2  -> ErbB2  k6b kd6b" fast="false">
        <listOfReactants>
          <speciesReference species="mw376e70e0_83a8_4741_94c7_23b95987fc2a"/>
        </listOfReactants>
        <listOfProducts>
          <speciesReference species="mw26a59b1f_5c72_4a42_9b2f_c86627430842"/>
        </listOfProducts>
        <kineticLaw>
          <math xmlns="http://www.w3.org/1998/Math/MathML">
            <apply>
              <minus/>
              <apply>
                <times/>
                <ci> mwe0bb20c1_ce5b_41ad_bb6f_01859fc7c81a </ci>
                <ci> mw376e70e0_83a8_4741_94c7_23b95987fc2a </ci>
              </apply>
              <apply>
                <times/>
                <ci> mw9c3fc94a_f86d_4703_a051_139207f899dc </ci>
                <ci> mw26a59b1f_5c72_4a42_9b2f_c86627430842 </ci>
              </apply>
            </apply>
          </math>
        </kineticLaw>
      </reaction>
      <reaction id="mw420a4849_24e6_4632_b38e_e557c421fde1" name="v178 ErbB4  -> ErbB4  k6b kd6b" fast="false">
        <listOfReactants>
          <speciesReference species="mwd4daf47c_f99c_42ed_a020_e1690e0ca58f"/>
        </listOfReactants>
        <listOfProducts>
          <speciesReference species="mw12298a9e_d6b4_48be_9956_313c24530a14"/>
        </listOfProducts>
        <kineticLaw>
          <math xmlns="http://www.w3.org/1998/Math/MathML">
            <apply>
              <minus/>
              <apply>
                <times/>
                <ci> mwe0bb20c1_ce5b_41ad_bb6f_01859fc7c81a </ci>
                <ci> mwd4daf47c_f99c_42ed_a020_e1690e0ca58f </ci>
              </apply>
              <apply>
                <times/>
                <ci> mw9c3fc94a_f86d_4703_a051_139207f899dc </ci>
                <ci> mw12298a9e_d6b4_48be_9956_313c24530a14 </ci>
              </apply>
            </apply>
          </math>
        </kineticLaw>
      </reaction>
      <reaction id="mwe0ab6e63_5a0d_4aed_b79f_1699388834e7" name="v179 (ErbB3:ErbB2)#P:GAP:Shc ->(ErbB3:ErbB2)#P:GAP:Shc  k6b kd6b" fast="false">
        <listOfReactants>
          <speciesReference species="mw0d05a54e_585d_4419_8063_79624c3bff7f"/>
        </listOfReactants>
        <listOfProducts>
          <speciesReference species="mw47891703_bda6_40f4_a2cc_bfbb25d31725"/>
        </listOfProducts>
        <kineticLaw>
          <math xmlns="http://www.w3.org/1998/Math/MathML">
            <apply>
              <minus/>
              <apply>
                <times/>
                <ci> mwe0bb20c1_ce5b_41ad_bb6f_01859fc7c81a </ci>
                <ci> mw0d05a54e_585d_4419_8063_79624c3bff7f </ci>
              </apply>
              <apply>
                <times/>
                <ci> mw9c3fc94a_f86d_4703_a051_139207f899dc </ci>
                <ci> mw47891703_bda6_40f4_a2cc_bfbb25d31725 </ci>
              </apply>
            </apply>
          </math>
        </kineticLaw>
      </reaction>
      <reaction id="mw6a601f46_fb24_4eac_aa6b_09af7ce0897d" name="v180 (ErbB4:ErbB2)#P:GAP:Shc  -> (ErbB4:ErbB2)#P:GAP:Shc  k6 kd6" fast="false">
        <listOfReactants>
          <speciesReference species="mwa4457863_46e4_40e2_b71f_bc82f0555055"/>
        </listOfReactants>
        <listOfProducts>
          <speciesReference species="mwdd2c09b2_fb04_482a_9a5f_aae31fa251f8"/>
        </listOfProducts>
        <kineticLaw>
          <math xmlns="http://www.w3.org/1998/Math/MathML">
            <apply>
              <minus/>
              <apply>
                <times/>
                <ci> mw4226bac7_4fb2_484b_bf5b_d53206032e42 </ci>
                <ci> mwa4457863_46e4_40e2_b71f_bc82f0555055 </ci>
              </apply>
              <apply>
                <times/>
                <ci> mw499aa940_0c4f_4b3b_9f4a_d24ebd88520b </ci>
                <ci> mwdd2c09b2_fb04_482a_9a5f_aae31fa251f8 </ci>
              </apply>
            </apply>
          </math>
        </kineticLaw>
      </reaction>
      <reaction id="mw092337a8_0a3f_483b_8a93_5a8ce8319379" name="v181 (ErbB3:ErbB2)#P:GAP:(Shc#P)   -> (ErbB3:ErbB2)#P:GAP:(Shc#P)  k6b kd6b" fast="false">
        <listOfReactants>
          <speciesReference species="mw2c72a2c4_d4d7_458f_91f9_51265ae57c42"/>
        </listOfReactants>
        <listOfProducts>
          <speciesReference species="mw373d398f_94bd_462a_9871_c1be391d92ee"/>
        </listOfProducts>
        <kineticLaw>
          <math xmlns="http://www.w3.org/1998/Math/MathML">
            <apply>
              <minus/>
              <apply>
                <times/>
                <ci> mwe0bb20c1_ce5b_41ad_bb6f_01859fc7c81a </ci>
                <ci> mw2c72a2c4_d4d7_458f_91f9_51265ae57c42 </ci>
              </apply>
              <apply>
                <times/>
                <ci> mw9c3fc94a_f86d_4703_a051_139207f899dc </ci>
                <ci> mw373d398f_94bd_462a_9871_c1be391d92ee </ci>
              </apply>
            </apply>
          </math>
        </kineticLaw>
      </reaction>
      <reaction id="mw4b383d23_eb6a_4319_9a52_8d9dd1f4bb74" name="v182 ErbB2:Inh  -> ErbB2:Inh  k6b kd6b" fast="false">
        <listOfReactants>
          <speciesReference species="mwf0fc47e2_a275_4322_98ad_14b46a33d0c7"/>
        </listOfReactants>
        <listOfProducts>
          <speciesReference species="mw00d3af2b_6dac_47d6_beb1_93a7047bb5f3"/>
        </listOfProducts>
        <kineticLaw>
          <math xmlns="http://www.w3.org/1998/Math/MathML">
            <apply>
              <minus/>
              <apply>
                <times/>
                <ci> mwe0bb20c1_ce5b_41ad_bb6f_01859fc7c81a </ci>
                <ci> mwf0fc47e2_a275_4322_98ad_14b46a33d0c7 </ci>
              </apply>
              <apply>
                <times/>
                <ci> mw9c3fc94a_f86d_4703_a051_139207f899dc </ci>
                <ci> mw00d3af2b_6dac_47d6_beb1_93a7047bb5f3 </ci>
              </apply>
            </apply>
          </math>
        </kineticLaw>
      </reaction>
      <reaction id="mw6cff2f04_d17a_4035_99c6_117add0632c5" name="v183 ErbB4:Inh  -> ErbB4:Inh  k6b kd6b" fast="false">
        <listOfReactants>
          <speciesReference species="mwad5a4e19_854a_4541_8864_de44f3ff5aad"/>
        </listOfReactants>
        <listOfProducts>
          <speciesReference species="mw574d6eba_ad9d_4fae_9312_ee08fc41ae2d"/>
        </listOfProducts>
        <kineticLaw>
          <math xmlns="http://www.w3.org/1998/Math/MathML">
            <apply>
              <minus/>
              <apply>
                <times/>
                <ci> mwe0bb20c1_ce5b_41ad_bb6f_01859fc7c81a </ci>
                <ci> mwad5a4e19_854a_4541_8864_de44f3ff5aad </ci>
              </apply>
              <apply>
                <times/>
                <ci> mw9c3fc94a_f86d_4703_a051_139207f899dc </ci>
                <ci> mw574d6eba_ad9d_4fae_9312_ee08fc41ae2d </ci>
              </apply>
            </apply>
          </math>
        </kineticLaw>
      </reaction>
      <reaction id="mw4c734893_3e77_430f_9f93_2aaf89d58160" name="v184 (ErbB4:ErbB2)#P:GAP:(Shc#P)  -> (ErbB4:ErbB2)#P:GAP:(Shc#P)  k6b kd6b" fast="false">
        <listOfReactants>
          <speciesReference species="mw1122bfd0_c524_4cb4_ad6c_7ae8bd0d4fb8"/>
        </listOfReactants>
        <listOfProducts>
          <speciesReference species="mw5a1eb3fc_11f3_4e24_9997_ef41627d6b8d"/>
        </listOfProducts>
        <kineticLaw>
          <math xmlns="http://www.w3.org/1998/Math/MathML">
            <apply>
              <minus/>
              <apply>
                <times/>
                <ci> mwe0bb20c1_ce5b_41ad_bb6f_01859fc7c81a </ci>
                <ci> mw1122bfd0_c524_4cb4_ad6c_7ae8bd0d4fb8 </ci>
              </apply>
              <apply>
                <times/>
                <ci> mw9c3fc94a_f86d_4703_a051_139207f899dc </ci>
                <ci> mw5a1eb3fc_11f3_4e24_9997_ef41627d6b8d </ci>
              </apply>
            </apply>
          </math>
        </kineticLaw>
      </reaction>
      <reaction id="mw68051100_fd27_4640_b94d_62b1fbe2eda6" name="v185 (ErbB1:ErbB2)#P  -> (ErbB1:ErbB2)#P  k7 kd7" fast="false">
        <listOfReactants>
          <speciesReference species="mw6f832c41_8845_4592_ad5b_e7ee0ad4d6d6"/>
        </listOfReactants>
        <listOfProducts>
          <speciesReference species="mw6c0d23e0_c728_4e3a_9aec_692a4ccb9267"/>
        </listOfProducts>
        <kineticLaw>
          <math xmlns="http://www.w3.org/1998/Math/MathML">
            <apply>
              <minus/>
              <apply>
                <times/>
                <ci> mwd075ccc8_5d94_4f41_bbf3_0179e4acfefe </ci>
                <ci> mw6f832c41_8845_4592_ad5b_e7ee0ad4d6d6 </ci>
              </apply>
              <apply>
                <times/>
                <ci> mw2b35d79d_49d7_4a0a_bcda_f3b704490d1a </ci>
                <ci> mw6c0d23e0_c728_4e3a_9aec_692a4ccb9267 </ci>
              </apply>
            </apply>
          </math>
        </kineticLaw>
      </reaction>
      <reaction id="mwa6d00cf3_abcd_425b_a2ba_01459097e765" name="v186 (ErbB1:ErbB3)#P  -> (ErbB1:ErbB3)#P  k7 kd7" fast="false">
        <listOfReactants>
          <speciesReference species="mw3117ed9e_315d_4257_a98e_e9571ce2f2c2"/>
        </listOfReactants>
        <listOfProducts>
          <speciesReference species="mw8b5f73c2_7a86_49b7_821e_59b2eaa84903"/>
        </listOfProducts>
        <kineticLaw>
          <math xmlns="http://www.w3.org/1998/Math/MathML">
            <apply>
              <minus/>
              <apply>
                <times/>
                <ci> mwd075ccc8_5d94_4f41_bbf3_0179e4acfefe </ci>
                <ci> mw3117ed9e_315d_4257_a98e_e9571ce2f2c2 </ci>
              </apply>
              <apply>
                <times/>
                <ci> mw2b35d79d_49d7_4a0a_bcda_f3b704490d1a </ci>
                <ci> mw8b5f73c2_7a86_49b7_821e_59b2eaa84903 </ci>
              </apply>
            </apply>
          </math>
        </kineticLaw>
      </reaction>
      <reaction id="mw3fe8a192_0ba2_4994_9104_426381a0f60f" name="v187 (ErbB1:ErbB4)#P  -> (ErbB1:ErbB4)#P  k7 kd7" fast="false">
        <listOfReactants>
          <speciesReference species="mw59521194_53be_4de6_9df2_ab773ed12aae"/>
        </listOfReactants>
        <listOfProducts>
          <speciesReference species="mw4f593e77_b2fc_4d49_a698_b754ae4df640"/>
        </listOfProducts>
        <kineticLaw>
          <math xmlns="http://www.w3.org/1998/Math/MathML">
            <apply>
              <minus/>
              <apply>
                <times/>
                <ci> mwd075ccc8_5d94_4f41_bbf3_0179e4acfefe </ci>
                <ci> mw59521194_53be_4de6_9df2_ab773ed12aae </ci>
              </apply>
              <apply>
                <times/>
                <ci> mw2b35d79d_49d7_4a0a_bcda_f3b704490d1a </ci>
                <ci> mw4f593e77_b2fc_4d49_a698_b754ae4df640 </ci>
              </apply>
            </apply>
          </math>
        </kineticLaw>
      </reaction>
      <reaction id="mwcec9c75c_8555_404f_86dd_0cfef9e80345" name="v188 2(ErbB2)#P -> 2(ErbB2)#P  k7 kd7" fast="false">
        <listOfReactants>
          <speciesReference species="mwccf08d7f_eb49_4ace_a1a9_f42865e816db"/>
        </listOfReactants>
        <listOfProducts>
          <speciesReference species="mw56d70e55_123f_4261_8447_76695937169c"/>
        </listOfProducts>
        <kineticLaw>
          <math xmlns="http://www.w3.org/1998/Math/MathML">
            <apply>
              <minus/>
              <apply>
                <times/>
                <ci> mwd075ccc8_5d94_4f41_bbf3_0179e4acfefe </ci>
                <ci> mwccf08d7f_eb49_4ace_a1a9_f42865e816db </ci>
              </apply>
              <apply>
                <times/>
                <ci> mw2b35d79d_49d7_4a0a_bcda_f3b704490d1a </ci>
                <ci> mw56d70e55_123f_4261_8447_76695937169c </ci>
              </apply>
            </apply>
          </math>
        </kineticLaw>
      </reaction>
      <reaction id="mwe0f42550_a570_4711_b680_11f1c0fba921" name="v189 (ErbB3:ErbB2)#P  -> (ErbB3:ErbB2)#P  k7 kd7" fast="false">
        <listOfReactants>
          <speciesReference species="mwaed00bd2_d75b_4084_bbf9_8c6265f970f8"/>
        </listOfReactants>
        <listOfProducts>
          <speciesReference species="mwa672c7fc_41a6_430f_8de6_70bcaf973514"/>
        </listOfProducts>
        <kineticLaw>
          <math xmlns="http://www.w3.org/1998/Math/MathML">
            <apply>
              <minus/>
              <apply>
                <times/>
                <ci> mwd075ccc8_5d94_4f41_bbf3_0179e4acfefe </ci>
                <ci> mwaed00bd2_d75b_4084_bbf9_8c6265f970f8 </ci>
              </apply>
              <apply>
                <times/>
                <ci> mw2b35d79d_49d7_4a0a_bcda_f3b704490d1a </ci>
                <ci> mwa672c7fc_41a6_430f_8de6_70bcaf973514 </ci>
              </apply>
            </apply>
          </math>
        </kineticLaw>
      </reaction>
      <reaction id="mw1cf67100_b8ff_4a6d_b9cb_574ea6dbb2f9" name="v190 (ErbB4:ErbB2)#P  -> (ErbB4:ErbB2)#P  k7 kd7" fast="false">
        <listOfReactants>
          <speciesReference species="mw39f89ad7_e9a2_4a77_b875_c151dccdcefb"/>
        </listOfReactants>
        <listOfProducts>
          <speciesReference species="mwd3cc19f1_5b05_40ef_9b6d_3c353dc0dfb4"/>
        </listOfProducts>
        <kineticLaw>
          <math xmlns="http://www.w3.org/1998/Math/MathML">
            <apply>
              <minus/>
              <apply>
                <times/>
                <ci> mwd075ccc8_5d94_4f41_bbf3_0179e4acfefe </ci>
                <ci> mw39f89ad7_e9a2_4a77_b875_c151dccdcefb </ci>
              </apply>
              <apply>
                <times/>
                <ci> mw2b35d79d_49d7_4a0a_bcda_f3b704490d1a </ci>
                <ci> mwd3cc19f1_5b05_40ef_9b6d_3c353dc0dfb4 </ci>
              </apply>
            </apply>
          </math>
        </kineticLaw>
      </reaction>
      <reaction id="mw7f920488_ad73_4c2a_91bd_72efdd1ee10f" name="v191 2(ErbB2)#P:GAP  -> 2(ErbB2)#P:GAP  k7 kd7" fast="false">
        <listOfReactants>
          <speciesReference species="mwc3505a04_8ffa_4333_826e_fde5879dc619"/>
        </listOfReactants>
        <listOfProducts>
          <speciesReference species="mw1aff4bc6_5781_4f0e_825b_c255db87c301"/>
        </listOfProducts>
        <kineticLaw>
          <math xmlns="http://www.w3.org/1998/Math/MathML">
            <apply>
              <minus/>
              <apply>
                <times/>
                <ci> mwd075ccc8_5d94_4f41_bbf3_0179e4acfefe </ci>
                <ci> mwc3505a04_8ffa_4333_826e_fde5879dc619 </ci>
              </apply>
              <apply>
                <times/>
                <ci> mw2b35d79d_49d7_4a0a_bcda_f3b704490d1a </ci>
                <ci> mw1aff4bc6_5781_4f0e_825b_c255db87c301 </ci>
              </apply>
            </apply>
          </math>
        </kineticLaw>
      </reaction>
      <reaction id="mw569ffa3a_64b1_43b7_9f5f_4d8447981bb7" name="v192 2(ErbB2)#P:GAP:Shc  -> 2(ErbB2)#P:GAP:Shc  k7 kd7" fast="false">
        <listOfReactants>
          <speciesReference species="mwbbf6c19b_fe80_435e_9e99_c51ec9a244cb"/>
        </listOfReactants>
        <listOfProducts>
          <speciesReference species="mwa57390a5_65a4_4463_b098_ef97473913e7"/>
        </listOfProducts>
        <kineticLaw>
          <math xmlns="http://www.w3.org/1998/Math/MathML">
            <apply>
              <minus/>
              <apply>
                <times/>
                <ci> mwd075ccc8_5d94_4f41_bbf3_0179e4acfefe </ci>
                <ci> mwbbf6c19b_fe80_435e_9e99_c51ec9a244cb </ci>
              </apply>
              <apply>
                <times/>
                <ci> mw2b35d79d_49d7_4a0a_bcda_f3b704490d1a </ci>
                <ci> mwa57390a5_65a4_4463_b098_ef97473913e7 </ci>
              </apply>
            </apply>
          </math>
        </kineticLaw>
      </reaction>
      <reaction id="mw20435b5d_8b56_41ea_a1b1_6d101c338207" name="v193 2(ErbB2)#P:GAP:(Shc#P)  -> 2(ErbB2)#P:GAP:(Shc#P)  k7 kd7" fast="false">
        <listOfReactants>
          <speciesReference species="mw90c6e78e_f553_47ec_a58c_0188ad842e3f"/>
        </listOfReactants>
        <listOfProducts>
          <speciesReference species="mw6a078bc4_f2fb_4de2_8a20_38bdb3565f96"/>
        </listOfProducts>
        <kineticLaw>
          <math xmlns="http://www.w3.org/1998/Math/MathML">
            <apply>
              <minus/>
              <apply>
                <times/>
                <ci> mwd075ccc8_5d94_4f41_bbf3_0179e4acfefe </ci>
                <ci> mw90c6e78e_f553_47ec_a58c_0188ad842e3f </ci>
              </apply>
              <apply>
                <times/>
                <ci> mw2b35d79d_49d7_4a0a_bcda_f3b704490d1a </ci>
                <ci> mw6a078bc4_f2fb_4de2_8a20_38bdb3565f96 </ci>
              </apply>
            </apply>
          </math>
        </kineticLaw>
      </reaction>
      <reaction id="mw14c59547_55ce_46b4_be22_8f8b1b73a650" name="v194 (ErbB1:ErbB2)#P +  GAP  -> (ErbB1:ErbB2)#P:GAP  k8b kd8b" fast="false">
        <listOfReactants>
          <speciesReference species="mw6c0d23e0_c728_4e3a_9aec_692a4ccb9267"/>
          <speciesReference species="mw408c083f_919a_4fe9_af4f_e38cf4d9bc58"/>
        </listOfReactants>
        <listOfProducts>
          <speciesReference species="mwb70f8360_dcb8_46cb_9099_d2bd16ae8bee"/>
        </listOfProducts>
        <kineticLaw>
          <math xmlns="http://www.w3.org/1998/Math/MathML">
            <apply>
              <minus/>
              <apply>
                <times/>
                <ci> mwc9e480a3_ed34_40ff_bfe7_241bfe63935c </ci>
                <ci> mw6c0d23e0_c728_4e3a_9aec_692a4ccb9267 </ci>
                <ci> mw408c083f_919a_4fe9_af4f_e38cf4d9bc58 </ci>
              </apply>
              <apply>
                <times/>
                <ci> mwd44e8563_4b9a_417f_af52_36ed04c6164b </ci>
                <ci> mwb70f8360_dcb8_46cb_9099_d2bd16ae8bee </ci>
              </apply>
            </apply>
          </math>
        </kineticLaw>
      </reaction>
      <reaction id="mw8dc8aaed_c39a_43aa_9f1c_bc578167009a" name="v195 (ErbB1:ErbB3)#P +  GAP  -> (ErbB1:ErbB3)#P:GAP  k8b kd8b" fast="false">
        <listOfReactants>
          <speciesReference species="mw8b5f73c2_7a86_49b7_821e_59b2eaa84903"/>
          <speciesReference species="mw408c083f_919a_4fe9_af4f_e38cf4d9bc58"/>
        </listOfReactants>
        <listOfProducts>
          <speciesReference species="mw21acba3e_2c71_47b6_9ada_fe98cc2bde5c"/>
        </listOfProducts>
        <kineticLaw>
          <math xmlns="http://www.w3.org/1998/Math/MathML">
            <apply>
              <minus/>
              <apply>
                <times/>
                <ci> mwc9e480a3_ed34_40ff_bfe7_241bfe63935c </ci>
                <ci> mw8b5f73c2_7a86_49b7_821e_59b2eaa84903 </ci>
                <ci> mw408c083f_919a_4fe9_af4f_e38cf4d9bc58 </ci>
              </apply>
              <apply>
                <times/>
                <ci> mwd44e8563_4b9a_417f_af52_36ed04c6164b </ci>
                <ci> mw21acba3e_2c71_47b6_9ada_fe98cc2bde5c </ci>
              </apply>
            </apply>
          </math>
        </kineticLaw>
      </reaction>
      <reaction id="mw45388e16_ab13_464a_b0d2_9daa161f4f82" name="v196 (ErbB1:ErbB4)#P +  GAP  -> (ErbB1:ErbB4)#P:GAP  k8b kd8b" fast="false">
        <listOfReactants>
          <speciesReference species="mw4f593e77_b2fc_4d49_a698_b754ae4df640"/>
          <speciesReference species="mw408c083f_919a_4fe9_af4f_e38cf4d9bc58"/>
        </listOfReactants>
        <listOfProducts>
          <speciesReference species="mw569314b2_34a8_4039_9785_ef8e153c2a1e"/>
        </listOfProducts>
        <kineticLaw>
          <math xmlns="http://www.w3.org/1998/Math/MathML">
            <apply>
              <minus/>
              <apply>
                <times/>
                <ci> mwc9e480a3_ed34_40ff_bfe7_241bfe63935c </ci>
                <ci> mw4f593e77_b2fc_4d49_a698_b754ae4df640 </ci>
                <ci> mw408c083f_919a_4fe9_af4f_e38cf4d9bc58 </ci>
              </apply>
              <apply>
                <times/>
                <ci> mwd44e8563_4b9a_417f_af52_36ed04c6164b </ci>
                <ci> mw569314b2_34a8_4039_9785_ef8e153c2a1e </ci>
              </apply>
            </apply>
          </math>
        </kineticLaw>
      </reaction>
      <reaction id="mw24c28b48_f4ce_4ab7_8489_1856581c7f26" name="v197 2(EGF:ErbB1)#P +  GAP  -> 2(EGF:ErbB1)#P:GAP  k8 kd8" fast="false">
        <listOfReactants>
          <speciesReference species="mw9b6c340e_9cee_4782_841e_bd53515c99d4"/>
          <speciesReference species="mw408c083f_919a_4fe9_af4f_e38cf4d9bc58"/>
        </listOfReactants>
        <listOfProducts>
          <speciesReference species="mwf77f3012_b854_4a3a_9d36_ffda00c368e2"/>
        </listOfProducts>
        <kineticLaw>
          <math xmlns="http://www.w3.org/1998/Math/MathML">
            <apply>
              <minus/>
              <apply>
                <times/>
                <ci> mw68576250_d846_4fd1_950b_28190b756859 </ci>
                <ci> mw9b6c340e_9cee_4782_841e_bd53515c99d4 </ci>
                <ci> mw408c083f_919a_4fe9_af4f_e38cf4d9bc58 </ci>
              </apply>
              <apply>
                <times/>
                <ci> mwb1fc26b9_e3f5_4250_8d2c_71d53ad20bf1 </ci>
                <ci> mwf77f3012_b854_4a3a_9d36_ffda00c368e2 </ci>
              </apply>
            </apply>
          </math>
        </kineticLaw>
      </reaction>
      <reaction id="mwae93b17d_9674_4e46_b946_647c28a773d0" name="v198 2(EGF:ErbB1)#P +  GAP  -> 2(EGF:ErbB1)#P:GAP  k8 kd8" fast="false">
        <listOfReactants>
          <speciesReference species="mw6ec01bf1_ff49_48b5_abf8_8e6f60e8ba80"/>
          <speciesReference species="mw408c083f_919a_4fe9_af4f_e38cf4d9bc58"/>
        </listOfReactants>
        <listOfProducts>
          <speciesReference species="mw1776e471_c6ae_40b3_828f_bdeefa7818a7"/>
        </listOfProducts>
        <kineticLaw>
          <math xmlns="http://www.w3.org/1998/Math/MathML">
            <apply>
              <minus/>
              <apply>
                <times/>
                <ci> mw68576250_d846_4fd1_950b_28190b756859 </ci>
                <ci> mw6ec01bf1_ff49_48b5_abf8_8e6f60e8ba80 </ci>
                <ci> mw408c083f_919a_4fe9_af4f_e38cf4d9bc58 </ci>
              </apply>
              <apply>
                <times/>
                <ci> mwb1fc26b9_e3f5_4250_8d2c_71d53ad20bf1 </ci>
                <ci> mw1776e471_c6ae_40b3_828f_bdeefa7818a7 </ci>
              </apply>
            </apply>
          </math>
        </kineticLaw>
      </reaction>
      <reaction id="mwc6c0e1b0_a7a2_4417_83bf_9a96f236c528" name="v199 (ErbB1:ErbB2)#P +  GAP  -> (ErbB1:ErbB2)#P:GAP  k8 kd8" fast="false">
        <listOfReactants>
          <speciesReference species="mw6f832c41_8845_4592_ad5b_e7ee0ad4d6d6"/>
          <speciesReference species="mw408c083f_919a_4fe9_af4f_e38cf4d9bc58"/>
        </listOfReactants>
        <listOfProducts>
          <speciesReference species="mwcc93c67e_0cbc_45ca_933a_d870d7f3e6dc"/>
        </listOfProducts>
        <kineticLaw>
          <math xmlns="http://www.w3.org/1998/Math/MathML">
            <apply>
              <minus/>
              <apply>
                <times/>
                <ci> mw68576250_d846_4fd1_950b_28190b756859 </ci>
                <ci> mw6f832c41_8845_4592_ad5b_e7ee0ad4d6d6 </ci>
                <ci> mw408c083f_919a_4fe9_af4f_e38cf4d9bc58 </ci>
              </apply>
              <apply>
                <times/>
                <ci> mwb1fc26b9_e3f5_4250_8d2c_71d53ad20bf1 </ci>
                <ci> mwcc93c67e_0cbc_45ca_933a_d870d7f3e6dc </ci>
              </apply>
            </apply>
          </math>
        </kineticLaw>
      </reaction>
      <reaction id="mw35488ea0_2cef_4681_8a15_664d28670872" name="v200 (ErbB1:ErbB3)#P +  GAP  -> (ErbB1:ErbB3)#P:GAP  k8b kd8b" fast="false">
        <listOfReactants>
          <speciesReference species="mw3117ed9e_315d_4257_a98e_e9571ce2f2c2"/>
          <speciesReference species="mw408c083f_919a_4fe9_af4f_e38cf4d9bc58"/>
        </listOfReactants>
        <listOfProducts>
          <speciesReference species="mw4897d581_77c8_4ceb_a968_93376c5d9624"/>
        </listOfProducts>
        <kineticLaw>
          <math xmlns="http://www.w3.org/1998/Math/MathML">
            <apply>
              <minus/>
              <apply>
                <times/>
                <ci> mwc9e480a3_ed34_40ff_bfe7_241bfe63935c </ci>
                <ci> mw3117ed9e_315d_4257_a98e_e9571ce2f2c2 </ci>
                <ci> mw408c083f_919a_4fe9_af4f_e38cf4d9bc58 </ci>
              </apply>
              <apply>
                <times/>
                <ci> mwd44e8563_4b9a_417f_af52_36ed04c6164b </ci>
                <ci> mw4897d581_77c8_4ceb_a968_93376c5d9624 </ci>
              </apply>
            </apply>
          </math>
        </kineticLaw>
      </reaction>
      <reaction id="mw269416c7_490c_44c5_82e4_71e1c61271bd" name="v201 (ErbB1:ErbB4)#P +  GAP  -> (ErbB1:ErbB4)#P:GAP  k8b kd8b" fast="false">
        <listOfReactants>
          <speciesReference species="mw59521194_53be_4de6_9df2_ab773ed12aae"/>
          <speciesReference species="mw408c083f_919a_4fe9_af4f_e38cf4d9bc58"/>
        </listOfReactants>
        <listOfProducts>
          <speciesReference species="mwd8f17119_4745_4f16_aa12_ba6252b97638"/>
        </listOfProducts>
        <kineticLaw>
          <math xmlns="http://www.w3.org/1998/Math/MathML">
            <apply>
              <minus/>
              <apply>
                <times/>
                <ci> mwc9e480a3_ed34_40ff_bfe7_241bfe63935c </ci>
                <ci> mw59521194_53be_4de6_9df2_ab773ed12aae </ci>
                <ci> mw408c083f_919a_4fe9_af4f_e38cf4d9bc58 </ci>
              </apply>
              <apply>
                <times/>
                <ci> mwd44e8563_4b9a_417f_af52_36ed04c6164b </ci>
                <ci> mwd8f17119_4745_4f16_aa12_ba6252b97638 </ci>
              </apply>
            </apply>
          </math>
        </kineticLaw>
      </reaction>
      <reaction id="mw81ba088f_583a_4f9c_8183_8cc9b37f5133" name="v202 GAP +  (ErbB3:ErbB2)#P  -> (ErbB3:ErbB2)#P:GAP  k8 kd8" fast="false">
        <listOfReactants>
          <speciesReference species="mw408c083f_919a_4fe9_af4f_e38cf4d9bc58"/>
          <speciesReference species="mwaed00bd2_d75b_4084_bbf9_8c6265f970f8"/>
        </listOfReactants>
        <listOfProducts>
          <speciesReference species="mw81cfcf79_ed89_41db_950e_0b20a03d33a4"/>
        </listOfProducts>
        <kineticLaw>
          <math xmlns="http://www.w3.org/1998/Math/MathML">
            <apply>
              <minus/>
              <apply>
                <times/>
                <ci> mw68576250_d846_4fd1_950b_28190b756859 </ci>
                <ci> mw408c083f_919a_4fe9_af4f_e38cf4d9bc58 </ci>
                <ci> mwaed00bd2_d75b_4084_bbf9_8c6265f970f8 </ci>
              </apply>
              <apply>
                <times/>
                <ci> mwb1fc26b9_e3f5_4250_8d2c_71d53ad20bf1 </ci>
                <ci> mw81cfcf79_ed89_41db_950e_0b20a03d33a4 </ci>
              </apply>
            </apply>
          </math>
        </kineticLaw>
      </reaction>
      <reaction id="mw830a7e39_06c9_4b45_92a5_6b31fe0ff3da" name="v203 GAP +  (ErbB4:ErbB2)#P  -> (ErbB4:ErbB2)#P:GAP  k8 kd8" fast="false">
        <listOfReactants>
          <speciesReference species="mw408c083f_919a_4fe9_af4f_e38cf4d9bc58"/>
          <speciesReference species="mw39f89ad7_e9a2_4a77_b875_c151dccdcefb"/>
        </listOfReactants>
        <listOfProducts>
          <speciesReference species="mwab01732c_cbd9_42a7_b96b_7aede7c963e9"/>
        </listOfProducts>
        <kineticLaw>
          <math xmlns="http://www.w3.org/1998/Math/MathML">
            <apply>
              <minus/>
              <apply>
                <times/>
                <ci> mw68576250_d846_4fd1_950b_28190b756859 </ci>
                <ci> mw408c083f_919a_4fe9_af4f_e38cf4d9bc58 </ci>
                <ci> mw39f89ad7_e9a2_4a77_b875_c151dccdcefb </ci>
              </apply>
              <apply>
                <times/>
                <ci> mwb1fc26b9_e3f5_4250_8d2c_71d53ad20bf1 </ci>
                <ci> mwab01732c_cbd9_42a7_b96b_7aede7c963e9 </ci>
              </apply>
            </apply>
          </math>
        </kineticLaw>
      </reaction>
      <reaction id="mwde8766f7_9872_4ee2_93b0_433afea2cec8" name="v204 GAP +  (ErbB3:ErbB2)#P  -> (ErbB3:ErbB2)#P:GAP  k8 kd8" fast="false">
        <listOfReactants>
          <speciesReference species="mw408c083f_919a_4fe9_af4f_e38cf4d9bc58"/>
          <speciesReference species="mwa672c7fc_41a6_430f_8de6_70bcaf973514"/>
        </listOfReactants>
        <listOfProducts>
          <speciesReference species="mw80852d25_c57f_4e32_ba13_b6d890a002a0"/>
        </listOfProducts>
        <kineticLaw>
          <math xmlns="http://www.w3.org/1998/Math/MathML">
            <apply>
              <minus/>
              <apply>
                <times/>
                <ci> mw68576250_d846_4fd1_950b_28190b756859 </ci>
                <ci> mw408c083f_919a_4fe9_af4f_e38cf4d9bc58 </ci>
                <ci> mwa672c7fc_41a6_430f_8de6_70bcaf973514 </ci>
              </apply>
              <apply>
                <times/>
                <ci> mwb1fc26b9_e3f5_4250_8d2c_71d53ad20bf1 </ci>
                <ci> mw80852d25_c57f_4e32_ba13_b6d890a002a0 </ci>
              </apply>
            </apply>
          </math>
        </kineticLaw>
      </reaction>
      <reaction id="mwd61d8b87_8173_4c41_9f14_72b3cd9ff478" name="v205 GAP +  (ErbB4:ErbB2)#P  -> (ErbB4:ErbB2)#P:GAP  k8 kd8" fast="false">
        <listOfReactants>
          <speciesReference species="mw408c083f_919a_4fe9_af4f_e38cf4d9bc58"/>
          <speciesReference species="mwd3cc19f1_5b05_40ef_9b6d_3c353dc0dfb4"/>
        </listOfReactants>
        <listOfProducts>
          <speciesReference species="mwa2d870c2_c1e3_48fc_a8c4_4bc5e8e528be"/>
        </listOfProducts>
        <kineticLaw>
          <math xmlns="http://www.w3.org/1998/Math/MathML">
            <apply>
              <minus/>
              <apply>
                <times/>
                <ci> mw68576250_d846_4fd1_950b_28190b756859 </ci>
                <ci> mw408c083f_919a_4fe9_af4f_e38cf4d9bc58 </ci>
                <ci> mwd3cc19f1_5b05_40ef_9b6d_3c353dc0dfb4 </ci>
              </apply>
              <apply>
                <times/>
                <ci> mwb1fc26b9_e3f5_4250_8d2c_71d53ad20bf1 </ci>
                <ci> mwa2d870c2_c1e3_48fc_a8c4_4bc5e8e528be </ci>
              </apply>
            </apply>
          </math>
        </kineticLaw>
      </reaction>
      <reaction id="mwf6d33960_403b_46e4_9497_10577a9fbf33" name="v206 2(ErbB2)#P +  GAP  -> 2(ErbB2)#P:GAP  k8 kd8" fast="false">
        <listOfReactants>
          <speciesReference species="mw56d70e55_123f_4261_8447_76695937169c"/>
          <speciesReference species="mw408c083f_919a_4fe9_af4f_e38cf4d9bc58"/>
        </listOfReactants>
        <listOfProducts>
          <speciesReference species="mw1aff4bc6_5781_4f0e_825b_c255db87c301"/>
        </listOfProducts>
        <kineticLaw>
          <math xmlns="http://www.w3.org/1998/Math/MathML">
            <apply>
              <minus/>
              <apply>
                <times/>
                <ci> mw68576250_d846_4fd1_950b_28190b756859 </ci>
                <ci> mw56d70e55_123f_4261_8447_76695937169c </ci>
                <ci> mw408c083f_919a_4fe9_af4f_e38cf4d9bc58 </ci>
              </apply>
              <apply>
                <times/>
                <ci> mwb1fc26b9_e3f5_4250_8d2c_71d53ad20bf1 </ci>
                <ci> mw1aff4bc6_5781_4f0e_825b_c255db87c301 </ci>
              </apply>
            </apply>
          </math>
        </kineticLaw>
      </reaction>
      <reaction id="mw8aefcae7_2ff1_4fd0_bc0a_e5360a51a67b" name="v207 2(ErbB2)#P +  GAP  -> 2(ErbB2)#P:GAP  k8 kd8" fast="false">
        <listOfReactants>
          <speciesReference species="mwccf08d7f_eb49_4ace_a1a9_f42865e816db"/>
          <speciesReference species="mw408c083f_919a_4fe9_af4f_e38cf4d9bc58"/>
        </listOfReactants>
        <listOfProducts>
          <speciesReference species="mwc3505a04_8ffa_4333_826e_fde5879dc619"/>
        </listOfProducts>
        <kineticLaw>
          <math xmlns="http://www.w3.org/1998/Math/MathML">
            <apply>
              <minus/>
              <apply>
                <times/>
                <ci> mw68576250_d846_4fd1_950b_28190b756859 </ci>
                <ci> mwccf08d7f_eb49_4ace_a1a9_f42865e816db </ci>
                <ci> mw408c083f_919a_4fe9_af4f_e38cf4d9bc58 </ci>
              </apply>
              <apply>
                <times/>
                <ci> mwb1fc26b9_e3f5_4250_8d2c_71d53ad20bf1 </ci>
                <ci> mwc3505a04_8ffa_4333_826e_fde5879dc619 </ci>
              </apply>
            </apply>
          </math>
        </kineticLaw>
      </reaction>
      <reaction id="mw5b7d830e_f766_4042_8206_ef953fd097ea" name="v208 ErbB1:ATP  +  EGF  -> EGF:ErbB1:ATP  k10b kd10" fast="false">
        <listOfReactants>
          <speciesReference species="mw15e2ba88_f4b3_4029_b2ab_11aceef06fa6"/>
          <speciesReference species="mwbbeb6ca1_c3d2_4a5e_8d13_7118d44213fe"/>
        </listOfReactants>
        <listOfProducts>
          <speciesReference species="mw5aed4043_e5d4_4387_8880_c81e3bc2c245"/>
        </listOfProducts>
        <kineticLaw>
          <math xmlns="http://www.w3.org/1998/Math/MathML">
            <apply>
              <minus/>
              <apply>
                <times/>
                <ci> mwc4c0f50c_ad9a_42a3_af69_7f376dd6bfb7 </ci>
                <ci> mw15e2ba88_f4b3_4029_b2ab_11aceef06fa6 </ci>
                <ci> mwbbeb6ca1_c3d2_4a5e_8d13_7118d44213fe </ci>
              </apply>
              <apply>
                <times/>
                <ci> mw55be0d34_8554_4676_9910_6f6fecba30ea </ci>
                <ci> mw5aed4043_e5d4_4387_8880_c81e3bc2c245 </ci>
              </apply>
            </apply>
          </math>
        </kineticLaw>
      </reaction>
      <reaction id="mwf465ff1a_8f69_40c7_80ae_8ea68f3de264" name="v209 ErbB3 +    -> (HRG:ErbB3)  k10b kd10" fast="false">
        <listOfReactants>
          <speciesReference species="mw9b1b235d_551a_47a1_97fe_de15dfa86102"/>
          <speciesReference species="mw1e3cd65b_8ee1_41ed_97b7_70291d68c7ed"/>
        </listOfReactants>
        <listOfProducts>
          <speciesReference species="mwe65bf0a5_d19b_4a52_8d17_7a0248895974"/>
        </listOfProducts>
        <kineticLaw>
          <math xmlns="http://www.w3.org/1998/Math/MathML">
            <apply>
              <minus/>
              <apply>
                <times/>
                <ci> mwc4c0f50c_ad9a_42a3_af69_7f376dd6bfb7 </ci>
                <ci> mw9b1b235d_551a_47a1_97fe_de15dfa86102 </ci>
                <ci> mw1e3cd65b_8ee1_41ed_97b7_70291d68c7ed </ci>
              </apply>
              <apply>
                <times/>
                <ci> mw55be0d34_8554_4676_9910_6f6fecba30ea </ci>
                <ci> mwe65bf0a5_d19b_4a52_8d17_7a0248895974 </ci>
              </apply>
            </apply>
          </math>
        </kineticLaw>
      </reaction>
      <reaction id="mw742a2a27_5c65_489a_b21f_2c7ef333e6db" name="v211 cPP +    -> cPP  k15 kd15" fast="false">
        <listOfReactants>
          <speciesReference species="mwc72954fe_db2b_46ca_bffd_1d6823e70cbe"/>
        </listOfReactants>
        <listOfProducts>
          <speciesReference species="mwb8c5a33b_a440_4816_9814_7fec9bdc8505"/>
        </listOfProducts>
        <kineticLaw>
          <math xmlns="http://www.w3.org/1998/Math/MathML">
            <apply>
              <minus/>
              <apply>
                <times/>
                <ci> mwf4442d44_702f_41d6_ae30_1ac509f31b90 </ci>
                <ci> mwc72954fe_db2b_46ca_bffd_1d6823e70cbe </ci>
              </apply>
              <apply>
                <times/>
                <ci> mw6ef23528_058d_49fb_951f_3a71024e3f76 </ci>
                <ci> mwb8c5a33b_a440_4816_9814_7fec9bdc8505 </ci>
              </apply>
            </apply>
          </math>
        </kineticLaw>
      </reaction>
      <reaction id="mwdd301fa7_2b41_4b48_8a76_60e7bb7d475d" name="v212 Grb2 +  2(EGF:ErbB1)#P:GAP  -> 2(EGF:ErbB1)#P:GAP:Grb2  k16 kd63" fast="false">
        <listOfReactants>
          <speciesReference species="mwa12302a9_512d_4523_8cda_978cc8b05240"/>
          <speciesReference species="mw1776e471_c6ae_40b3_828f_bdeefa7818a7"/>
        </listOfReactants>
        <listOfProducts>
          <speciesReference species="mwcdfe4c4e_7468_4d2d_8e8e_f2772a74deda"/>
        </listOfProducts>
        <kineticLaw>
          <math xmlns="http://www.w3.org/1998/Math/MathML">
            <apply>
              <minus/>
              <apply>
                <times/>
                <ci> mw2aaeb848_d251_44ee_889b_d149d10da2e9 </ci>
                <ci> mwa12302a9_512d_4523_8cda_978cc8b05240 </ci>
                <ci> mw1776e471_c6ae_40b3_828f_bdeefa7818a7 </ci>
              </apply>
              <apply>
                <times/>
                <ci> mw81776a62_3db7_488b_b3d3_e6cbb3f56c29 </ci>
                <ci> mwcdfe4c4e_7468_4d2d_8e8e_f2772a74deda </ci>
              </apply>
            </apply>
          </math>
        </kineticLaw>
      </reaction>
      <reaction id="mw21c2bef1_9a93_491f_878a_55ec57d2a2dd" name="v213 Grb2 +  (Shc#P)   -> (Shc#P):Grb2   k16 kd24" fast="false">
        <listOfReactants>
          <speciesReference species="mwa12302a9_512d_4523_8cda_978cc8b05240"/>
          <speciesReference species="mwf50a6e0b_6e08_44ae_af35_c3b887e2bbf0"/>
        </listOfReactants>
        <listOfProducts>
          <speciesReference species="mwf287780c_5a93_4d01_b41a_28193cdbc88d"/>
        </listOfProducts>
        <kineticLaw>
          <math xmlns="http://www.w3.org/1998/Math/MathML">
            <apply>
              <minus/>
              <apply>
                <times/>
                <ci> mw2aaeb848_d251_44ee_889b_d149d10da2e9 </ci>
                <ci> mwa12302a9_512d_4523_8cda_978cc8b05240 </ci>
                <ci> mwf50a6e0b_6e08_44ae_af35_c3b887e2bbf0 </ci>
              </apply>
              <apply>
                <times/>
                <ci> mw5c208201_6fab_4c8c_acac_4fab3d0f40c2 </ci>
                <ci> mwf287780c_5a93_4d01_b41a_28193cdbc88d </ci>
              </apply>
            </apply>
          </math>
        </kineticLaw>
      </reaction>
      <reaction id="mw06f8f018_f5fc_4c5e_8d9b_d8dd0a8756be" name="v214 Grb2 +  2(EGF:ErbB1)#P:GAP:(Shc#P)  -> 2(EGF:ErbB1)#P:GAP:(Shc#P):Grb2  k16 kd24" fast="false">
        <listOfReactants>
          <speciesReference species="mwa12302a9_512d_4523_8cda_978cc8b05240"/>
          <speciesReference species="mw30930301_4e39_48d8_af83_d8e6349ebe7d"/>
        </listOfReactants>
        <listOfProducts>
          <speciesReference species="mw03a7975b_2a5c_4cb2_9306_d094c29354c0"/>
        </listOfProducts>
        <kineticLaw>
          <math xmlns="http://www.w3.org/1998/Math/MathML">
            <apply>
              <minus/>
              <apply>
                <times/>
                <ci> mw2aaeb848_d251_44ee_889b_d149d10da2e9 </ci>
                <ci> mwa12302a9_512d_4523_8cda_978cc8b05240 </ci>
                <ci> mw30930301_4e39_48d8_af83_d8e6349ebe7d </ci>
              </apply>
              <apply>
                <times/>
                <ci> mw5c208201_6fab_4c8c_acac_4fab3d0f40c2 </ci>
                <ci> mw03a7975b_2a5c_4cb2_9306_d094c29354c0 </ci>
              </apply>
            </apply>
          </math>
        </kineticLaw>
      </reaction>
      <reaction id="mwba295354_41a0_4339_a5aa_8dd49b0eb5cc" name="v215 2(EGF:ErbB1)#P:GAP +  Grb2  -> 2(EGF:ErbB1)#P:GAP:Grb2  k16 kd63" fast="false">
        <listOfReactants>
[truncated: 717,852 more chars]
