# Supplementary material for: A specialized ODE integrator for the efficient computation of parameter sensitivities
Source: BMC Syst Biol. 2012 May 20;6:46. doi: 10.1186/1752-0509-6-46 (PMC3522561; doi:10.1186/1752-0509-6-46)
Supplement: Additional file 2 — Supplementary Source Code for A Specialized ODE Integrator for the Efficient Computation of Parameter Sensitivities. [file 1752-0509-6-46-S2.zip › ODESD_Integrator/SBMLconversion/allSBMLmodels/Borisov2009_90states.xml]

<?xml version="1.0" encoding="UTF-8"?>
<sbml xmlns="http://www.sbml.org/sbml/level2" metaid="metaid_0000001" level="2" version="1">
  <model metaid="metaid_0000002" id="InsEGFdiam_2008_10_03_debugged" name="Borisov2009 EGF Insulin Crosstalk">
    <notes>
      <body xmlns="http://www.w3.org/1999/xhtml">
        <p>This model is automatically converted from the Model BIOMD0000000223 by using <a href="http://sbml.org/Software/libSBML" target="_blank">libsbml</a>. According to the <a href="http://www.ebi.ac.uk/biomodels//legal.html">terms of use</a>, this generated model is not related with Model <a href="http://www.ebi.ac.uk/biomodels/models-main/publ/BIOMD0000000223.xml">BIOMD0000000223</a> any more.</p>
        <table>
          <tr>
            <td>
              <p>There is following warning during the conversion:</p>
              <ol style="color:red;">
                <li>SBML Level 2 Version 4 removed the requirement that all units be consistent.  This model contains units that produce inconsistencies and thus conversion to Level 2 Version 1 would produce an invalid model.
</li>
              </ol>
            </td>
          </tr>
        </table>
      </body>
    </notes>
    <annotation>
      <rdf:RDF xmlns:rdf="http://www.w3.org/1999/02/22-rdf-syntax-ns#" xmlns:dc="http://purl.org/dc/elements/1.1/" xmlns:dcterms="http://purl.org/dc/terms/" xmlns:vCard="http://www.w3.org/2001/vcard-rdf/3.0#" xmlns:bqbiol="http://biomodels.net/biology-qualifiers/" xmlns:bqmodel="http://biomodels.net/model-qualifiers/">
        <rdf:Description rdf:about="#metaid_0000002">
          <dc:creator rdf:parseType="Resource">
            <rdf:Bag>
              <rdf:li rdf:parseType="Resource">
                <vCard:N rdf:parseType="Resource">
                  <vCard:Family>Endler</vCard:Family>
                  <vCard:Given>Lukas</vCard:Given>
                </vCard:N>
                <vCard:EMAIL>lukas@ebi.ac.uk</vCard:EMAIL>
                <vCard:ORG>
                  <vCard:Orgname>EMBL-EBI</vCard:Orgname>
                </vCard:ORG>
              </rdf:li>
              <rdf:li rdf:parseType="Resource">
                <vCard:N rdf:parseType="Resource">
                  <vCard:Family>Borisov</vCard:Family>
                  <vCard:Given>Nikolay</vCard:Given>
                </vCard:N>
                <vCard:EMAIL>nikolay.borisov@jefferson.edu</vCard:EMAIL>
                <vCard:ORG>
                  <vCard:Orgname>Department of Pathology, Anatomy and Cell Biology, Thomas Jefferson University</vCard:Orgname>
                </vCard:ORG>
              </rdf:li>
            </rdf:Bag>
          </dc:creator>
          <dcterms:created rdf:parseType="Resource">
            <dcterms:W3CDTF>2009-07-09T11:00:31Z</dcterms:W3CDTF>
          </dcterms:created>
          <dcterms:modified rdf:parseType="Resource">
            <dcterms:W3CDTF>2009-08-21T17:43:33Z</dcterms:W3CDTF>
          </dcterms:modified>
          <bqmodel:is>
            <rdf:Bag>
              <rdf:li rdf:resource="urn:miriam:biomodels.db:BIOMD0000000223"/>
            </rdf:Bag>
          </bqmodel:is>
          <bqmodel:is>
            <rdf:Bag>
              <rdf:li rdf:resource="urn:miriam:biomodels.db:MODEL6194251662"/>
            </rdf:Bag>
          </bqmodel:is>
          <bqmodel:isDescribedBy>
            <rdf:Bag>
              <rdf:li rdf:resource="urn:miriam:pubmed:19357636"/>
            </rdf:Bag>
          </bqmodel:isDescribedBy>
          <bqbiol:occursIn>
            <rdf:Bag>
              <rdf:li rdf:resource="urn:miriam:taxonomy:9606"/>
            </rdf:Bag>
          </bqbiol:occursIn>
          <bqbiol:hasVersion>
            <rdf:Bag>
              <rdf:li rdf:resource="urn:miriam:kegg.pathway:hsa04910"/>
              <rdf:li rdf:resource="urn:miriam:kegg.pathway:hsa04012"/>
            </rdf:Bag>
          </bqbiol:hasVersion>
          <bqbiol:hasVersion>
            <rdf:Bag>
              <rdf:li rdf:resource="urn:miriam:obo.go:GO%3A0008286"/>
              <rdf:li rdf:resource="urn:miriam:obo.go:GO%3A0007173"/>
            </rdf:Bag>
          </bqbiol:hasVersion>
          <bqbiol:hasVersion>
            <rdf:Bag>
              <rdf:li rdf:resource="urn:miriam:reactome:REACT_498"/>
              <rdf:li rdf:resource="urn:miriam:reactome:REACT_9417"/>
            </rdf:Bag>
          </bqbiol:hasVersion>
        </rdf:Description>
      </rdf:RDF>
    </annotation>
    <listOfUnitDefinitions>
      <unitDefinition metaid="metaid_0000393" id="substance" name="nanomole">
        <listOfUnits>
          <unit kind="mole" scale="-9"/>
        </listOfUnits>
      </unitDefinition>
      <unitDefinition metaid="metaid_0000394" id="time" name="seconds">
        <listOfUnits>
          <unit kind="second"/>
        </listOfUnits>
      </unitDefinition>
      <unitDefinition metaid="metaid_0000395" id="nM" name="nM">
        <listOfUnits>
          <unit kind="mole" scale="-9"/>
          <unit kind="litre" exponent="-1"/>
        </listOfUnits>
      </unitDefinition>
      <unitDefinition metaid="metaid_0001395" id="per_nM" name="per_nM">
        <listOfUnits>
          <unit kind="mole" exponent="-1" scale="-9"/>
          <unit kind="litre"/>
        </listOfUnits>
      </unitDefinition>
      <unitDefinition metaid="metaid_0000396" id="per_sec" name="per second">
        <listOfUnits>
          <unit kind="second" exponent="-1"/>
        </listOfUnits>
      </unitDefinition>
      <unitDefinition metaid="metaid_0000397" id="nM_per_s" name="nM per sec">
        <listOfUnits>
          <unit kind="mole" scale="-9"/>
          <unit kind="litre" exponent="-1"/>
          <unit kind="second" exponent="-1"/>
        </listOfUnits>
      </unitDefinition>
      <unitDefinition metaid="metaid_0000398" id="per_nMs" name="per nM per s">
        <listOfUnits>
          <unit kind="litre"/>
          <unit kind="mole" exponent="-1" scale="-9"/>
          <unit kind="second" exponent="-1"/>
        </listOfUnits>
      </unitDefinition>
    </listOfUnitDefinitions>
    <listOfCompartments>
      <compartment metaid="metaid_0000165" id="cell" name="cell" size="1">
        <annotation>
          <rdf:RDF xmlns:rdf="http://www.w3.org/1999/02/22-rdf-syntax-ns#" xmlns:dc="http://purl.org/dc/elements/1.1/" xmlns:dcterms="http://purl.org/dc/terms/" xmlns:vCard="http://www.w3.org/2001/vcard-rdf/3.0#" xmlns:bqbiol="http://biomodels.net/biology-qualifiers/" xmlns:bqmodel="http://biomodels.net/model-qualifiers/">
            <rdf:Description rdf:about="#metaid_0000165">
              <bqbiol:is>
                <rdf:Bag>
                  <rdf:li rdf:resource="urn:miriam:obo.go:GO%3A0005623"/>
                </rdf:Bag>
              </bqbiol:is>
            </rdf:Description>
          </rdf:RDF>
        </annotation>
      </compartment>
      <compartment metaid="metaid_0000166" id="extra" name="extracellular space" size="34"/>
    </listOfCompartments>
    <listOfSpecies>
      <species metaid="metaid_0000167" id="EGF" compartment="extra" initialConcentration="1">
        <annotation>
          <rdf:RDF xmlns:rdf="http://www.w3.org/1999/02/22-rdf-syntax-ns#" xmlns:dc="http://purl.org/dc/elements/1.1/" xmlns:dcterms="http://purl.org/dc/terms/" xmlns:vCard="http://www.w3.org/2001/vcard-rdf/3.0#" xmlns:bqbiol="http://biomodels.net/biology-qualifiers/" xmlns:bqmodel="http://biomodels.net/model-qualifiers/">
            <rdf:Description rdf:about="#metaid_0000167">
              <bqbiol:isVersionOf>
                <rdf:Bag>
                  <rdf:li rdf:resource="urn:miriam:uniprot:P01133"/>
                  <rdf:li rdf:resource="urn:miriam:reactome:REACT_9610"/>
                </rdf:Bag>
              </bqbiol:isVersionOf>
            </rdf:Description>
          </rdf:RDF>
        </annotation>
      </species>
      <species metaid="metaid_0000168" id="I" compartment="extra" initialConcentration="0">
        <annotation>
          <rdf:RDF xmlns:rdf="http://www.w3.org/1999/02/22-rdf-syntax-ns#" xmlns:dc="http://purl.org/dc/elements/1.1/" xmlns:dcterms="http://purl.org/dc/terms/" xmlns:vCard="http://www.w3.org/2001/vcard-rdf/3.0#" xmlns:bqbiol="http://biomodels.net/biology-qualifiers/" xmlns:bqmodel="http://biomodels.net/model-qualifiers/">
            <rdf:Description rdf:about="#metaid_0000168">
              <bqbiol:isVersionOf>
                <rdf:Bag>
                  <rdf:li rdf:resource="urn:miriam:uniprot:P01308"/>
                  <rdf:li rdf:resource="urn:miriam:reactome:REACT_5828"/>
                </rdf:Bag>
              </bqbiol:isVersionOf>
            </rdf:Description>
          </rdf:RDF>
        </annotation>
      </species>
      <species metaid="metaid_0000169" id="RE" compartment="cell" initialConcentration="0">
        <annotation>
          <rdf:RDF xmlns:rdf="http://www.w3.org/1999/02/22-rdf-syntax-ns#" xmlns:dc="http://purl.org/dc/elements/1.1/" xmlns:dcterms="http://purl.org/dc/terms/" xmlns:vCard="http://www.w3.org/2001/vcard-rdf/3.0#" xmlns:bqbiol="http://biomodels.net/biology-qualifiers/" xmlns:bqmodel="http://biomodels.net/model-qualifiers/">
            <rdf:Description rdf:about="#metaid_0000169">
              <bqbiol:hasPart>
                <rdf:Bag>
                  <rdf:li rdf:resource="urn:miriam:uniprot:P01133"/>
                  <rdf:li rdf:resource="urn:miriam:uniprot:P00533"/>
                </rdf:Bag>
              </bqbiol:hasPart>
            </rdf:Description>
          </rdf:RDF>
        </annotation>
      </species>
      <species metaid="metaid_0000170" id="Rd" compartment="cell" initialConcentration="0">
        <annotation>
          <rdf:RDF xmlns:rdf="http://www.w3.org/1999/02/22-rdf-syntax-ns#" xmlns:dc="http://purl.org/dc/elements/1.1/" xmlns:dcterms="http://purl.org/dc/terms/" xmlns:vCard="http://www.w3.org/2001/vcard-rdf/3.0#" xmlns:bqbiol="http://biomodels.net/biology-qualifiers/" xmlns:bqmodel="http://biomodels.net/model-qualifiers/">
            <rdf:Description rdf:about="#metaid_0000170">
              <bqbiol:isVersionOf>
                <rdf:Bag>
                  <rdf:li rdf:resource="urn:miriam:uniprot:P00533"/>
                  <rdf:li rdf:resource="urn:miriam:uniprot:P01133"/>
                </rdf:Bag>
              </bqbiol:isVersionOf>
            </rdf:Description>
          </rdf:RDF>
        </annotation>
      </species>
      <species metaid="metaid_0000171" id="Rp" compartment="cell" initialConcentration="0">
        <annotation>
          <rdf:RDF xmlns:rdf="http://www.w3.org/1999/02/22-rdf-syntax-ns#" xmlns:dc="http://purl.org/dc/elements/1.1/" xmlns:dcterms="http://purl.org/dc/terms/" xmlns:vCard="http://www.w3.org/2001/vcard-rdf/3.0#" xmlns:bqbiol="http://biomodels.net/biology-qualifiers/" xmlns:bqmodel="http://biomodels.net/model-qualifiers/">
            <rdf:Description rdf:about="#metaid_0000171">
              <bqbiol:isVersionOf>
                <rdf:Bag>
                  <rdf:li rdf:resource="urn:miriam:uniprot:P00533"/>
                  <rdf:li rdf:resource="urn:miriam:uniprot:P01133"/>
                </rdf:Bag>
              </bqbiol:isVersionOf>
            </rdf:Description>
          </rdf:RDF>
        </annotation>
      </species>
      <species metaid="metaid_0000172" id="GS" compartment="cell" initialConcentration="200"/>
      <species metaid="metaid_0000173" id="Rp_GS" compartment="cell" initialConcentration="0">
        <annotation>
          <rdf:RDF xmlns:rdf="http://www.w3.org/1999/02/22-rdf-syntax-ns#" xmlns:dc="http://purl.org/dc/elements/1.1/" xmlns:dcterms="http://purl.org/dc/terms/" xmlns:vCard="http://www.w3.org/2001/vcard-rdf/3.0#" xmlns:bqbiol="http://biomodels.net/biology-qualifiers/" xmlns:bqmodel="http://biomodels.net/model-qualifiers/">
            <rdf:Description rdf:about="#metaid_0000173">
              <bqbiol:hasPart>
                <rdf:Bag>
                  <rdf:li rdf:resource="urn:miriam:uniprot:P00533"/>
                </rdf:Bag>
              </bqbiol:hasPart>
            </rdf:Description>
          </rdf:RDF>
        </annotation>
      </species>
      <species metaid="metaid_0000174" id="Shc" compartment="cell" initialConcentration="270"/>
      <species metaid="metaid_0000175" id="Rp_Shc" compartment="cell" initialConcentration="0">
        <annotation>
          <rdf:RDF xmlns:rdf="http://www.w3.org/1999/02/22-rdf-syntax-ns#" xmlns:dc="http://purl.org/dc/elements/1.1/" xmlns:dcterms="http://purl.org/dc/terms/" xmlns:vCard="http://www.w3.org/2001/vcard-rdf/3.0#" xmlns:bqbiol="http://biomodels.net/biology-qualifiers/" xmlns:bqmodel="http://biomodels.net/model-qualifiers/">
            <rdf:Description rdf:about="#metaid_0000175">
              <bqbiol:hasPart>
                <rdf:Bag>
                  <rdf:li rdf:resource="urn:miriam:uniprot:P00533"/>
                </rdf:Bag>
              </bqbiol:hasPart>
            </rdf:Description>
          </rdf:RDF>
        </annotation>
      </species>
      <species metaid="metaid_0000176" id="Rp_pShc" compartment="cell" initialConcentration="0"/>
      <species metaid="metaid_0000177" id="pShc" compartment="cell" initialConcentration="0"/>
      <species metaid="metaid_0000178" id="Rp_pShc_GS" compartment="cell" initialConcentration="0"/>
      <species metaid="metaid_0000179" id="PI3K" compartment="cell" initialConcentration="200"/>
      <species metaid="metaid_0000180" id="Rp_PI3K" compartment="cell" initialConcentration="0"/>
      <species metaid="metaid_0000181" id="RasGAP" compartment="cell" initialConcentration="50"/>
      <species metaid="metaid_0000182" id="Rp_RasGAP" compartment="cell" initialConcentration="0"/>
      <species metaid="metaid_0000183" id="IRL" compartment="cell" initialConcentration="0"/>
      <species metaid="metaid_0000184" id="IRp" compartment="cell" initialConcentration="0"/>
      <species metaid="metaid_0000185" id="IRp_PI3K" compartment="cell" initialConcentration="0"/>
      <species metaid="metaid_0000186" id="IRp_RasGAP" compartment="cell" initialConcentration="0"/>
      <species metaid="metaid_0000187" id="IRS" compartment="cell" initialConcentration="300"/>
      <species metaid="metaid_0000188" id="IRp_IRS" compartment="cell" initialConcentration="0"/>
      <species metaid="metaid_0000189" id="IRp_IRSp" compartment="cell" initialConcentration="0"/>
      <species metaid="metaid_0000190" id="IRSp" compartment="cell" initialConcentration="0"/>
      <species metaid="metaid_0000191" id="iSrc" compartment="cell" initialConcentration="518"/>
      <species metaid="metaid_0000192" id="mIRS" compartment="cell" initialConcentration="0"/>
      <species metaid="metaid_0000193" id="mIRSp" compartment="cell" initialConcentration="0"/>
      <species metaid="metaid_0000194" id="mIRSp_GS" compartment="cell" initialConcentration="0"/>
      <species metaid="metaid_0000195" id="mIRSp_PI3K" compartment="cell" initialConcentration="0"/>
      <species metaid="metaid_0000196" id="SHP2" compartment="cell" initialConcentration="300"/>
      <species metaid="metaid_0000197" id="mIRSp_SHP2" compartment="cell" initialConcentration="0"/>
      <species metaid="metaid_0000198" id="GAB" compartment="cell" initialConcentration="225"/>
      <species metaid="metaid_0000199" id="mGAB" compartment="cell" initialConcentration="0"/>
      <species metaid="metaid_0000200" id="mGABp" compartment="cell" initialConcentration="0"/>
      <species metaid="metaid_0000201" id="mGABp_GS" compartment="cell" initialConcentration="0"/>
      <species metaid="metaid_0000202" id="mGABp_PI3K" compartment="cell" initialConcentration="0"/>
      <species metaid="metaid_0000203" id="mGABp_SHP2" compartment="cell" initialConcentration="0"/>
      <species metaid="metaid_0000204" id="mGABp_pSHP2" compartment="cell" initialConcentration="0"/>
      <species metaid="metaid_0000205" id="PIP3" compartment="cell" initialConcentration="0"/>
      <species metaid="metaid_0000206" id="dRas" compartment="cell" initialConcentration="150"/>
      <species metaid="metaid_0000207" id="Raf" compartment="cell" initialConcentration="100"/>
      <species metaid="metaid_0000208" id="aRaf" compartment="cell" initialConcentration="0"/>
      <species metaid="metaid_0000209" id="Mek" compartment="cell" initialConcentration="200"/>
      <species metaid="metaid_0000210" id="Erk" compartment="cell" initialConcentration="400"/>
      <species metaid="metaid_0000211" id="pErk" compartment="cell" initialConcentration="0"/>
      <species metaid="metaid_0000212" id="PDK1" compartment="cell" initialConcentration="100"/>
      <species metaid="metaid_0000213" id="Akt" compartment="cell" initialConcentration="100"/>
      <species metaid="metaid_0000214" id="pAkt" compartment="cell" initialConcentration="0"/>
      <species metaid="metaid_0000215" id="mTOR" compartment="cell" initialConcentration="100"/>
      <species metaid="metaid_0000216" id="Null" compartment="cell" initialConcentration="0"/>
      <species metaid="metaid_0000217" id="aaRaf" compartment="cell" initialConcentration="0"/>
      <species metaid="metaid_0000218" id="PKA" compartment="cell" initialConcentration="100"/>
      <species metaid="metaid_0000219" id="pShc_GS" compartment="cell" initialConcentration="0"/>
      <species metaid="metaid_0000220" id="ppMek" compartment="cell" initialConcentration="0"/>
      <species metaid="metaid_0000221" id="mGABp_pSHP2_GS" compartment="cell" initialConcentration="0"/>
      <species metaid="metaid_0000222" id="R" compartment="cell" initialConcentration="100"/>
      <species metaid="metaid_0000223" id="ppErk" compartment="cell" initialConcentration="0"/>
      <species metaid="metaid_0000224" id="IR" compartment="cell" initialConcentration="150"/>
      <species metaid="metaid_0000225" id="mPDK1" compartment="cell" initialConcentration="0"/>
      <species metaid="metaid_0000226" id="tRas" compartment="cell" initialConcentration="0"/>
      <species metaid="metaid_0000227" id="tRas_PI3K" compartment="cell" initialConcentration="0"/>
      <species metaid="metaid_0000228" id="ppAkt" compartment="cell" initialConcentration="0"/>
      <species metaid="metaid_0000229" id="mGABp_RasGAP" compartment="cell" initialConcentration="0"/>
      <species metaid="metaid_0000230" id="amTOR" compartment="cell" initialConcentration="0"/>
      <species metaid="metaid_0000231" id="iGS" compartment="cell" initialConcentration="0"/>
      <species metaid="metaid_0000232" id="imGAB" compartment="cell" initialConcentration="0"/>
      <species metaid="metaid_0000233" id="imIRS" compartment="cell" initialConcentration="0"/>
      <species metaid="metaid_0000234" id="aSrc" compartment="cell" initialConcentration="0"/>
      <species metaid="metaid_0000235" id="Ri" compartment="cell" initialConcentration="0"/>
      <species metaid="metaid_0000236" id="IRi" compartment="cell" initialConcentration="0"/>
      <species metaid="metaid_0000237" id="iPX" compartment="cell" initialConcentration="200"/>
      <species metaid="metaid_0000238" id="aPX" compartment="cell" initialConcentration="0"/>
      <species metaid="metaid_0000239" id="aPX_GS" compartment="cell" initialConcentration="0"/>
      <species metaid="metaid_0000240" id="IRSp_PI3K" compartment="cell" initialConcentration="0"/>
      <species metaid="metaid_0000241" id="IRSp_GS" compartment="cell" initialConcentration="0"/>
      <species metaid="metaid_0000242" id="IRSp_SHP2" compartment="cell" initialConcentration="0"/>
      <species metaid="metaid_0000243" id="GABp" compartment="cell" initialConcentration="0"/>
      <species metaid="metaid_0000244" id="GABp_PI3K" compartment="cell" initialConcentration="0"/>
      <species metaid="metaid_0000245" id="GABp_GS" compartment="cell" initialConcentration="0"/>
      <species metaid="metaid_0000246" id="GABp_RasGAP" compartment="cell" initialConcentration="0"/>
      <species metaid="metaid_0000247" id="GABp_SHP2" compartment="cell" initialConcentration="0"/>
      <species metaid="metaid_0000248" id="GABp_pSHP2" compartment="cell" initialConcentration="0"/>
      <species metaid="metaid_0000249" id="GABp_pSHP2_GS" compartment="cell" initialConcentration="0"/>
      <species metaid="metaid_0000250" id="imGABp" compartment="cell" initialConcentration="0"/>
      <species metaid="metaid_0000251" id="bRasGAP" compartment="cell" initialConcentration="1e-05"/>
      <species metaid="metaid_0000252" id="phosphorylated_Akt" compartment="cell"/>
    </listOfSpecies>
    <listOfParameters>
      <parameter metaid="metaid_0000003" id="EGF_tot" value="3.4" units="nM" constant="false"/>
      <parameter metaid="metaid_0000004" id="k1" value="0.068" units="per_nMs"/>
      <parameter metaid="metaid_0000005" id="Kd1" value="0.58824" units="nM"/>
      <parameter metaid="metaid_0000006" id="k2" value="0.033" units="per_nMs"/>
      <parameter metaid="metaid_0000007" id="Kd2" value="15" units="nM"/>
      <parameter metaid="metaid_0000008" id="k3" value="0.4" units="per_sec"/>
      <parameter metaid="metaid_0000009" id="k4" value="0.000666" units="per_nMs"/>
      <parameter metaid="metaid_0000010" id="Kd4" value="10" units="nM"/>
      <parameter metaid="metaid_0000011" id="Kd5" value="10" units="nM"/>
      <parameter metaid="metaid_0000012" id="k5" value="0.0133" units="per_nMs"/>
      <parameter metaid="metaid_0000013" id="k6" value="0.333" units="per_sec"/>
      <parameter metaid="metaid_0000014" id="k7" value="0.000666" units="per_nMs"/>
      <parameter metaid="metaid_0000015" id="Kd7" value="400" units="nM"/>
      <parameter metaid="metaid_0000016" id="V8" value="200" units="nM_per_s"/>
      <parameter metaid="metaid_0000017" id="Km8" value="100" units="nM"/>
      <parameter metaid="metaid_0000018" id="Kd9" value="10" units="nM"/>
      <parameter metaid="metaid_0000019" id="k9" value="0.00666" units="per_nMs"/>
      <parameter metaid="metaid_0000020" id="Kd10" value="400" units="nM"/>
      <parameter metaid="metaid_0000021" id="k10" value="0.0004" units="per_nMs"/>
      <parameter metaid="metaid_0000022" id="k11" value="0" units="per_nMs" constant="false"/>
      <parameter metaid="metaid_0000023" id="k12" value="0.00933" units="per_nMs"/>
      <parameter metaid="metaid_0000024" id="Kd12" value="12.45" units="nM"/>
      <parameter metaid="metaid_0000025" id="k13" value="6.66e-06" units="per_nMs"/>
      <parameter metaid="metaid_0000026" id="Kd13" value="200" units="nM"/>
      <parameter metaid="metaid_0000027" id="k17" value="0.000185" units="per_sec"/>
      <parameter metaid="metaid_0000028" id="k24" value="0.011322" units="per_nMs"/>
      <parameter metaid="metaid_0000029" id="Kd24" value="0.029412" units="nM"/>
      <parameter metaid="metaid_0000030" id="k25" value="1.66" units="per_sec"/>
      <parameter metaid="metaid_0000031" id="k26" value="0.00933" units="per_nMs"/>
      <parameter metaid="metaid_0000032" id="Kd26" value="124.5" units="nM"/>
      <parameter metaid="metaid_0000033" id="k27" value="6.66e-08" units="per_nMs"/>
      <parameter metaid="metaid_0000034" id="Kd27" value="2000000" units="nM"/>
      <parameter metaid="metaid_0000035" id="k28" value="0.1066" units="per_nMs"/>
      <parameter metaid="metaid_0000036" id="Kd28" value="3.75" units="nM"/>
      <parameter metaid="metaid_0000037" id="k29" value="0.66" units="per_sec"/>
      <parameter metaid="metaid_0000038" id="k30" value="0.0066" units="per_nMs"/>
      <parameter metaid="metaid_0000039" id="Kd30" value="10" units="nM"/>
      <parameter metaid="metaid_0000040" id="V31" value="333" units="nM_per_s"/>
      <parameter metaid="metaid_0000041" id="Km31" value="143.3" units="nM"/>
      <parameter metaid="metaid_0000042" id="kcat40" value="6.6" units="per_sec"/>
      <parameter metaid="metaid_0000043" id="Km40" value="110" units="nM"/>
      <parameter metaid="metaid_0000044" id="alpha40" value="0.00025" units="dimensionless"/>
      <parameter metaid="metaid_0000045" id="V41" value="6.66" units="nM_per_s"/>
      <parameter metaid="metaid_0000046" id="Km41" value="50" units="nM"/>
      <parameter metaid="metaid_0000047" id="k42" value="0.00666" units="per_nMs"/>
      <parameter metaid="metaid_0000048" id="Kd42" value="10" units="nM"/>
      <parameter metaid="metaid_0000049" id="kcat43" value="33.3" units="per_sec"/>
      <parameter metaid="metaid_0000050" id="Km43" value="150" units="nM"/>
      <parameter metaid="metaid_0000051" id="alpha43" value="0.05" units="dimensionless"/>
      <parameter metaid="metaid_0000052" id="Kd45" value="100000" units="nM"/>
      <parameter metaid="metaid_0000053" id="k45" value="0.000666" units="per_nMs"/>
      <parameter metaid="metaid_0000054" id="k46" value="0.00666" units="per_nMs"/>
      <parameter metaid="metaid_0000055" id="Kd46" value="1" units="nM"/>
      <parameter metaid="metaid_0000056" id="k47" value="0.000666" units="per_nMs"/>
      <parameter metaid="metaid_0000057" id="Kd47" value="1000" units="nM"/>
      <parameter metaid="metaid_0000058" id="k48" value="0.666" units="per_sec"/>
      <parameter metaid="metaid_0000059" id="k49" value="0.000666" units="per_nMs"/>
      <parameter metaid="metaid_0000060" id="Kd49" value="1" units="nM"/>
      <parameter metaid="metaid_0000061" id="kcat50" value="3333" units="per_sec"/>
      <parameter metaid="metaid_0000062" id="alpha50" value="0.0001" units="dimensionless"/>
      <parameter metaid="metaid_0000063" id="Km50" value="150" units="nM"/>
      <parameter metaid="metaid_0000064" id="V51" value="333" units="nM_per_s"/>
      <parameter metaid="metaid_0000065" id="Km51" value="130" units="nM"/>
      <parameter metaid="metaid_0000066" id="k52" value="0.002" units="per_nMs"/>
      <parameter metaid="metaid_0000067" id="Kd52" value="1" units="nM"/>
      <parameter metaid="metaid_0000068" id="k53" value="0.0133" units="per_nMs"/>
      <parameter metaid="metaid_0000069" id="Kd53" value="2.5" units="nM"/>
      <parameter metaid="metaid_0000070" id="k54" value="1e-05" units="per_nMs"/>
      <parameter metaid="metaid_0000071" id="Kd54" value="66666" units="nM"/>
      <parameter metaid="metaid_0000072" id="k55" value="0.000666" units="per_nMs"/>
      <parameter metaid="metaid_0000073" id="Kd55" value="100" units="nM"/>
      <parameter metaid="metaid_0000074" id="k56" value="0.666" units="per_sec"/>
      <parameter metaid="metaid_0000075" id="kcat57" value="0.133" units="per_sec"/>
      <parameter metaid="metaid_0000076" id="Km57" value="150" units="nM"/>
      <parameter metaid="metaid_0000077" id="V58" value="2" units="nM_per_s"/>
      <parameter metaid="metaid_0000078" id="Km58" value="130" units="nM"/>
      <parameter metaid="metaid_0000079" id="k59" value="0.01" units="per_nMs"/>
      <parameter metaid="metaid_0000080" id="Kd59" value="20" units="nM"/>
      <parameter metaid="metaid_0000081" id="k60" value="4.66" units="per_sec"/>
      <parameter metaid="metaid_0000082" id="k61" value="3.33" units="per_sec"/>
      <parameter metaid="metaid_0000083" id="kcat62" value="5.33" units="per_sec"/>
      <parameter metaid="metaid_0000084" id="Km62" value="50" units="nM"/>
      <parameter metaid="metaid_0000085" id="kcat63" value="20000" units="per_sec"/>
      <parameter metaid="metaid_0000086" id="Km63" value="50" units="nM"/>
      <parameter metaid="metaid_0000087" id="k64" value="0" units="per_nMs"/>
      <parameter metaid="metaid_0000088" id="k_64" value="2.5" units="per_sec"/>
      <parameter metaid="metaid_0000089" id="kcat65" value="0.1" units="per_sec"/>
      <parameter metaid="metaid_0000090" id="Km65" value="400" units="nM"/>
      <parameter metaid="metaid_0000091" id="kcat66" value="3.33" units="per_sec"/>
      <parameter metaid="metaid_0000092" id="Km66" value="10" units="nM"/>
      <parameter metaid="metaid_0000093" id="kcat67" value="0.666" units="per_sec"/>
      <parameter metaid="metaid_0000094" id="Km67" value="10000" units="nM"/>
      <parameter metaid="metaid_0000095" id="alpha67" value="1e-06" units="per_nMs"/>
      <parameter metaid="metaid_0000096" id="beta67" value="2" units="dimensionless"/>
      <parameter metaid="metaid_0000097" id="kcat68" value="0.133" units="per_sec"/>
      <parameter metaid="metaid_0000098" id="Km68" value="50" units="nM"/>
      <parameter metaid="metaid_0000099" id="V69" value="16.6" units="nM_per_s"/>
      <parameter metaid="metaid_0000100" id="Km69" value="675.299" units="nM"/>
      <parameter metaid="metaid_0000101" id="kcat70" value="0.333" units="per_sec"/>
      <parameter metaid="metaid_0000102" id="Km70" value="500" units="nM"/>
      <parameter metaid="metaid_0000103" id="kcat71" value="0.666" units="per_sec"/>
      <parameter metaid="metaid_0000104" id="Km71" value="500" units="nM"/>
      <parameter metaid="metaid_0000105" id="V72" value="33.3" units="nM_per_s"/>
      <parameter metaid="metaid_0000106" id="Km72" value="500" units="nM"/>
      <parameter metaid="metaid_0000107" id="V73" value="23.33" units="nM_per_s"/>
      <parameter metaid="metaid_0000108" id="Km73" value="500" units="nM"/>
      <parameter metaid="metaid_0000109" id="k74" value="0.00666" units="per_nMs"/>
      <parameter metaid="metaid_0000110" id="Kd74" value="100" units="nM"/>
      <parameter metaid="metaid_0000111" id="kcat75" value="4.66" units="per_sec"/>
      <parameter metaid="metaid_0000112" id="Km75" value="500" units="nM"/>
      <parameter metaid="metaid_0000113" id="V76" value="16.66" units="nM_per_s"/>
      <parameter metaid="metaid_0000114" id="Km76" value="1" units="nM"/>
      <parameter metaid="metaid_0000115" id="kcat77" value="0.666" units="per_sec"/>
      <parameter metaid="metaid_0000116" id="alpha77" value="0.5" units="dimensionless"/>
      <parameter metaid="metaid_0000117" id="Km77" value="100" units="nM"/>
      <parameter metaid="metaid_0000118" id="k_77" value="0.666" units="per_sec"/>
      <parameter metaid="metaid_0000119" id="kcat78" value="0.666" units="per_sec"/>
      <parameter metaid="metaid_0000120" id="Km78" value="100" units="nM"/>
      <parameter metaid="metaid_0000121" id="k_78" value="0.666" units="per_sec"/>
      <parameter metaid="metaid_0000122" id="kcat79" value="0.0466" units="per_sec"/>
      <parameter metaid="metaid_0000123" id="Km79" value="5000" units="nM"/>
      <parameter metaid="metaid_0000124" id="k_79" value="6.66e-05" units="per_sec"/>
      <parameter metaid="metaid_0000125" id="kcat80" value="0.04" units="per_sec"/>
      <parameter metaid="metaid_0000126" id="Km80" value="700" units="nM"/>
      <parameter metaid="metaid_0000127" id="k_80" value="6.66e-05" units="per_sec"/>
      <parameter metaid="metaid_0000128" id="kcat81" value="0.166" units="per_sec"/>
      <parameter metaid="metaid_0000129" id="Km81" value="300" units="nM"/>
      <parameter metaid="metaid_0000130" id="k_81" value="6.66e-05" units="per_sec"/>
      <parameter metaid="metaid_0000131" id="V_82" value="133" units="nM_per_s"/>
      <parameter metaid="metaid_0000132" id="Km82" value="50" units="nM"/>
      <parameter metaid="metaid_0000133" id="k83" value="0.0166" units="per_sec"/>
      <parameter metaid="metaid_0000134" id="V_84" value="333" units="nM_per_s"/>
      <parameter metaid="metaid_0000135" id="Km84" value="266" units="nM"/>
      <parameter metaid="metaid_0000136" id="k85" value="0.0166" units="per_sec"/>
      <parameter metaid="metaid_0000137" id="k111" value="0.0133" units="per_nMs"/>
      <parameter metaid="metaid_0000138" id="k118" value="0.001" units="per_sec"/>
      <parameter metaid="metaid_0000139" id="k_1" units="per_sec" constant="false"/>
      <parameter metaid="metaid_0000140" id="k_2" units="per_sec" constant="false"/>
      <parameter metaid="metaid_0000141" id="k_4" units="per_sec" constant="false"/>
      <parameter metaid="metaid_0000142" id="k_5" units="per_sec" constant="false"/>
      <parameter metaid="metaid_0000143" id="k_7" units="per_sec" constant="false"/>
      <parameter metaid="metaid_0000144" id="k_9" units="per_sec" constant="false"/>
      <parameter metaid="metaid_0000145" id="k_10" units="per_sec" constant="false"/>
      <parameter metaid="metaid_0000146" id="k_11" units="per_sec" constant="false"/>
      <parameter metaid="metaid_0000147" id="k_12" units="per_sec" constant="false"/>
      <parameter metaid="metaid_0000148" id="k_13" units="per_sec" constant="false"/>
      <parameter metaid="metaid_0000149" id="k_24" units="per_sec" constant="false"/>
      <parameter metaid="metaid_0000150" id="k_26" units="per_sec" constant="false"/>
      <parameter metaid="metaid_0000151" id="k_27" units="per_sec" constant="false"/>
      <parameter metaid="metaid_0000152" id="k_28" units="per_sec" constant="false"/>
      <parameter metaid="metaid_0000153" id="k_30" units="per_sec" constant="false"/>
      <parameter metaid="metaid_0000154" id="k_42" units="per_sec" constant="false"/>
      <parameter metaid="metaid_0000155" id="k_45" units="per_sec" constant="false"/>
      <parameter metaid="metaid_0000156" id="k_46" units="per_sec" constant="false"/>
      <parameter metaid="metaid_0000157" id="k_47" units="per_sec" constant="false"/>
      <parameter metaid="metaid_0000158" id="k_49" units="per_sec" constant="false"/>
      <parameter metaid="metaid_0000159" id="k_52" units="per_sec" constant="false"/>
      <parameter metaid="metaid_0000160" id="k_53" units="per_sec" constant="false"/>
      <parameter metaid="metaid_0000161" id="k_54" units="per_sec" constant="false"/>
      <parameter metaid="metaid_0000162" id="k_55" units="per_sec" constant="false"/>
      <parameter metaid="metaid_0000163" id="k_59" units="per_sec" constant="false"/>
      <parameter metaid="metaid_0000164" id="k_74" units="per_sec" constant="false"/>
    </listOfParameters>
    <listOfRules>
      <assignmentRule metaid="metaid_0000253" variable="phosphorylated_Akt">
        <math xmlns="http://www.w3.org/1998/Math/MathML">
          <apply>
            <plus/>
            <ci> pAkt </ci>
            <ci> ppAkt </ci>
          </apply>
        </math>
      </assignmentRule>
      <assignmentRule metaid="metaid_0000254" variable="EGF_tot">
        <math xmlns="http://www.w3.org/1998/Math/MathML">
          <apply>
            <plus/>
            <ci> EGF </ci>
            <apply>
              <times/>
              <apply>
                <plus/>
                <ci> RE </ci>
                <apply>
                  <times/>
                  <cn type="integer"> 2 </cn>
                  <apply>
                    <plus/>
                    <ci> Rd </ci>
                    <ci> Rp </ci>
                    <ci> Ri </ci>
                    <ci> Rp_GS </ci>
                    <ci> Rp_Shc </ci>
                    <ci> Rp_pShc </ci>
                    <ci> Rp_pShc_GS </ci>
                    <ci> Rp_PI3K </ci>
                    <ci> Rp_RasGAP </ci>
                  </apply>
                </apply>
              </apply>
              <apply>
                <divide/>
                <ci> cell </ci>
                <ci> extra </ci>
              </apply>
            </apply>
          </apply>
        </math>
      </assignmentRule>
      <assignmentRule metaid="metaid_0000255" variable="k_1">
        <math xmlns="http://www.w3.org/1998/Math/MathML">
          <apply>
            <times/>
            <ci> Kd1 </ci>
            <ci> k1 </ci>
          </apply>
        </math>
      </assignmentRule>
      <assignmentRule metaid="metaid_0000256" variable="k_2">
        <math xmlns="http://www.w3.org/1998/Math/MathML">
          <apply>
            <times/>
            <ci> Kd2 </ci>
            <ci> k2 </ci>
          </apply>
        </math>
      </assignmentRule>
      <assignmentRule metaid="metaid_0000257" variable="k_4">
        <math xmlns="http://www.w3.org/1998/Math/MathML">
          <apply>
            <times/>
            <ci> Kd4 </ci>
            <ci> k4 </ci>
          </apply>
        </math>
      </assignmentRule>
      <assignmentRule metaid="metaid_0000258" variable="k_5">
        <math xmlns="http://www.w3.org/1998/Math/MathML">
          <apply>
            <times/>
            <ci> Kd5 </ci>
            <ci> k5 </ci>
          </apply>
        </math>
      </assignmentRule>
      <assignmentRule metaid="metaid_0000259" variable="k_7">
        <math xmlns="http://www.w3.org/1998/Math/MathML">
          <apply>
            <times/>
            <ci> Kd7 </ci>
            <ci> k7 </ci>
          </apply>
        </math>
      </assignmentRule>
      <assignmentRule metaid="metaid_0000260" variable="k_9">
        <math xmlns="http://www.w3.org/1998/Math/MathML">
          <apply>
            <times/>
            <ci> Kd9 </ci>
            <ci> k9 </ci>
          </apply>
        </math>
      </assignmentRule>
      <assignmentRule metaid="metaid_0000261" variable="k_10">
        <math xmlns="http://www.w3.org/1998/Math/MathML">
          <apply>
            <times/>
            <ci> Kd10 </ci>
            <ci> k10 </ci>
          </apply>
        </math>
      </assignmentRule>
      <assignmentRule metaid="metaid_0000262" variable="k_11">
        <math xmlns="http://www.w3.org/1998/Math/MathML">
          <ci> k_9 </ci>
        </math>
      </assignmentRule>
      <assignmentRule metaid="metaid_0000263" variable="k11">
        <math xmlns="http://www.w3.org/1998/Math/MathML">
          <ci> k9 </ci>
        </math>
      </assignmentRule>
      <assignmentRule metaid="metaid_0000264" variable="k_12">
        <math xmlns="http://www.w3.org/1998/Math/MathML">
          <apply>
            <times/>
            <ci> Kd12 </ci>
            <ci> k12 </ci>
          </apply>
        </math>
      </assignmentRule>
      <assignmentRule metaid="metaid_0000265" variable="k_13">
        <math xmlns="http://www.w3.org/1998/Math/MathML">
          <apply>
            <times/>
            <ci> Kd13 </ci>
            <ci> k13 </ci>
          </apply>
        </math>
      </assignmentRule>
      <assignmentRule metaid="metaid_0000266" variable="k_24">
        <math xmlns="http://www.w3.org/1998/Math/MathML">
          <apply>
            <times/>
            <ci> Kd24 </ci>
            <ci> k24 </ci>
          </apply>
        </math>
      </assignmentRule>
      <assignmentRule metaid="metaid_0000267" variable="k_26">
        <math xmlns="http://www.w3.org/1998/Math/MathML">
          <apply>
            <times/>
            <ci> Kd26 </ci>
            <ci> k26 </ci>
          </apply>
        </math>
      </assignmentRule>
      <assignmentRule metaid="metaid_0000268" variable="k_27">
        <math xmlns="http://www.w3.org/1998/Math/MathML">
          <apply>
            <times/>
            <ci> Kd27 </ci>
            <ci> k27 </ci>
          </apply>
        </math>
      </assignmentRule>
      <assignmentRule metaid="metaid_0000269" variable="k_28">
        <math xmlns="http://www.w3.org/1998/Math/MathML">
          <apply>
            <times/>
            <ci> Kd28 </ci>
            <ci> k28 </ci>
          </apply>
        </math>
      </assignmentRule>
      <assignmentRule metaid="metaid_0000270" variable="k_30">
        <math xmlns="http://www.w3.org/1998/Math/MathML">
          <apply>
            <times/>
            <ci> Kd30 </ci>
            <ci> k30 </ci>
          </apply>
        </math>
      </assignmentRule>
      <assignmentRule metaid="metaid_0000271" variable="k_42">
        <math xmlns="http://www.w3.org/1998/Math/MathML">
          <apply>
            <times/>
            <ci> Kd42 </ci>
            <ci> k42 </ci>
          </apply>
        </math>
      </assignmentRule>
      <assignmentRule metaid="metaid_0000272" variable="k_45">
        <math xmlns="http://www.w3.org/1998/Math/MathML">
          <apply>
            <times/>
            <ci> k45 </ci>
            <ci> Kd45 </ci>
          </apply>
        </math>
      </assignmentRule>
      <assignmentRule metaid="metaid_0000273" variable="k_46">
        <math xmlns="http://www.w3.org/1998/Math/MathML">
          <apply>
            <times/>
            <ci> Kd46 </ci>
            <ci> k46 </ci>
          </apply>
        </math>
      </assignmentRule>
      <assignmentRule metaid="metaid_0000274" variable="k_47">
        <math xmlns="http://www.w3.org/1998/Math/MathML">
          <apply>
            <times/>
            <ci> Kd47 </ci>
            <ci> k47 </ci>
          </apply>
        </math>
      </assignmentRule>
      <assignmentRule metaid="metaid_0000275" variable="k_49">
        <math xmlns="http://www.w3.org/1998/Math/MathML">
          <apply>
            <times/>
            <ci> Kd49 </ci>
            <ci> k49 </ci>
          </apply>
        </math>
      </assignmentRule>
      <assignmentRule metaid="metaid_0000276" variable="k_52">
        <math xmlns="http://www.w3.org/1998/Math/MathML">
          <apply>
            <times/>
            <ci> k52 </ci>
            <ci> Kd52 </ci>
          </apply>
        </math>
      </assignmentRule>
      <assignmentRule metaid="metaid_0000277" variable="k_53">
        <math xmlns="http://www.w3.org/1998/Math/MathML">
          <apply>
            <times/>
            <ci> Kd53 </ci>
            <ci> k53 </ci>
          </apply>
        </math>
      </assignmentRule>
      <assignmentRule metaid="metaid_0000278" variable="k_54">
        <math xmlns="http://www.w3.org/1998/Math/MathML">
          <apply>
            <times/>
            <ci> Kd54 </ci>
            <ci> k54 </ci>
          </apply>
        </math>
      </assignmentRule>
      <assignmentRule metaid="metaid_0000279" variable="k_55">
        <math xmlns="http://www.w3.org/1998/Math/MathML">
          <apply>
            <times/>
            <ci> Kd55 </ci>
            <ci> k55 </ci>
          </apply>
        </math>
      </assignmentRule>
      <assignmentRule metaid="metaid_0000280" variable="k_59">
        <math xmlns="http://www.w3.org/1998/Math/MathML">
          <apply>
            <times/>
            <ci> Kd59 </ci>
            <ci> k59 </ci>
          </apply>
        </math>
      </assignmentRule>
      <assignmentRule metaid="metaid_0000281" variable="k_74">
        <math xmlns="http://www.w3.org/1998/Math/MathML">
          <apply>
            <times/>
            <ci> k74 </ci>
            <ci> Kd74 </ci>
          </apply>
        </math>
      </assignmentRule>
    </listOfRules>
    <listOfReactions>
      <reaction metaid="metaid_0000282" id="reaction_1">
        <listOfReactants>
          <speciesReference species="R"/>
          <speciesReference species="EGF"/>
        </listOfReactants>
        <listOfProducts>
          <speciesReference species="RE"/>
        </listOfProducts>
        <kineticLaw>
          <math xmlns="http://www.w3.org/1998/Math/MathML">
            <apply>
              <times/>
              <apply>
                <minus/>
                <apply>
                  <times/>
                  <ci> k1 </ci>
                  <ci> R </ci>
                  <ci> EGF </ci>
                </apply>
                <apply>
                  <times/>
                  <ci> k_1 </ci>
                  <ci> RE </ci>
                </apply>
              </apply>
              <ci> cell </ci>
            </apply>
          </math>
        </kineticLaw>
      </reaction>
      <reaction metaid="metaid_0000283" id="reaction_2">
        <listOfReactants>
          <speciesReference species="RE" stoichiometry="2"/>
        </listOfReactants>
        <listOfProducts>
          <speciesReference species="Rd"/>
        </listOfProducts>
        <kineticLaw>
          <math xmlns="http://www.w3.org/1998/Math/MathML">
            <apply>
              <times/>
              <apply>
                <minus/>
                <apply>
                  <times/>
                  <ci> k2 </ci>
                  <ci> RE </ci>
                  <ci> RE </ci>
                </apply>
                <apply>
                  <times/>
                  <ci> k_2 </ci>
                  <ci> Rd </ci>
                </apply>
              </apply>
              <ci> cell </ci>
            </apply>
          </math>
        </kineticLaw>
      </reaction>
      <reaction metaid="metaid_0000284" id="reaction_3" reversible="false">
        <listOfReactants>
          <speciesReference species="Rd"/>
        </listOfReactants>
        <listOfProducts>
          <speciesReference species="Rp"/>
        </listOfProducts>
        <kineticLaw>
          <math xmlns="http://www.w3.org/1998/Math/MathML">
            <apply>
              <times/>
              <ci> k3 </ci>
              <ci> Rd </ci>
              <ci> cell </ci>
            </apply>
          </math>
        </kineticLaw>
      </reaction>
      <reaction metaid="metaid_0000285" id="reaction_4">
        <listOfReactants>
          <speciesReference species="Rp"/>
          <speciesReference species="GS"/>
        </listOfReactants>
        <listOfProducts>
          <speciesReference species="Rp_GS"/>
        </listOfProducts>
        <kineticLaw>
          <math xmlns="http://www.w3.org/1998/Math/MathML">
            <apply>
              <times/>
              <apply>
                <minus/>
                <apply>
                  <times/>
                  <ci> k4 </ci>
                  <ci> Rp </ci>
                  <ci> GS </ci>
                </apply>
                <apply>
                  <times/>
                  <ci> k_4 </ci>
                  <ci> Rp_GS </ci>
                </apply>
              </apply>
              <ci> cell </ci>
            </apply>
          </math>
        </kineticLaw>
      </reaction>
      <reaction metaid="metaid_0000286" id="reaction_5">
        <listOfReactants>
          <speciesReference species="Rp"/>
          <speciesReference species="Shc"/>
        </listOfReactants>
        <listOfProducts>
          <speciesReference species="Rp_Shc"/>
        </listOfProducts>
        <kineticLaw>
          <math xmlns="http://www.w3.org/1998/Math/MathML">
            <apply>
              <times/>
              <apply>
                <minus/>
                <apply>
                  <times/>
                  <ci> k5 </ci>
                  <ci> Rp </ci>
                  <ci> Shc </ci>
                </apply>
                <apply>
                  <times/>
                  <ci> k_5 </ci>
                  <ci> Rp_Shc </ci>
                </apply>
              </apply>
              <ci> cell </ci>
            </apply>
          </math>
        </kineticLaw>
      </reaction>
      <reaction metaid="metaid_0000287" id="reaction_6" reversible="false">
        <listOfReactants>
          <speciesReference species="Rp_Shc"/>
        </listOfReactants>
        <listOfProducts>
          <speciesReference species="Rp_pShc"/>
        </listOfProducts>
        <kineticLaw>
          <math xmlns="http://www.w3.org/1998/Math/MathML">
            <apply>
              <times/>
              <ci> k6 </ci>
              <ci> Rp_Shc </ci>
              <ci> cell </ci>
            </apply>
          </math>
        </kineticLaw>
      </reaction>
      <reaction metaid="metaid_0000288" id="reaction_7">
        <listOfReactants>
          <speciesReference species="Rp_pShc"/>
        </listOfReactants>
        <listOfProducts>
          <speciesReference species="Rp"/>
          <speciesReference species="pShc"/>
        </listOfProducts>
        <kineticLaw>
          <math xmlns="http://www.w3.org/1998/Math/MathML">
            <apply>
              <times/>
              <apply>
                <minus/>
                <apply>
                  <times/>
                  <ci> k_7 </ci>
                  <ci> Rp_pShc </ci>
                </apply>
                <apply>
                  <times/>
                  <ci> k7 </ci>
                  <ci> Rp </ci>
                  <ci> pShc </ci>
                </apply>
              </apply>
              <ci> cell </ci>
            </apply>
          </math>
        </kineticLaw>
      </reaction>
      <reaction metaid="metaid_0000289" id="reaction_8" reversible="false">
        <listOfReactants>
          <speciesReference species="pShc"/>
        </listOfReactants>
        <listOfProducts>
          <speciesReference species="Shc"/>
        </listOfProducts>
        <kineticLaw>
          <math xmlns="http://www.w3.org/1998/Math/MathML">
            <apply>
              <times/>
              <apply>
                <divide/>
                <apply>
                  <times/>
                  <ci> V8 </ci>
                  <ci> pShc </ci>
                </apply>
                <apply>
                  <plus/>
                  <ci> Km8 </ci>
                  <ci> pShc </ci>
                </apply>
              </apply>
              <ci> cell </ci>
            </apply>
          </math>
        </kineticLaw>
      </reaction>
      <reaction metaid="metaid_0000290" id="reaction_9">
        <listOfReactants>
          <speciesReference species="GS"/>
          <speciesReference species="Rp_pShc"/>
        </listOfReactants>
        <listOfProducts>
          <speciesReference species="Rp_pShc_GS"/>
        </listOfProducts>
        <kineticLaw>
          <math xmlns="http://www.w3.org/1998/Math/MathML">
            <apply>
              <times/>
              <apply>
                <minus/>
                <apply>
                  <times/>
                  <ci> k9 </ci>
                  <ci> Rp_pShc </ci>
                  <ci> GS </ci>
                </apply>
                <apply>
                  <times/>
                  <ci> k_9 </ci>
                  <ci> Rp_pShc_GS </ci>
                </apply>
              </apply>
              <ci> cell </ci>
            </apply>
          </math>
        </kineticLaw>
      </reaction>
      <reaction metaid="metaid_0000291" id="reaction_10">
        <listOfReactants>
          <speciesReference species="Rp_pShc_GS"/>
        </listOfReactants>
        <listOfProducts>
          <speciesReference species="Rp"/>
          <speciesReference species="pShc_GS"/>
        </listOfProducts>
        <kineticLaw>
          <math xmlns="http://www.w3.org/1998/Math/MathML">
            <apply>
              <times/>
              <apply>
                <minus/>
                <apply>
                  <times/>
                  <ci> k_10 </ci>
                  <ci> Rp_pShc_GS </ci>
                </apply>
                <apply>
                  <times/>
                  <ci> k10 </ci>
                  <ci> Rp </ci>
                  <ci> pShc_GS </ci>
                </apply>
              </apply>
              <ci> cell </ci>
            </apply>
          </math>
        </kineticLaw>
      </reaction>
      <reaction metaid="metaid_0000292" id="reaction_11">
        <listOfReactants>
          <speciesReference species="pShc_GS"/>
        </listOfReactants>
        <listOfProducts>
          <speciesReference species="GS"/>
          <speciesReference species="pShc"/>
        </listOfProducts>
        <kineticLaw>
          <math xmlns="http://www.w3.org/1998/Math/MathML">
            <apply>
              <times/>
              <apply>
                <minus/>
                <apply>
                  <times/>
                  <ci> k_11 </ci>
                  <ci> pShc_GS </ci>
                </apply>
                <apply>
                  <times/>
                  <ci> k11 </ci>
                  <ci> pShc </ci>
                  <ci> GS </ci>
                </apply>
              </apply>
              <ci> cell </ci>
            </apply>
          </math>
        </kineticLaw>
      </reaction>
      <reaction metaid="metaid_0000293" id="reaction_12">
        <listOfReactants>
          <speciesReference species="Rp"/>
          <speciesReference species="PI3K"/>
        </listOfReactants>
        <listOfProducts>
          <speciesReference species="Rp_PI3K"/>
        </listOfProducts>
        <kineticLaw>
          <math xmlns="http://www.w3.org/1998/Math/MathML">
            <apply>
              <times/>
              <apply>
                <minus/>
                <apply>
                  <times/>
                  <ci> k12 </ci>
                  <ci> Rp </ci>
                  <ci> PI3K </ci>
                </apply>
                <apply>
                  <times/>
                  <ci> k_12 </ci>
                  <ci> Rp_PI3K </ci>
                </apply>
              </apply>
              <ci> cell </ci>
            </apply>
          </math>
        </kineticLaw>
      </reaction>
      <reaction metaid="metaid_0000294" id="reaction_13">
        <listOfReactants>
          <speciesReference species="Rp"/>
          <speciesReference species="RasGAP"/>
        </listOfReactants>
        <listOfProducts>
          <speciesReference species="Rp_RasGAP"/>
        </listOfProducts>
        <kineticLaw>
          <math xmlns="http://www.w3.org/1998/Math/MathML">
            <apply>
              <times/>
              <apply>
                <minus/>
                <apply>
                  <times/>
                  <ci> k13 </ci>
                  <ci> Rp </ci>
                  <ci> RasGAP </ci>
                </apply>
                <apply>
                  <times/>
                  <ci> k_13 </ci>
                  <ci> Rp_RasGAP </ci>
                </apply>
              </apply>
              <ci> cell </ci>
            </apply>
          </math>
        </kineticLaw>
      </reaction>
      <reaction metaid="metaid_0000295" id="reaction_17" reversible="false">
        <listOfReactants>
          <speciesReference species="Rp"/>
        </listOfReactants>
        <listOfProducts>
          <speciesReference species="Null"/>
        </listOfProducts>
        <kineticLaw>
          <math xmlns="http://www.w3.org/1998/Math/MathML">
            <apply>
              <times/>
              <ci> k17 </ci>
              <ci> Rp </ci>
              <ci> cell </ci>
            </apply>
          </math>
        </kineticLaw>
      </reaction>
      <reaction metaid="metaid_0000296" id="reaction_18" reversible="false">
        <listOfReactants>
          <speciesReference species="Rp_GS"/>
        </listOfReactants>
        <listOfProducts>
          <speciesReference species="GS"/>
        </listOfProducts>
        <kineticLaw>
          <math xmlns="http://www.w3.org/1998/Math/MathML">
            <apply>
              <times/>
              <ci> k17 </ci>
              <ci> Rp_GS </ci>
              <ci> cell </ci>
            </apply>
          </math>
        </kineticLaw>
      </reaction>
      <reaction metaid="metaid_0000297" id="reaction_19" reversible="false">
        <listOfReactants>
          <speciesReference species="Rp_Shc"/>
        </listOfReactants>
        <listOfProducts>
          <speciesReference species="Shc"/>
        </listOfProducts>
        <kineticLaw>
          <math xmlns="http://www.w3.org/1998/Math/MathML">
            <apply>
              <times/>
              <ci> k17 </ci>
              <ci> Rp_Shc </ci>
              <ci> cell </ci>
            </apply>
          </math>
        </kineticLaw>
      </reaction>
      <reaction metaid="metaid_0000298" id="reaction_20" reversible="false">
        <listOfReactants>
          <speciesReference species="Rp_pShc"/>
        </listOfReactants>
        <listOfProducts>
          <speciesReference species="pShc"/>
        </listOfProducts>
        <kineticLaw>
          <math xmlns="http://www.w3.org/1998/Math/MathML">
            <apply>
              <times/>
              <ci> k17 </ci>
              <ci> Rp_pShc </ci>
              <ci> cell </ci>
            </apply>
          </math>
        </kineticLaw>
      </reaction>
      <reaction metaid="metaid_0000299" id="reaction_21" reversible="false">
        <listOfReactants>
          <speciesReference species="Rp_pShc_GS"/>
        </listOfReactants>
        <listOfProducts>
          <speciesReference species="pShc_GS"/>
        </listOfProducts>
        <kineticLaw>
          <math xmlns="http://www.w3.org/1998/Math/MathML">
            <apply>
              <times/>
              <ci> k17 </ci>
              <ci> Rp_pShc_GS </ci>
              <ci> cell </ci>
            </apply>
          </math>
        </kineticLaw>
      </reaction>
      <reaction metaid="metaid_0000300" id="reaction_22" reversible="false">
        <listOfReactants>
          <speciesReference species="Rp_PI3K"/>
        </listOfReactants>
        <listOfProducts>
          <speciesReference species="PI3K"/>
        </listOfProducts>
        <kineticLaw>
          <math xmlns="http://www.w3.org/1998/Math/MathML">
            <apply>
              <times/>
              <ci> k17 </ci>
              <ci> Rp_PI3K </ci>
              <ci> cell </ci>
            </apply>
          </math>
        </kineticLaw>
      </reaction>
      <reaction metaid="metaid_0000301" id="reaction_23" reversible="false">
        <listOfReactants>
          <speciesReference species="Rp_RasGAP"/>
        </listOfReactants>
        <listOfProducts>
          <speciesReference species="RasGAP"/>
        </listOfProducts>
        <kineticLaw>
          <math xmlns="http://www.w3.org/1998/Math/MathML">
            <apply>
              <times/>
              <ci> k17 </ci>
              <ci> Rp_RasGAP </ci>
              <ci> cell </ci>
            </apply>
          </math>
        </kineticLaw>
      </reaction>
      <reaction metaid="metaid_0000302" id="reaction_24">
        <listOfReactants>
          <speciesReference species="I"/>
          <speciesReference species="IR"/>
        </listOfReactants>
        <listOfProducts>
          <speciesReference species="IRL"/>
        </listOfProducts>
        <kineticLaw>
          <math xmlns="http://www.w3.org/1998/Math/MathML">
            <apply>
              <times/>
              <apply>
                <minus/>
                <apply>
                  <times/>
                  <ci> k24 </ci>
                  <ci> IR </ci>
                  <ci> I </ci>
                </apply>
                <apply>
                  <times/>
                  <ci> k_24 </ci>
                  <ci> IRL </ci>
                </apply>
              </apply>
              <ci> cell </ci>
            </apply>
          </math>
        </kineticLaw>
      </reaction>
      <reaction metaid="metaid_0000303" id="reaction_25" reversible="false">
        <listOfReactants>
          <speciesReference species="IRL"/>
        </listOfReactants>
        <listOfProducts>
          <speciesReference species="IRp"/>
        </listOfProducts>
        <kineticLaw>
          <math xmlns="http://www.w3.org/1998/Math/MathML">
            <apply>
              <times/>
              <ci> k25 </ci>
              <ci> IRL </ci>
              <ci> cell </ci>
            </apply>
          </math>
        </kineticLaw>
      </reaction>
      <reaction metaid="metaid_0000304" id="reaction_26">
        <listOfReactants>
          <speciesReference species="PI3K"/>
          <speciesReference species="IRp"/>
        </listOfReactants>
        <listOfProducts>
          <speciesReference species="IRp_PI3K"/>
        </listOfProducts>
        <kineticLaw>
          <math xmlns="http://www.w3.org/1998/Math/MathML">
            <apply>
              <times/>
              <apply>
                <minus/>
                <apply>
                  <times/>
                  <ci> k26 </ci>
                  <ci> IRp </ci>
                  <ci> PI3K </ci>
                </apply>
                <apply>
                  <times/>
                  <ci> k_26 </ci>
                  <ci> IRp_PI3K </ci>
                </apply>
              </apply>
              <ci> cell </ci>
            </apply>
          </math>
        </kineticLaw>
      </reaction>
      <reaction metaid="metaid_0000305" id="reaction_27">
        <listOfReactants>
          <speciesReference species="RasGAP"/>
          <speciesReference species="IRp"/>
        </listOfReactants>
        <listOfProducts>
          <speciesReference species="IRp_RasGAP"/>
        </listOfProducts>
        <kineticLaw>
          <math xmlns="http://www.w3.org/1998/Math/MathML">
            <apply>
              <times/>
              <apply>
                <minus/>
                <apply>
                  <times/>
                  <ci> k27 </ci>
                  <ci> IRp </ci>
                  <ci> RasGAP </ci>
                </apply>
                <apply>
                  <times/>
                  <ci> k_27 </ci>
                  <ci> IRp_RasGAP </ci>
                </apply>
              </apply>
              <ci> cell </ci>
            </apply>
          </math>
        </kineticLaw>
      </reaction>
      <reaction metaid="metaid_0000306" id="reaction_28">
        <listOfReactants>
          <speciesReference species="IRp"/>
          <speciesReference species="IRS"/>
        </listOfReactants>
        <listOfProducts>
          <speciesReference species="IRp_IRS"/>
        </listOfProducts>
        <kineticLaw>
          <math xmlns="http://www.w3.org/1998/Math/MathML">
            <apply>
              <times/>
              <apply>
                <minus/>
                <apply>
                  <times/>
                  <ci> k28 </ci>
                  <ci> IRp </ci>
                  <ci> IRS </ci>
                </apply>
                <apply>
                  <times/>
                  <ci> k_28 </ci>
                  <ci> IRp_IRS </ci>
                </apply>
              </apply>
              <ci> cell </ci>
            </apply>
          </math>
        </kineticLaw>
      </reaction>
      <reaction metaid="metaid_0000307" id="reaction_29" reversible="false">
        <listOfReactants>
          <speciesReference species="IRp_IRS"/>
        </listOfReactants>
        <listOfProducts>
          <speciesReference species="IRp_IRSp"/>
        </listOfProducts>
        <kineticLaw>
          <math xmlns="http://www.w3.org/1998/Math/MathML">
            <apply>
              <times/>
              <ci> k29 </ci>
              <ci> IRp_IRS </ci>
              <ci> cell </ci>
            </apply>
          </math>
        </kineticLaw>
      </reaction>
      <reaction metaid="metaid_0000308" id="reaction_30">
        <listOfReactants>
          <speciesReference species="IRp_IRSp"/>
        </listOfReactants>
        <listOfProducts>
          <speciesReference species="IRp"/>
          <speciesReference species="IRSp"/>
        </listOfProducts>
        <kineticLaw>
          <math xmlns="http://www.w3.org/1998/Math/MathML">
            <apply>
              <times/>
              <apply>
                <minus/>
                <apply>
                  <times/>
                  <ci> k_30 </ci>
                  <ci> IRp_IRSp </ci>
                </apply>
                <apply>
                  <times/>
                  <ci> k30 </ci>
                  <ci> IRp </ci>
                  <ci> IRSp </ci>
                </apply>
              </apply>
              <ci> cell </ci>
            </apply>
          </math>
        </kineticLaw>
      </reaction>
      <reaction metaid="metaid_0000309" id="reaction_31" reversible="false">
        <listOfReactants>
          <speciesReference species="IRSp"/>
        </listOfReactants>
        <listOfProducts>
          <speciesReference species="IRS"/>
        </listOfProducts>
        <kineticLaw>
          <math xmlns="http://www.w3.org/1998/Math/MathML">
            <apply>
              <times/>
              <apply>
                <divide/>
                <apply>
                  <times/>
                  <ci> V31 </ci>
                  <ci> IRSp </ci>
                </apply>
                <apply>
                  <plus/>
                  <ci> Km31 </ci>
                  <ci> IRSp </ci>
                </apply>
              </apply>
              <ci> cell </ci>
            </apply>
          </math>
        </kineticLaw>
      </reaction>
      <reaction metaid="metaid_0000310" id="reaction_34" reversible="false">
        <listOfReactants>
          <speciesReference species="IRp"/>
        </listOfReactants>
        <listOfProducts>
          <speciesReference species="Null"/>
        </listOfProducts>
        <kineticLaw>
          <math xmlns="http://www.w3.org/1998/Math/MathML">
            <apply>
              <times/>
              <ci> k17 </ci>
              <ci> IRp </ci>
              <ci> cell </ci>
            </apply>
          </math>
        </kineticLaw>
      </reaction>
      <reaction metaid="metaid_0000311" id="reaction_35" reversible="false">
        <listOfReactants>
          <speciesReference species="IRp_PI3K"/>
        </listOfReactants>
        <listOfProducts>
          <speciesReference species="PI3K"/>
        </listOfProducts>
        <kineticLaw>
          <math xmlns="http://www.w3.org/1998/Math/MathML">
            <apply>
              <times/>
              <ci> k17 </ci>
              <ci> IRp_PI3K </ci>
              <ci> cell </ci>
            </apply>
          </math>
        </kineticLaw>
      </reaction>
      <reaction metaid="metaid_0000312" id="reaction_36" reversible="false">
        <listOfReactants>
          <speciesReference species="IRp_RasGAP"/>
        </listOfReactants>
        <listOfProducts>
          <speciesReference species="RasGAP"/>
        </listOfProducts>
        <kineticLaw>
          <math xmlns="http://www.w3.org/1998/Math/MathML">
            <apply>
              <times/>
              <ci> k17 </ci>
              <ci> IRp_RasGAP </ci>
              <ci> cell </ci>
            </apply>
          </math>
        </kineticLaw>
      </reaction>
      <reaction metaid="metaid_0000313" id="reaction_37" reversible="false">
        <listOfReactants>
          <speciesReference species="IRp_IRS"/>
        </listOfReactants>
        <listOfProducts>
          <speciesReference species="IRS"/>
        </listOfProducts>
        <kineticLaw>
          <math xmlns="http://www.w3.org/1998/Math/MathML">
            <apply>
              <times/>
              <ci> k17 </ci>
              <ci> IRp_IRS </ci>
              <ci> cell </ci>
            </apply>
          </math>
        </kineticLaw>
      </reaction>
      <reaction metaid="metaid_0000314" id="reaction_38" reversible="false">
        <listOfReactants>
          <speciesReference species="IRp_IRSp"/>
        </listOfReactants>
        <listOfProducts>
          <speciesReference species="IRSp"/>
        </listOfProducts>
        <kineticLaw>
          <math xmlns="http://www.w3.org/1998/Math/MathML">
            <apply>
              <times/>
              <ci> k17 </ci>
              <ci> IRp_IRSp </ci>
              <ci> cell </ci>
            </apply>
          </math>
        </kineticLaw>
      </reaction>
      <reaction metaid="metaid_0000315" id="reaction_40" reversible="false">
        <listOfReactants>
          <speciesReference species="iSrc"/>
        </listOfReactants>
        <listOfProducts>
          <speciesReference species="aSrc"/>
        </listOfProducts>
        <listOfModifiers>
          <modifierSpeciesReference species="Rp"/>
          <modifierSpeciesReference species="IRp"/>
        </listOfModifiers>
        <kineticLaw>
          <math xmlns="http://www.w3.org/1998/Math/MathML">
            <apply>
              <times/>
              <apply>
                <divide/>
                <apply>
                  <times/>
                  <ci> kcat40 </ci>
                  <ci> iSrc </ci>
                  <apply>
                    <plus/>
                    <ci> Rp </ci>
                    <apply>
                      <times/>
                      <ci> alpha40 </ci>
                      <ci> IRp </ci>
                    </apply>
                  </apply>
                </apply>
                <apply>
                  <plus/>
                  <ci> Km40 </ci>
                  <ci> iSrc </ci>
                </apply>
              </apply>
              <ci> cell </ci>
            </apply>
          </math>
        </kineticLaw>
      </reaction>
      <reaction metaid="metaid_0000316" id="reaction_41" reversible="false">
        <listOfReactants>
          <speciesReference species="aSrc"/>
        </listOfReactants>
        <listOfProducts>
          <speciesReference species="iSrc"/>
        </listOfProducts>
        <kineticLaw>
          <math xmlns="http://www.w3.org/1998/Math/MathML">
            <apply>
              <times/>
              <apply>
                <divide/>
                <apply>
                  <times/>
                  <ci> V41 </ci>
                  <ci> aSrc </ci>
                </apply>
                <apply>
                  <plus/>
                  <ci> Km41 </ci>
                  <ci> aSrc </ci>
                </apply>
              </apply>
              <ci> cell </ci>
            </apply>
          </math>
        </kineticLaw>
      </reaction>
      <reaction metaid="metaid_0000317" id="reaction_42">
        <listOfReactants>
          <speciesReference species="IRS"/>
          <speciesReference species="PIP3"/>
        </listOfReactants>
        <listOfProducts>
          <speciesReference species="mIRS"/>
        </listOfProducts>
        <kineticLaw>
          <math xmlns="http://www.w3.org/1998/Math/MathML">
            <apply>
              <times/>
              <apply>
                <minus/>
                <apply>
                  <times/>
                  <ci> k42 </ci>
                  <ci> IRS </ci>
                  <ci> PIP3 </ci>
                </apply>
                <apply>
                  <times/>
                  <ci> k_42 </ci>
                  <ci> mIRS </ci>
                </apply>
              </apply>
              <ci> cell </ci>
            </apply>
          </math>
        </kineticLaw>
      </reaction>
      <reaction metaid="metaid_0000318" id="reaction_43" reversible="false">
        <listOfReactants>
          <speciesReference species="mIRS"/>
        </listOfReactants>
        <listOfProducts>
          <speciesReference species="mIRSp"/>
        </listOfProducts>
        <listOfModifiers>
          <modifierSpeciesReference species="Rp"/>
          <modifierSpeciesReference species="IRp"/>
        </listOfModifiers>
        <kineticLaw>
          <math xmlns="http://www.w3.org/1998/Math/MathML">
            <apply>
              <times/>
              <apply>
                <divide/>
                <apply>
                  <times/>
                  <ci> kcat43 </ci>
                  <ci> mIRS </ci>
                  <apply>
                    <plus/>
                    <ci> IRp </ci>
                    <apply>
                      <times/>
                      <ci> alpha43 </ci>
                      <ci> Rp </ci>
                    </apply>
                  </apply>
                </apply>
                <apply>
                  <plus/>
                  <ci> Km43 </ci>
                  <ci> mIRS </ci>
                </apply>
              </apply>
              <ci> cell </ci>
            </apply>
          </math>
        </kineticLaw>
      </reaction>
      <reaction metaid="metaid_0000319" id="reaction_44" reversible="false">
        <listOfReactants>
          <speciesReference species="mIRSp"/>
        </listOfReactants>
        <listOfProducts>
          <speciesReference species="mIRS"/>
        </listOfProducts>
        <kineticLaw>
          <math xmlns="http://www.w3.org/1998/Math/MathML">
            <apply>
              <times/>
              <apply>
                <divide/>
                <apply>
                  <times/>
                  <ci> V31 </ci>
                  <ci> mIRSp </ci>
                </apply>
                <apply>
                  <plus/>
                  <ci> Km31 </ci>
                  <ci> mIRSp </ci>
                </apply>
              </apply>
              <ci> cell </ci>
            </apply>
          </math>
        </kineticLaw>
      </reaction>
      <reaction metaid="metaid_0000320" id="reaction_45">
        <listOfReactants>
          <speciesReference species="GS"/>
          <speciesReference species="mIRSp"/>
        </listOfReactants>
        <listOfProducts>
          <speciesReference species="mIRSp_GS"/>
        </listOfProducts>
        <kineticLaw>
          <math xmlns="http://www.w3.org/1998/Math/MathML">
            <apply>
              <times/>
              <apply>
                <minus/>
                <apply>
                  <times/>
                  <ci> k45 </ci>
                  <ci> mIRSp </ci>
                  <ci> GS </ci>
                </apply>
                <apply>
                  <times/>
                  <ci> k_45 </ci>
                  <ci> mIRSp_GS </ci>
                </apply>
              </apply>
              <ci> cell </ci>
            </apply>
          </math>
        </kineticLaw>
      </reaction>
      <reaction metaid="metaid_0000321" id="reaction_46">
        <listOfReactants>
          <speciesReference species="PI3K"/>
          <speciesReference species="mIRSp"/>
        </listOfReactants>
        <listOfProducts>
          <speciesReference species="mIRSp_PI3K"/>
        </listOfProducts>
        <kineticLaw>
          <math xmlns="http://www.w3.org/1998/Math/MathML">
            <apply>
              <times/>
              <apply>
                <minus/>
                <apply>
                  <times/>
                  <ci> k46 </ci>
                  <ci> mIRSp </ci>
                  <ci> PI3K </ci>
                </apply>
                <apply>
                  <times/>
                  <ci> k_46 </ci>
                  <ci> mIRSp_PI3K </ci>
                </apply>
              </apply>
              <ci> cell </ci>
            </apply>
          </math>
        </kineticLaw>
      </reaction>
      <reaction metaid="metaid_0000322" id="reaction_47">
        <listOfReactants>
          <speciesReference species="mIRSp"/>
          <speciesReference species="SHP2"/>
        </listOfReactants>
        <listOfProducts>
          <speciesReference species="mIRSp_SHP2"/>
        </listOfProducts>
        <kineticLaw>
          <math xmlns="http://www.w3.org/1998/Math/MathML">
            <apply>
              <times/>
              <apply>
                <minus/>
                <apply>
                  <times/>
                  <ci> k47 </ci>
                  <ci> mIRSp </ci>
                  <ci> SHP2 </ci>
                </apply>
                <apply>
                  <times/>
                  <ci> k_47 </ci>
                  <ci> mIRSp_SHP2 </ci>
                </apply>
              </apply>
              <ci> cell </ci>
            </apply>
          </math>
        </kineticLaw>
      </reaction>
      <reaction metaid="metaid_0000323" id="reaction_48" reversible="false">
        <listOfReactants>
          <speciesReference species="mIRSp_SHP2"/>
        </listOfReactants>
        <listOfProducts>
          <speciesReference species="mIRS"/>
          <speciesReference species="SHP2"/>
        </listOfProducts>
        <kineticLaw>
          <math xmlns="http://www.w3.org/1998/Math/MathML">
            <apply>
              <times/>
              <ci> k48 </ci>
              <ci> mIRSp_SHP2 </ci>
              <ci> cell </ci>
            </apply>
          </math>
        </kineticLaw>
      </reaction>
      <reaction metaid="metaid_0000324" id="reaction_49">
        <listOfReactants>
          <speciesReference species="GAB"/>
          <speciesReference species="PIP3"/>
        </listOfReactants>
        <listOfProducts>
          <speciesReference species="mGAB"/>
        </listOfProducts>
        <kineticLaw>
          <math xmlns="http://www.w3.org/1998/Math/MathML">
            <apply>
              <times/>
              <apply>
                <minus/>
                <apply>
                  <times/>
                  <ci> k49 </ci>
                  <ci> GAB </ci>
                  <ci> PIP3 </ci>
                </apply>
                <apply>
                  <times/>
                  <ci> k_49 </ci>
                  <ci> mGAB </ci>
                </apply>
              </apply>
              <ci> cell </ci>
            </apply>
          </math>
        </kineticLaw>
      </reaction>
      <reaction metaid="metaid_0000325" id="reaction_50" reversible="false">
        <listOfReactants>
          <speciesReference species="mGAB"/>
        </listOfReactants>
        <listOfProducts>
          <speciesReference species="mGABp"/>
        </listOfProducts>
        <listOfModifiers>
          <modifierSpeciesReference species="Rp"/>
          <modifierSpeciesReference species="aSrc"/>
        </listOfModifiers>
        <kineticLaw>
          <math xmlns="http://www.w3.org/1998/Math/MathML">
            <apply>
              <times/>
              <apply>
                <divide/>
                <apply>
                  <times/>
                  <ci> kcat50 </ci>
                  <ci> mGAB </ci>
                  <apply>
                    <plus/>
                    <ci> Rp </ci>
                    <apply>
                      <times/>
                      <ci> alpha50 </ci>
                      <ci> aSrc </ci>
                    </apply>
                  </apply>
                </apply>
                <apply>
                  <plus/>
                  <ci> Km50 </ci>
                  <ci> mGAB </ci>
                </apply>
              </apply>
              <ci> cell </ci>
            </apply>
          </math>
        </kineticLaw>
      </reaction>
      <reaction metaid="metaid_0000326" id="reaction_51" reversible="false">
        <listOfReactants>
          <speciesReference species="mGABp"/>
        </listOfReactants>
        <listOfProducts>
          <speciesReference species="mGAB"/>
        </listOfProducts>
        <kineticLaw>
          <math xmlns="http://www.w3.org/1998/Math/MathML">
            <apply>
              <times/>
              <apply>
                <divide/>
                <apply>
                  <times/>
                  <ci> V51 </ci>
                  <ci> mGABp </ci>
                </apply>
                <apply>
                  <plus/>
                  <ci> Km51 </ci>
                  <ci> mGABp </ci>
                </apply>
              </apply>
              <ci> cell </ci>
            </apply>
          </math>
        </kineticLaw>
      </reaction>
      <reaction metaid="metaid_0000327" id="reaction_52">
        <listOfReactants>
          <speciesReference species="GS"/>
          <speciesReference species="mGABp"/>
        </listOfReactants>
        <listOfProducts>
          <speciesReference species="mGABp_GS"/>
        </listOfProducts>
        <kineticLaw>
          <math xmlns="http://www.w3.org/1998/Math/MathML">
            <apply>
              <times/>
              <apply>
                <minus/>
                <apply>
                  <times/>
                  <ci> k52 </ci>
                  <ci> mGABp </ci>
                  <ci> GS </ci>
                </apply>
                <apply>
                  <times/>
                  <ci> k_52 </ci>
                  <ci> mGABp_GS </ci>
                </apply>
              </apply>
              <ci> cell </ci>
            </apply>
          </math>
        </kineticLaw>
      </reaction>
      <reaction metaid="metaid_0000328" id="reaction_53">
        <listOfReactants>
          <speciesReference species="PI3K"/>
          <speciesReference species="mGABp"/>
        </listOfReactants>
        <listOfProducts>
          <speciesReference species="mGABp_PI3K"/>
        </listOfProducts>
        <kineticLaw>
          <math xmlns="http://www.w3.org/1998/Math/MathML">
            <apply>
              <times/>
              <apply>
                <minus/>
                <apply>
                  <times/>
                  <ci> k53 </ci>
                  <ci> mGABp </ci>
                  <ci> PI3K </ci>
                </apply>
                <apply>
                  <times/>
                  <ci> k_53 </ci>
                  <ci> mGABp_PI3K </ci>
                </apply>
              </apply>
              <ci> cell </ci>
            </apply>
          </math>
        </kineticLaw>
      </reaction>
      <reaction metaid="metaid_0000329" id="reaction_54">
        <listOfReactants>
          <speciesReference species="RasGAP"/>
          <speciesReference species="mGABp"/>
        </listOfReactants>
        <listOfProducts>
          <speciesReference species="mGABp_RasGAP"/>
        </listOfProducts>
        <kineticLaw>
          <math xmlns="http://www.w3.org/1998/Math/MathML">
            <apply>
              <times/>
              <apply>
                <minus/>
                <apply>
                  <times/>
                  <ci> k54 </ci>
                  <ci> mGABp </ci>
                  <ci> RasGAP </ci>
                </apply>
                <apply>
                  <times/>
                  <ci> k_54 </ci>
                  <ci> mGABp_RasGAP </ci>
                </apply>
              </apply>
              <ci> cell </ci>
            </apply>
          </math>
        </kineticLaw>
      </reaction>
      <reaction metaid="metaid_0000330" id="reaction_55">
        <listOfReactants>
          <speciesReference species="SHP2"/>
          <speciesReference species="mGABp"/>
        </listOfReactants>
        <listOfProducts>
          <speciesReference species="mGABp_SHP2"/>
        </listOfProducts>
        <kineticLaw>
          <math xmlns="http://www.w3.org/1998/Math/MathML">
            <apply>
              <times/>
              <apply>
                <minus/>
                <apply>
                  <times/>
                  <ci> k55 </ci>
                  <ci> mGABp </ci>
                  <ci> SHP2 </ci>
                </apply>
                <apply>
                  <times/>
                  <ci> k_55 </ci>
                  <ci> mGABp_SHP2 </ci>
                </apply>
              </apply>
              <ci> cell </ci>
            </apply>
          </math>
        </kineticLaw>
      </reaction>
      <reaction metaid="metaid_0000331" id="reaction_56" reversible="false">
        <listOfReactants>
          <speciesReference species="mGABp_SHP2"/>
        </listOfReactants>
        <listOfProducts>
          <speciesReference species="SHP2"/>
          <speciesReference species="mGAB"/>
        </listOfProducts>
        <kineticLaw>
          <math xmlns="http://www.w3.org/1998/Math/MathML">
            <apply>
              <times/>
              <ci> k56 </ci>
              <ci> mGABp_SHP2 </ci>
              <ci> cell </ci>
            </apply>
          </math>
        </kineticLaw>
      </reaction>
      <reaction metaid="metaid_0000332" id="reaction_57" reversible="false">
        <listOfReactants>
          <speciesReference species="mGABp_SHP2"/>
        </listOfReactants>
        <listOfProducts>
          <speciesReference species="mGABp_pSHP2"/>
        </listOfProducts>
        <listOfModifiers>
          <modifierSpeciesReference species="Rp"/>
          <modifierSpeciesReference species="aSrc"/>
        </listOfModifiers>
        <kineticLaw>
          <math xmlns="http://www.w3.org/1998/Math/MathML">
            <apply>
              <times/>
              <apply>
                <divide/>
                <apply>
                  <times/>
                  <ci> kcat57 </ci>
                  <ci> mGABp_SHP2 </ci>
                  <apply>
                    <plus/>
                    <ci> Rp </ci>
                    <ci> aSrc </ci>
                  </apply>
                </apply>
                <apply>
                  <plus/>
                  <ci> Km57 </ci>
                  <ci> mGABp_SHP2 </ci>
                </apply>
              </apply>
              <ci> cell </ci>
            </apply>
          </math>
        </kineticLaw>
      </reaction>
      <reaction metaid="metaid_0000333" id="reaction_58" reversible="false">
        <listOfReactants>
          <speciesReference species="mGABp_pSHP2"/>
        </listOfReactants>
        <listOfProducts>
          <speciesReference species="mGABp_SHP2"/>
        </listOfProducts>
        <kineticLaw>
          <math xmlns="http://www.w3.org/1998/Math/MathML">
            <apply>
              <times/>
              <apply>
                <divide/>
                <apply>
                  <times/>
                  <ci> V58 </ci>
                  <ci> mGABp_pSHP2 </ci>
                </apply>
                <apply>
                  <plus/>
                  <ci> Km58 </ci>
                  <ci> mGABp_pSHP2 </ci>
                </apply>
              </apply>
              <ci> cell </ci>
            </apply>
          </math>
        </kineticLaw>
      </reaction>
      <reaction metaid="metaid_0000334" id="reaction_59">
        <listOfReactants>
          <speciesReference species="GS"/>
          <speciesReference species="mGABp_pSHP2"/>
        </listOfReactants>
        <listOfProducts>
          <speciesReference species="mGABp_pSHP2_GS"/>
        </listOfProducts>
        <kineticLaw>
          <math xmlns="http://www.w3.org/1998/Math/MathML">
            <apply>
              <times/>
              <apply>
                <minus/>
                <apply>
                  <times/>
                  <ci> k59 </ci>
                  <ci> mGABp_pSHP2 </ci>
                  <ci> GS </ci>
                </apply>
                <apply>
                  <times/>
                  <ci> k_59 </ci>
                  <ci> mGABp_pSHP2_GS </ci>
                </apply>
              </apply>
              <ci> cell </ci>
            </apply>
          </math>
        </kineticLaw>
      </reaction>
      <reaction metaid="metaid_0000335" id="reaction_60" reversible="false">
        <listOfProducts>
          <speciesReference species="PIP3"/>
        </listOfProducts>
        <listOfModifiers>
          <modifierSpeciesReference species="Rp_PI3K"/>
          <modifierSpeciesReference species="IRp_PI3K"/>
          <modifierSpeciesReference species="mIRSp_PI3K"/>
          <modifierSpeciesReference species="mGABp_PI3K"/>
          <modifierSpeciesReference species="tRas_PI3K"/>
        </listOfModifiers>
        <kineticLaw>
          <math xmlns="http://www.w3.org/1998/Math/MathML">
            <apply>
              <times/>
              <ci> k60 </ci>
              <apply>
                <plus/>
                <ci> Rp_PI3K </ci>
                <ci> IRp_PI3K </ci>
                <ci> mIRSp_PI3K </ci>
                <ci> mGABp_PI3K </ci>
                <ci> tRas_PI3K </ci>
              </apply>
              <ci> cell </ci>
            </apply>
          </math>
        </kineticLaw>
      </reaction>
      <reaction metaid="metaid_0000336" id="reaction_61" reversible="false">
        <listOfReactants>
          <speciesReference species="PIP3"/>
        </listOfReactants>
        <listOfProducts>
          <speciesReference species="Null"/>
        </listOfProducts>
        <kineticLaw>
          <math xmlns="http://www.w3.org/1998/Math/MathML">
            <apply>
              <times/>
              <ci> k61 </ci>
              <ci> PIP3 </ci>
              <ci> cell </ci>
            </apply>
          </math>
        </kineticLaw>
      </reaction>
      <reaction metaid="metaid_0000337" id="reaction_62" reversible="false">
        <listOfReactants>
          <speciesReference species="dRas"/>
        </listOfReactants>
        <listOfProducts>
          <speciesReference species="tRas"/>
        </listOfProducts>
        <listOfModifiers>
          <modifierSpeciesReference species="Rp_GS"/>
          <modifierSpeciesReference species="Rp_pShc_GS"/>
          <modifierSpeciesReference species="mIRSp_GS"/>
          <modifierSpeciesReference species="mGABp_GS"/>
          <modifierSpeciesReference species="mGABp_pSHP2_GS"/>
        </listOfModifiers>
        <kineticLaw>
          <math xmlns="http://www.w3.org/1998/Math/MathML">
            <apply>
              <times/>
              <apply>
                <divide/>
                <apply>
                  <times/>
                  <ci> kcat62 </ci>
                  <ci> dRas </ci>
                  <apply>
                    <plus/>
                    <ci> Rp_GS </ci>
                    <ci> Rp_pShc_GS </ci>
                    <ci> mIRSp_GS </ci>
                    <ci> mGABp_GS </ci>
                    <ci> mGABp_pSHP2_GS </ci>
                  </apply>
                </apply>
                <apply>
                  <plus/>
                  <ci> Km62 </ci>
                  <ci> dRas </ci>
                </apply>
              </apply>
              <ci> cell </ci>
            </apply>
          </math>
        </kineticLaw>
      </reaction>
      <reaction metaid="metaid_0000338" id="reaction_63" reversible="false">
        <listOfReactants>
          <speciesReference species="tRas"/>
        </listOfReactants>
        <listOfProducts>
          <speciesReference species="dRas"/>
        </listOfProducts>
        <listOfModifiers>
          <modifierSpeciesReference species="Rp_RasGAP"/>
          <modifierSpeciesReference species="IRp_RasGAP"/>
          <modifierSpeciesReference species="mGABp_RasGAP"/>
          <modifierSpeciesReference species="bRasGAP"/>
        </listOfModifiers>
        <kineticLaw>
          <math xmlns="http://www.w3.org/1998/Math/MathML">
            <apply>
              <times/>
              <apply>
                <divide/>
                <apply>
                  <times/>
                  <ci> kcat63 </ci>
                  <ci> tRas </ci>
                  <apply>
                    <plus/>
                    <ci> bRasGAP </ci>
                    <ci> mGABp_RasGAP </ci>
                    <ci> Rp_RasGAP </ci>
                    <ci> IRp_RasGAP </ci>
                  </apply>
                </apply>
                <apply>
                  <plus/>
                  <ci> Km63 </ci>
                  <ci> tRas </ci>
                </apply>
              </apply>
              <ci> cell </ci>
            </apply>
          </math>
        </kineticLaw>
      </reaction>
      <reaction metaid="metaid_0000339" id="reaction_64" reversible="false">
        <listOfReactants>
          <speciesReference species="PI3K"/>
          <speciesReference species="tRas"/>
        </listOfReactants>
        <listOfProducts>
          <speciesReference species="tRas_PI3K"/>
        </listOfProducts>
        <kineticLaw>
          <math xmlns="http://www.w3.org/1998/Math/MathML">
            <apply>
              <times/>
              <apply>
                <minus/>
                <apply>
                  <times/>
                  <ci> k64 </ci>
                  <ci> tRas </ci>
                  <ci> PI3K </ci>
                </apply>
                <apply>
                  <times/>
                  <ci> k_64 </ci>
                  <ci> tRas_PI3K </ci>
                </apply>
              </apply>
              <ci> cell </ci>
            </apply>
          </math>
        </kineticLaw>
      </reaction>
      <reaction metaid="metaid_0000340" id="reaction_65" reversible="false">
        <listOfReactants>
          <speciesReference species="Raf"/>
        </listOfReactants>
        <listOfProducts>
          <speciesReference species="aRaf"/>
        </listOfProducts>
        <listOfModifiers>
          <modifierSpeciesReference species="tRas"/>
        </listOfModifiers>
        <kineticLaw>
          <math xmlns="http://www.w3.org/1998/Math/MathML">
            <apply>
              <times/>
              <apply>
                <divide/>
                <apply>
                  <times/>
                  <ci> kcat65 </ci>
                  <ci> tRas </ci>
                  <ci> Raf </ci>
                </apply>
                <apply>
                  <plus/>
                  <ci> Km65 </ci>
                  <ci> Raf </ci>
                </apply>
              </apply>
              <ci> cell </ci>
            </apply>
          </math>
        </kineticLaw>
      </reaction>
      <reaction metaid="metaid_0000341" id="reaction_66" reversible="false">
        <listOfReactants>
          <speciesReference species="aRaf"/>
        </listOfReactants>
        <listOfProducts>
          <speciesReference species="aaRaf"/>
        </listOfProducts>
        <listOfModifiers>
          <modifierSpeciesReference species="aSrc"/>
        </listOfModifiers>
        <kineticLaw>
          <math xmlns="http://www.w3.org/1998/Math/MathML">
            <apply>
              <times/>
              <apply>
                <divide/>
                <apply>
                  <times/>
                  <ci> kcat66 </ci>
                  <ci> aSrc </ci>
                  <ci> aRaf </ci>
                </apply>
                <apply>
                  <plus/>
                  <ci> Km66 </ci>
                  <ci> aRaf </ci>
                </apply>
              </apply>
              <ci> cell </ci>
            </apply>
          </math>
        </kineticLaw>
      </reaction>
      <reaction metaid="metaid_0000342" id="reaction_67" reversible="false">
        <listOfReactants>
          <speciesReference species="aaRaf"/>
        </listOfReactants>
        <listOfProducts>
          <speciesReference species="Raf"/>
        </listOfProducts>
        <listOfModifiers>
          <modifierSpeciesReference species="pAkt"/>
          <modifierSpeciesReference species="PKA"/>
          <modifierSpeciesReference species="ppAkt"/>
        </listOfModifiers>
        <kineticLaw>
          <math xmlns="http://www.w3.org/1998/Math/MathML">
            <apply>
              <times/>
              <apply>
                <plus/>
                <apply>
                  <times/>
                  <ci> kcat67 </ci>
                  <ci> aaRaf </ci>
                  <apply>
                    <divide/>
                    <ci> PKA </ci>
                    <apply>
                      <plus/>
                      <ci> Km67 </ci>
                      <ci> aaRaf </ci>
                    </apply>
                  </apply>
                </apply>
                <apply>
                  <times/>
                  <ci> alpha67 </ci>
                  <ci> aaRaf </ci>
                  <apply>
                    <plus/>
                    <ci> pAkt </ci>
                    <apply>
                      <times/>
                      <ci> beta67 </ci>
                      <ci> ppAkt </ci>
                    </apply>
                  </apply>
                </apply>
              </apply>
              <ci> cell </ci>
            </apply>
          </math>
        </kineticLaw>
      </reaction>
      <reaction metaid="metaid_0000343" id="reaction_68" reversible="false">
        <listOfReactants>
          <speciesReference species="Mek"/>
        </listOfReactants>
        <listOfProducts>
          <speciesReference species="ppMek"/>
        </listOfProducts>
        <listOfModifiers>
          <modifierSpeciesReference species="aaRaf"/>
        </listOfModifiers>
        <kineticLaw>
          <math xmlns="http://www.w3.org/1998/Math/MathML">
            <apply>
              <times/>
              <apply>
                <divide/>
                <apply>
                  <times/>
                  <ci> kcat68 </ci>
                  <ci> aaRaf </ci>
                  <ci> Mek </ci>
                </apply>
                <apply>
                  <plus/>
                  <ci> Km68 </ci>
                  <ci> Mek </ci>
                </apply>
              </apply>
              <ci> cell </ci>
            </apply>
          </math>
        </kineticLaw>
      </reaction>
      <reaction metaid="metaid_0000344" id="reaction_69" reversible="false">
        <listOfReactants>
          <speciesReference species="ppMek"/>
        </listOfReactants>
        <listOfProducts>
          <speciesReference species="Mek"/>
        </listOfProducts>
        <kineticLaw>
          <math xmlns="http://www.w3.org/1998/Math/MathML">
            <apply>
              <times/>
              <apply>
                <divide/>
                <apply>
                  <times/>
                  <ci> V69 </ci>
                  <ci> ppMek </ci>
                </apply>
                <apply>
                  <plus/>
                  <ci> Km69 </ci>
                  <ci> ppMek </ci>
                </apply>
              </apply>
              <ci> cell </ci>
            </apply>
          </math>
        </kineticLaw>
      </reaction>
      <reaction metaid="metaid_0000345" id="reaction_70" reversible="false">
        <listOfReactants>
          <speciesReference species="Erk"/>
        </listOfReactants>
        <listOfProducts>
          <speciesReference species="pErk"/>
        </listOfProducts>
        <listOfModifiers>
          <modifierSpeciesReference species="ppMek"/>
        </listOfModifiers>
        <kineticLaw>
          <math xmlns="http://www.w3.org/1998/Math/MathML">
            <apply>
              <times/>
              <apply>
                <divide/>
                <apply>
                  <times/>
                  <ci> kcat70 </ci>
                  <ci> Erk </ci>
                  <ci> ppMek </ci>
                </apply>
                <apply>
                  <plus/>
                  <ci> Km70 </ci>
                  <ci> Erk </ci>
                  <apply>
                    <times/>
                    <ci> pErk </ci>
                    <apply>
                      <divide/>
                      <ci> Km70 </ci>
                      <ci> Km71 </ci>
                    </apply>
                  </apply>
                </apply>
              </apply>
              <ci> cell </ci>
            </apply>
          </math>
        </kineticLaw>
      </reaction>
      <reaction metaid="metaid_0000346" id="reaction_71" reversible="false">
        <listOfReactants>
          <speciesReference species="pErk"/>
        </listOfReactants>
        <listOfProducts>
          <speciesReference species="ppErk"/>
        </listOfProducts>
        <listOfModifiers>
          <modifierSpeciesReference species="Erk"/>
          <modifierSpeciesReference species="ppMek"/>
        </listOfModifiers>
        <kineticLaw>
          <math xmlns="http://www.w3.org/1998/Math/MathML">
            <apply>
              <times/>
              <apply>
                <divide/>
                <apply>
                  <times/>
                  <ci> kcat71 </ci>
                  <ci> pErk </ci>
                  <ci> ppMek </ci>
                </apply>
                <apply>
                  <plus/>
                  <ci> Km71 </ci>
                  <ci> pErk </ci>
                  <apply>
                    <times/>
                    <ci> Erk </ci>
                    <apply>
                      <divide/>
                      <ci> Km71 </ci>
                      <ci> Km70 </ci>
                    </apply>
                  </apply>
                </apply>
              </apply>
              <ci> cell </ci>
            </apply>
          </math>
        </kineticLaw>
      </reaction>
      <reaction metaid="metaid_0000347" id="reaction_72" reversible="false">
        <listOfReactants>
          <speciesReference species="ppErk"/>
        </listOfReactants>
        <listOfProducts>
          <speciesReference species="pErk"/>
        </listOfProducts>
        <kineticLaw>
          <math xmlns="http://www.w3.org/1998/Math/MathML">
            <apply>
              <times/>
              <apply>
                <divide/>
                <apply>
                  <times/>
                  <ci> V72 </ci>
                  <ci> ppErk </ci>
                </apply>
                <apply>
                  <plus/>
                  <ci> Km72 </ci>
                  <ci> ppErk </ci>
                  <apply>
                    <times/>
                    <ci> pErk </ci>
                    <apply>
                      <divide/>
                      <ci> Km72 </ci>
                      <ci> Km73 </ci>
                    </apply>
                  </apply>
                </apply>
              </apply>
              <ci> cell </ci>
            </apply>
          </math>
        </kineticLaw>
      </reaction>
      <reaction metaid="metaid_0000348" id="reaction_73" reversible="false">
        <listOfReactants>
          <speciesReference species="pErk"/>
        </listOfReactants>
        <listOfProducts>
          <speciesReference species="Erk"/>
        </listOfProducts>
        <listOfModifiers>
          <modifierSpeciesReference species="ppErk"/>
        </listOfModifiers>
        <kineticLaw>
          <math xmlns="http://www.w3.org/1998/Math/MathML">
            <apply>
              <times/>
              <apply>
                <divide/>
                <apply>
                  <times/>
                  <ci> V73 </ci>
                  <ci> pErk </ci>
                </apply>
                <apply>
                  <plus/>
                  <ci> Km73 </ci>
                  <ci> pErk </ci>
                  <apply>
                    <times/>
                    <ci> ppErk </ci>
                    <apply>
                      <divide/>
                      <ci> Km73 </ci>
                      <ci> Km72 </ci>
                    </apply>
                  </apply>
                </apply>
              </apply>
              <ci> cell </ci>
            </apply>
          </math>
        </kineticLaw>
      </reaction>
      <reaction metaid="metaid_0000349" id="reaction_74">
        <listOfReactants>
          <speciesReference species="PIP3"/>
          <speciesReference species="PDK1"/>
        </listOfReactants>
        <listOfProducts>
          <speciesReference species="mPDK1"/>
        </listOfProducts>
        <kineticLaw>
          <math xmlns="http://www.w3.org/1998/Math/MathML">
            <apply>
              <times/>
              <apply>
                <minus/>
                <apply>
                  <times/>
                  <ci> k74 </ci>
                  <ci> PDK1 </ci>
                  <ci> PIP3 </ci>
                </apply>
                <apply>
                  <times/>
                  <ci> k_74 </ci>
                  <ci> mPDK1 </ci>
                </apply>
              </apply>
              <ci> cell </ci>
            </apply>
          </math>
        </kineticLaw>
      </reaction>
      <reaction metaid="metaid_0000350" id="reaction_75" reversible="false">
        <listOfReactants>
          <speciesReference species="Akt"/>
        </listOfReactants>
        <listOfProducts>
          <speciesReference species="pAkt"/>
        </listOfProducts>
        <listOfModifiers>
          <modifierSpeciesReference species="mPDK1"/>
        </listOfModifiers>
        <kineticLaw>
          <math xmlns="http://www.w3.org/1998/Math/MathML">
            <apply>
              <times/>
              <apply>
                <divide/>
                <apply>
                  <times/>
                  <ci> kcat75 </ci>
                  <ci> mPDK1 </ci>
                  <ci> Akt </ci>
                </apply>
                <apply>
                  <plus/>
                  <ci> Km75 </ci>
                  <ci> Akt </ci>
                </apply>
              </apply>
              <ci> cell </ci>
            </apply>
          </math>
        </kineticLaw>
      </reaction>
      <reaction metaid="metaid_0000351" id="reaction_76" reversible="false">
        <listOfReactants>
          <speciesReference species="pAkt"/>
        </listOfReactants>
        <listOfProducts>
          <speciesReference species="Akt"/>
        </listOfProducts>
        <kineticLaw>
          <math xmlns="http://www.w3.org/1998/Math/MathML">
            <apply>
              <times/>
              <apply>
                <divide/>
                <apply>
                  <times/>
                  <ci> V76 </ci>
                  <ci> pAkt </ci>
                </apply>
                <apply>
                  <plus/>
                  <ci> Km76 </ci>
                  <ci> pAkt </ci>
                </apply>
              </apply>
              <ci> cell </ci>
            </apply>
          </math>
        </kineticLaw>
      </reaction>
      <reaction metaid="metaid_0000352" id="reaction_77">
        <listOfReactants>
          <speciesReference species="mTOR"/>
        </listOfReactants>
        <listOfProducts>
          <speciesReference species="amTOR"/>
        </listOfProducts>
        <listOfModifiers>
          <modifierSpeciesReference species="pAkt"/>
          <modifierSpeciesReference species="ppAkt"/>
        </listOfModifiers>
        <kineticLaw>
          <math xmlns="http://www.w3.org/1998/Math/MathML">
            <apply>
              <times/>
              <apply>
                <minus/>
                <apply>
                  <times/>
                  <ci> kcat77 </ci>
                  <ci> mTOR </ci>
                  <apply>
                    <divide/>
                    <apply>
                      <plus/>
                      <apply>
                        <times/>
                        <ci> alpha77 </ci>
                        <ci> pAkt </ci>
                      </apply>
                      <ci> ppAkt </ci>
                    </apply>
                    <apply>
                      <plus/>
                      <ci> Km77 </ci>
                      <ci> mTOR </ci>
                    </apply>
                  </apply>
                </apply>
                <apply>
                  <times/>
                  <ci> k_77 </ci>
                  <ci> amTOR </ci>
                </apply>
              </apply>
              <ci> cell </ci>
            </apply>
          </math>
        </kineticLaw>
      </reaction>
      <reaction metaid="metaid_0000353" id="reaction_78">
        <listOfReactants>
          <speciesReference species="pAkt"/>
        </listOfReactants>
        <listOfProducts>
          <speciesReference species="ppAkt"/>
        </listOfProducts>
        <listOfModifiers>
          <modifierSpeciesReference species="amTOR"/>
        </listOfModifiers>
        <kineticLaw>
          <math xmlns="http://www.w3.org/1998/Math/MathML">
            <apply>
              <times/>
              <apply>
                <minus/>
                <apply>
                  <times/>
                  <ci> kcat78 </ci>
                  <ci> amTOR </ci>
                  <apply>
                    <divide/>
                    <ci> pAkt </ci>
                    <apply>
                      <plus/>
                      <ci> Km78 </ci>
                      <ci> pAkt </ci>
                    </apply>
                  </apply>
                </apply>
                <apply>
                  <times/>
                  <ci> k_78 </ci>
                  <ci> ppAkt </ci>
                </apply>
              </apply>
              <ci> cell </ci>
            </apply>
          </math>
        </kineticLaw>
      </reaction>
      <reaction metaid="metaid_0000354" id="reaction_79">
        <listOfReactants>
          <speciesReference species="GS"/>
        </listOfReactants>
        <listOfProducts>
          <speciesReference species="iGS"/>
        </listOfProducts>
        <listOfModifiers>
          <modifierSpeciesReference species="ppErk"/>
        </listOfModifiers>
        <kineticLaw>
          <math xmlns="http://www.w3.org/1998/Math/MathML">
            <apply>
              <times/>
              <apply>
                <minus/>
                <apply>
                  <times/>
                  <ci> kcat79 </ci>
                  <ci> ppErk </ci>
                  <apply>
                    <divide/>
                    <ci> GS </ci>
                    <apply>
                      <plus/>
                      <ci> Km79 </ci>
                      <ci> GS </ci>
                    </apply>
                  </apply>
                </apply>
                <apply>
                  <times/>
                  <ci> k_79 </ci>
                  <ci> iGS </ci>
                </apply>
              </apply>
              <ci> cell </ci>
            </apply>
          </math>
        </kineticLaw>
      </reaction>
      <reaction metaid="metaid_0000355" id="reaction_80">
        <listOfReactants>
          <speciesReference species="mGAB"/>
        </listOfReactants>
        <listOfProducts>
          <speciesReference species="imGAB"/>
        </listOfProducts>
        <listOfModifiers>
          <modifierSpeciesReference species="ppErk"/>
        </listOfModifiers>
        <kineticLaw>
          <math xmlns="http://www.w3.org/1998/Math/MathML">
            <apply>
              <times/>
              <apply>
                <minus/>
                <apply>
                  <times/>
                  <ci> kcat80 </ci>
                  <ci> mGAB </ci>
                  <apply>
                    <divide/>
                    <ci> ppErk </ci>
                    <apply>
                      <plus/>
                      <ci> Km80 </ci>
                      <ci> mGAB </ci>
                    </apply>
                  </apply>
                </apply>
                <apply>
                  <times/>
                  <ci> k_80 </ci>
                  <ci> imGAB </ci>
                </apply>
              </apply>
              <ci> cell </ci>
            </apply>
          </math>
        </kineticLaw>
      </reaction>
      <reaction metaid="metaid_0000356" id="reaction_81">
        <listOfReactants>
          <speciesReference species="mIRS"/>
        </listOfReactants>
        <listOfProducts>
          <speciesReference species="imIRS"/>
        </listOfProducts>
        <listOfModifiers>
          <modifierSpeciesReference species="amTOR"/>
        </listOfModifiers>
        <kineticLaw>
          <math xmlns="http://www.w3.org/1998/Math/MathML">
            <apply>
              <times/>
              <apply>
                <minus/>
                <apply>
                  <times/>
                  <ci> kcat81 </ci>
                  <ci> mIRS </ci>
                  <apply>
                    <divide/>
                    <ci> amTOR </ci>
                    <apply>
                      <plus/>
                      <ci> Km81 </ci>
                      <ci> mIRS </ci>
                    </apply>
                  </apply>
                </apply>
                <apply>
                  <times/>
                  <ci> k_81 </ci>
                  <ci> imIRS </ci>
                </apply>
              </apply>
              <ci> cell </ci>
            </apply>
          </math>
        </kineticLaw>
      </reaction>
      <reaction metaid="metaid_0000357" id="reaction_82" reversible="false">
        <listOfReactants>
          <speciesReference species="Rp"/>
        </listOfReactants>
        <listOfProducts>
          <speciesReference species="Ri"/>
        </listOfProducts>
        <kineticLaw>
          <math xmlns="http://www.w3.org/1998/Math/MathML">
            <apply>
              <times/>
              <apply>
                <divide/>
                <apply>
                  <times/>
                  <ci> V_82 </ci>
                  <ci> Rp </ci>
                </apply>
                <apply>
                  <plus/>
                  <ci> Km82 </ci>
                  <ci> Rp </ci>
                </apply>
              </apply>
              <ci> cell </ci>
            </apply>
          </math>
        </kineticLaw>
      </reaction>
      <reaction metaid="metaid_0000358" id="reaction_83" reversible="false">
        <listOfReactants>
          <speciesReference species="Ri"/>
        </listOfReactants>
        <listOfProducts>
          <speciesReference species="Rd"/>
        </listOfProducts>
        <kineticLaw>
          <math xmlns="http://www.w3.org/1998/Math/MathML">
            <apply>
              <times/>
              <ci> k83 </ci>
              <ci> Ri </ci>
              <ci> cell </ci>
            </apply>
          </math>
        </kineticLaw>
      </reaction>
      <reaction metaid="metaid_0000359" id="reaction_84" reversible="false">
        <listOfReactants>
          <speciesReference species="IRp"/>
        </listOfReactants>
        <listOfProducts>
          <speciesReference species="IRi"/>
        </listOfProducts>
        <kineticLaw>
          <math xmlns="http://www.w3.org/1998/Math/MathML">
            <apply>
              <times/>
              <apply>
                <divide/>
                <apply>
                  <times/>
                  <ci> V_84 </ci>
                  <ci> IRp </ci>
                </apply>
                <apply>
                  <plus/>
                  <ci> Km84 </ci>
                  <ci> IRp </ci>
                </apply>
              </apply>
              <ci> cell </ci>
            </apply>
          </math>
        </kineticLaw>
      </reaction>
      <reaction metaid="metaid_0000360" id="reaction_85" reversible="false">
        <listOfReactants>
          <speciesReference species="IRi"/>
        </listOfReactants>
        <listOfProducts>
          <speciesReference species="IRL"/>
        </listOfProducts>
        <kineticLaw>
          <math xmlns="http://www.w3.org/1998/Math/MathML">
            <apply>
              <times/>
              <ci> k85 </ci>
              <ci> IRi </ci>
              <ci> cell </ci>
            </apply>
          </math>
        </kineticLaw>
      </reaction>
      <reaction metaid="metaid_0000363" id="reaction_88">
        <listOfReactants>
          <speciesReference species="mIRSp"/>
        </listOfReactants>
        <listOfProducts>
          <speciesReference species="IRSp"/>
          <speciesReference species="PIP3"/>
        </listOfProducts>
        <kineticLaw>
          <math xmlns="http://www.w3.org/1998/Math/MathML">
            <apply>
              <times/>
              <apply>
                <minus/>
                <apply>
                  <times/>
                  <ci> k_42 </ci>
                  <ci> mIRSp </ci>
                </apply>
                <apply>
                  <times/>
                  <ci> k42 </ci>
                  <ci> PIP3 </ci>
                  <ci> IRSp </ci>
                </apply>
              </apply>
              <ci> cell </ci>
            </apply>
          </math>
        </kineticLaw>
      </reaction>
      <reaction metaid="metaid_0000364" id="reaction_89">
        <listOfReactants>
          <speciesReference species="mIRSp_PI3K"/>
        </listOfReactants>
        <listOfProducts>
          <speciesReference species="PIP3"/>
          <speciesReference species="IRSp_PI3K"/>
        </listOfProducts>
        <kineticLaw>
          <math xmlns="http://www.w3.org/1998/Math/MathML">
            <apply>
              <times/>
              <apply>
                <minus/>
                <apply>
                  <times/>
                  <ci> k_42 </ci>
                  <ci> mIRSp_PI3K </ci>
                </apply>
                <apply>
                  <times/>
                  <ci> k42 </ci>
                  <ci> PIP3 </ci>
                  <ci> IRSp_PI3K </ci>
                </apply>
              </apply>
              <ci> cell </ci>
            </apply>
          </math>
        </kineticLaw>
      </reaction>
      <reaction metaid="metaid_0000365" id="reaction_90">
        <listOfReactants>
          <speciesReference species="mIRSp_GS"/>
        </listOfReactants>
        <listOfProducts>
          <speciesReference species="PIP3"/>
          <speciesReference species="IRSp_GS"/>
        </listOfProducts>
        <kineticLaw>
          <math xmlns="http://www.w3.org/1998/Math/MathML">
            <apply>
              <times/>
              <apply>
                <minus/>
                <apply>
                  <times/>
                  <ci> k_42 </ci>
                  <ci> mIRSp_GS </ci>
                </apply>
                <apply>
                  <times/>
                  <ci> k42 </ci>
                  <ci> PIP3 </ci>
                  <ci> IRSp_GS </ci>
                </apply>
              </apply>
              <ci> cell </ci>
            </apply>
          </math>
        </kineticLaw>
      </reaction>
      <reaction metaid="metaid_0000366" id="reaction_91">
        <listOfReactants>
          <speciesReference species="mIRSp_SHP2"/>
        </listOfReactants>
        <listOfProducts>
          <speciesReference species="PIP3"/>
          <speciesReference species="IRSp_SHP2"/>
        </listOfProducts>
        <kineticLaw>
          <math xmlns="http://www.w3.org/1998/Math/MathML">
            <apply>
              <times/>
              <apply>
                <minus/>
                <apply>
                  <times/>
                  <ci> k_42 </ci>
                  <ci> mIRSp_SHP2 </ci>
                </apply>
                <apply>
                  <times/>
                  <ci> k42 </ci>
                  <ci> PIP3 </ci>
                  <ci> IRSp_SHP2 </ci>
                </apply>
              </apply>
              <ci> cell </ci>
            </apply>
          </math>
        </kineticLaw>
      </reaction>
      <reaction metaid="metaid_0000367" id="reaction_92">
        <listOfReactants>
          <speciesReference species="mGABp"/>
        </listOfReactants>
        <listOfProducts>
          <speciesReference species="PIP3"/>
          <speciesReference species="GABp"/>
        </listOfProducts>
        <kineticLaw>
          <math xmlns="http://www.w3.org/1998/Math/MathML">
            <apply>
              <times/>
              <apply>
                <minus/>
                <apply>
                  <times/>
                  <ci> k_42 </ci>
                  <ci> mGABp </ci>
                </apply>
                <apply>
                  <times/>
                  <ci> k42 </ci>
                  <ci> PIP3 </ci>
                  <ci> GABp </ci>
                </apply>
              </apply>
              <ci> cell </ci>
            </apply>
          </math>
        </kineticLaw>
      </reaction>
      <reaction metaid="metaid_0000368" id="reaction_93">
        <listOfReactants>
          <speciesReference species="mGABp_PI3K"/>
        </listOfReactants>
        <listOfProducts>
          <speciesReference species="PIP3"/>
          <speciesReference species="GABp_PI3K"/>
        </listOfProducts>
        <kineticLaw>
          <math xmlns="http://www.w3.org/1998/Math/MathML">
            <apply>
              <times/>
              <apply>
                <minus/>
                <apply>
                  <times/>
                  <ci> k_42 </ci>
                  <ci> mGABp_PI3K </ci>
                </apply>
                <apply>
                  <times/>
                  <ci> k42 </ci>
                  <ci> PIP3 </ci>
                  <ci> GABp_PI3K </ci>
                </apply>
              </apply>
              <ci> cell </ci>
            </apply>
          </math>
        </kineticLaw>
      </reaction>
      <reaction metaid="metaid_0000369" id="reaction_94">
        <listOfReactants>
          <speciesReference species="mGABp_GS"/>
        </listOfReactants>
        <listOfProducts>
          <speciesReference species="PIP3"/>
          <speciesReference species="GABp_GS"/>
        </listOfProducts>
        <kineticLaw>
          <math xmlns="http://www.w3.org/1998/Math/MathML">
            <apply>
              <times/>
              <apply>
                <minus/>
                <apply>
                  <times/>
                  <ci> k_42 </ci>
                  <ci> mGABp_GS </ci>
                </apply>
                <apply>
                  <times/>
                  <ci> k42 </ci>
                  <ci> PIP3 </ci>
                  <ci> GABp_GS </ci>
                </apply>
              </apply>
              <ci> cell </ci>
            </apply>
          </math>
        </kineticLaw>
      </reaction>
      <reaction metaid="metaid_0000370" id="reaction_95">
        <listOfReactants>
          <speciesReference species="mGABp_RasGAP"/>
        </listOfReactants>
        <listOfProducts>
          <speciesReference species="PIP3"/>
          <speciesReference species="GABp_RasGAP"/>
        </listOfProducts>
        <kineticLaw>
          <math xmlns="http://www.w3.org/1998/Math/MathML">
            <apply>
              <times/>
              <apply>
                <minus/>
                <apply>
                  <times/>
                  <ci> k_42 </ci>
                  <ci> mGABp_RasGAP </ci>
                </apply>
                <apply>
                  <times/>
                  <ci> k49 </ci>
                  <ci> PIP3 </ci>
                  <ci> GABp_RasGAP </ci>
                </apply>
              </apply>
              <ci> cell </ci>
            </apply>
          </math>
        </kineticLaw>
      </reaction>
      <reaction metaid="metaid_0000371" id="reaction_96">
        <listOfReactants>
          <speciesReference species="mGABp_SHP2"/>
        </listOfReactants>
        <listOfProducts>
          <speciesReference species="PIP3"/>
          <speciesReference species="GABp_SHP2"/>
        </listOfProducts>
        <kineticLaw>
          <math xmlns="http://www.w3.org/1998/Math/MathML">
            <apply>
              <times/>
              <apply>
                <minus/>
                <apply>
                  <times/>
                  <ci> k_42 </ci>
                  <ci> mGABp_SHP2 </ci>
                </apply>
                <apply>
                  <times/>
                  <ci> k42 </ci>
                  <ci> PIP3 </ci>
                  <ci> GABp_SHP2 </ci>
                </apply>
              </apply>
              <ci> cell </ci>
            </apply>
          </math>
        </kineticLaw>
      </reaction>
      <reaction metaid="metaid_0000372" id="reaction_97">
        <listOfReactants>
          <speciesReference species="mGABp_pSHP2"/>
        </listOfReactants>
        <listOfProducts>
          <speciesReference species="PIP3"/>
          <speciesReference species="GABp_pSHP2"/>
        </listOfProducts>
        <kineticLaw>
          <math xmlns="http://www.w3.org/1998/Math/MathML">
            <apply>
              <times/>
              <apply>
                <minus/>
                <apply>
                  <times/>
                  <ci> k_42 </ci>
                  <ci> mGABp_pSHP2 </ci>
                </apply>
                <apply>
                  <times/>
                  <ci> k42 </ci>
                  <ci> PIP3 </ci>
                  <ci> GABp_pSHP2 </ci>
                </apply>
              </apply>
              <ci> cell </ci>
            </apply>
          </math>
        </kineticLaw>
      </reaction>
      <reaction metaid="metaid_0000373" id="reaction_98">
        <listOfReactants>
          <speciesReference species="mGABp_pSHP2_GS"/>
        </listOfReactants>
        <listOfProducts>
          <speciesReference species="PIP3"/>
          <speciesReference species="GABp_pSHP2_GS"/>
        </listOfProducts>
        <kineticLaw>
          <math xmlns="http://www.w3.org/1998/Math/MathML">
            <apply>
              <times/>
              <apply>
                <minus/>
                <apply>
                  <times/>
                  <ci> k_42 </ci>
                  <ci> mGABp_pSHP2_GS </ci>
                </apply>
                <apply>
                  <times/>
                  <ci> k42 </ci>
                  <ci> PIP3 </ci>
                  <ci> GABp_pSHP2_GS </ci>
                </apply>
              </apply>
              <ci> cell </ci>
            </apply>
          </math>
        </kineticLaw>
      </reaction>
      <reaction metaid="metaid_0000374" id="reaction_99" reversible="false">
        <listOfReactants>
          <speciesReference species="IRSp_PI3K"/>
        </listOfReactants>
        <listOfProducts>
          <speciesReference species="PI3K"/>
          <speciesReference species="IRS"/>
        </listOfProducts>
        <kineticLaw>
          <math xmlns="http://www.w3.org/1998/Math/MathML">
            <apply>
              <times/>
              <apply>
                <divide/>
                <apply>
                  <times/>
                  <ci> V31 </ci>
                  <ci> IRSp_PI3K </ci>
                </apply>
                <apply>
                  <plus/>
                  <ci> Km31 </ci>
                  <ci> IRSp_PI3K </ci>
                </apply>
              </apply>
              <ci> cell </ci>
            </apply>
          </math>
        </kineticLaw>
      </reaction>
      <reaction metaid="metaid_0000375" id="reaction_100" reversible="false">
        <listOfReactants>
          <speciesReference species="IRSp_GS"/>
        </listOfReactants>
        <listOfProducts>
          <speciesReference species="GS"/>
          <speciesReference species="IRS"/>
        </listOfProducts>
        <kineticLaw>
          <math xmlns="http://www.w3.org/1998/Math/MathML">
            <apply>
              <times/>
              <apply>
                <divide/>
                <apply>
                  <times/>
                  <ci> V31 </ci>
                  <ci> IRSp_GS </ci>
                </apply>
                <apply>
                  <plus/>
                  <ci> Km31 </ci>
                  <ci> IRSp_GS </ci>
                </apply>
              </apply>
              <ci> cell </ci>
            </apply>
          </math>
        </kineticLaw>
      </reaction>
      <reaction metaid="metaid_0000376" id="reaction_101" reversible="false">
        <listOfReactants>
          <speciesReference species="IRSp_SHP2"/>
        </listOfReactants>
        <listOfProducts>
          <speciesReference species="IRS"/>
          <speciesReference species="SHP2"/>
        </listOfProducts>
        <kineticLaw>
          <math xmlns="http://www.w3.org/1998/Math/MathML">
            <apply>
              <times/>
              <ci> k48 </ci>
              <ci> IRSp_SHP2 </ci>
              <ci> cell </ci>
            </apply>
          </math>
        </kineticLaw>
      </reaction>
      <reaction metaid="metaid_0000377" id="reaction_102" reversible="false">
        <listOfReactants>
          <speciesReference species="mGABp_pSHP2"/>
        </listOfReactants>
        <listOfProducts>
          <speciesReference species="SHP2"/>
          <speciesReference species="mGAB"/>
        </listOfProducts>
        <kineticLaw>
          <math xmlns="http://www.w3.org/1998/Math/MathML">
            <apply>
              <times/>
              <ci> k56 </ci>
              <ci> mGABp_pSHP2 </ci>
              <ci> cell </ci>
            </apply>
          </math>
        </kineticLaw>
      </reaction>
      <reaction metaid="metaid_0000378" id="reaction_103" reversible="false">
        <listOfReactants>
          <speciesReference species="mGABp_pSHP2_GS"/>
        </listOfReactants>
        <listOfProducts>
          <speciesReference species="GS"/>
          <speciesReference species="SHP2"/>
          <speciesReference species="mGAB"/>
        </listOfProducts>
        <kineticLaw>
          <math xmlns="http://www.w3.org/1998/Math/MathML">
            <apply>
              <times/>
              <ci> k56 </ci>
              <ci> mGABp_pSHP2_GS </ci>
              <ci> cell </ci>
            </apply>
          </math>
        </kineticLaw>
      </reaction>
      <reaction metaid="metaid_0000379" id="reaction_104" reversible="false">
        <listOfReactants>
          <speciesReference species="GABp"/>
        </listOfReactants>
        <listOfProducts>
          <speciesReference species="GAB"/>
        </listOfProducts>
        <kineticLaw>
          <math xmlns="http://www.w3.org/1998/Math/MathML">
            <apply>
              <times/>
              <apply>
                <divide/>
                <apply>
                  <times/>
                  <ci> V51 </ci>
                  <ci> GABp </ci>
                </apply>
                <apply>
                  <plus/>
                  <ci> Km51 </ci>
                  <ci> GABp </ci>
                </apply>
              </apply>
              <ci> cell </ci>
            </apply>
          </math>
        </kineticLaw>
      </reaction>
      <reaction metaid="metaid_0000380" id="reaction_105" reversible="false">
        <listOfReactants>
          <speciesReference species="GABp_PI3K"/>
        </listOfReactants>
        <listOfProducts>
          <speciesReference species="PI3K"/>
          <speciesReference species="GAB"/>
        </listOfProducts>
        <kineticLaw>
          <math xmlns="http://www.w3.org/1998/Math/MathML">
            <apply>
              <times/>
              <apply>
                <divide/>
                <apply>
                  <times/>
                  <ci> V51 </ci>
                  <ci> GABp_PI3K </ci>
                </apply>
                <apply>
                  <plus/>
                  <ci> Km51 </ci>
                  <ci> GABp_PI3K </ci>
                </apply>
              </apply>
              <ci> cell </ci>
            </apply>
          </math>
        </kineticLaw>
      </reaction>
      <reaction metaid="metaid_0000381" id="reaction_106" reversible="false">
        <listOfReactants>
          <speciesReference species="GABp_GS"/>
        </listOfReactants>
        <listOfProducts>
          <speciesReference species="GS"/>
          <speciesReference species="GAB"/>
        </listOfProducts>
        <kineticLaw>
          <math xmlns="http://www.w3.org/1998/Math/MathML">
            <apply>
              <times/>
              <apply>
                <divide/>
                <apply>
                  <times/>
                  <ci> V51 </ci>
                  <ci> GABp_GS </ci>
                </apply>
                <apply>
                  <plus/>
                  <ci> Km51 </ci>
                  <ci> GABp_GS </ci>
                </apply>
              </apply>
              <ci> cell </ci>
            </apply>
          </math>
        </kineticLaw>
      </reaction>
      <reaction metaid="metaid_0000382" id="reaction_107" reversible="false">
        <listOfReactants>
          <speciesReference species="GABp_RasGAP"/>
        </listOfReactants>
        <listOfProducts>
          <speciesReference species="RasGAP"/>
          <speciesReference species="GAB"/>
        </listOfProducts>
        <kineticLaw>
          <math xmlns="http://www.w3.org/1998/Math/MathML">
            <apply>
              <times/>
              <apply>
                <divide/>
                <apply>
                  <times/>
                  <ci> V51 </ci>
                  <ci> GABp_RasGAP </ci>
                </apply>
                <apply>
                  <plus/>
                  <ci> Km51 </ci>
                  <ci> GABp_RasGAP </ci>
                </apply>
              </apply>
              <ci> cell </ci>
            </apply>
          </math>
        </kineticLaw>
      </reaction>
      <reaction metaid="metaid_0000383" id="reaction_108" reversible="false">
        <listOfReactants>
          <speciesReference species="GABp_SHP2"/>
        </listOfReactants>
        <listOfProducts>
          <speciesReference species="SHP2"/>
          <speciesReference species="GAB"/>
        </listOfProducts>
        <kineticLaw>
          <math xmlns="http://www.w3.org/1998/Math/MathML">
            <apply>
              <times/>
              <ci> k56 </ci>
              <ci> GABp_SHP2 </ci>
              <ci> cell </ci>
            </apply>
          </math>
        </kineticLaw>
      </reaction>
      <reaction metaid="metaid_0000384" id="reaction_109" reversible="false">
        <listOfReactants>
          <speciesReference species="GABp_pSHP2"/>
        </listOfReactants>
        <listOfProducts>
          <speciesReference species="SHP2"/>
          <speciesReference species="GAB"/>
        </listOfProducts>
        <kineticLaw>
          <math xmlns="http://www.w3.org/1998/Math/MathML">
            <apply>
              <times/>
              <ci> k56 </ci>
              <ci> GABp_pSHP2 </ci>
              <ci> cell </ci>
            </apply>
          </math>
        </kineticLaw>
      </reaction>
      <reaction metaid="metaid_0000385" id="reaction_110" reversible="false">
        <listOfReactants>
          <speciesReference species="GABp_pSHP2_GS"/>
        </listOfReactants>
        <listOfProducts>
          <speciesReference species="GS"/>
          <speciesReference species="SHP2"/>
          <speciesReference species="GAB"/>
        </listOfProducts>
        <kineticLaw>
          <math xmlns="http://www.w3.org/1998/Math/MathML">
            <apply>
              <times/>
              <ci> k56 </ci>
              <ci> GABp_pSHP2_GS </ci>
              <ci> cell </ci>
            </apply>
          </math>
        </kineticLaw>
      </reaction>
      <reaction metaid="metaid_0000386" id="reaction_111" reversible="false">
        <listOfReactants>
          <speciesReference species="mGABp_RasGAP"/>
        </listOfReactants>
        <listOfProducts>
          <speciesReference species="RasGAP"/>
          <speciesReference species="mGAB"/>
        </listOfProducts>
        <listOfModifiers>
          <modifierSpeciesReference species="mIRSp_SHP2"/>
          <modifierSpeciesReference species="mGABp_SHP2"/>
          <modifierSpeciesReference species="mGABp_pSHP2"/>
          <modifierSpeciesReference species="mGABp_pSHP2_GS"/>
        </listOfModifiers>
        <kineticLaw>
          <math xmlns="http://www.w3.org/1998/Math/MathML">
            <apply>
              <times/>
              <ci> k111 </ci>
              <apply>
                <plus/>
                <ci> mGABp_SHP2 </ci>
                <ci> mGABp_pSHP2 </ci>
                <ci> mGABp_pSHP2_GS </ci>
                <ci> mIRSp_SHP2 </ci>
              </apply>
              <ci> mGABp_RasGAP </ci>
              <ci> cell </ci>
            </apply>
          </math>
        </kineticLaw>
      </reaction>
      <reaction metaid="metaid_0000387" id="reaction_112" reversible="false">
        <listOfReactants>
          <speciesReference species="Rp_RasGAP"/>
        </listOfReactants>
        <listOfProducts>
          <speciesReference species="Rp"/>
          <speciesReference species="RasGAP"/>
        </listOfProducts>
        <listOfModifiers>
          <modifierSpeciesReference species="mGABp_SHP2"/>
          <modifierSpeciesReference species="mGABp_pSHP2"/>
          <modifierSpeciesReference species="mGABp_pSHP2_GS"/>
        </listOfModifiers>
        <kineticLaw>
          <math xmlns="http://www.w3.org/1998/Math/MathML">
            <apply>
              <times/>
              <ci> k111 </ci>
              <apply>
                <plus/>
                <ci> mGABp_SHP2 </ci>
                <ci> mGABp_pSHP2 </ci>
                <ci> mGABp_pSHP2_GS </ci>
              </apply>
              <ci> Rp_RasGAP </ci>
              <ci> cell </ci>
            </apply>
          </math>
        </kineticLaw>
      </reaction>
      <reaction metaid="metaid_0000388" id="reaction_113" reversible="false">
        <listOfReactants>
          <speciesReference species="IRp_RasGAP"/>
        </listOfReactants>
        <listOfProducts>
          <speciesReference species="RasGAP"/>
          <speciesReference species="IRp"/>
        </listOfProducts>
        <listOfModifiers>
          <modifierSpeciesReference species="mGABp_SHP2"/>
          <modifierSpeciesReference species="mGABp_pSHP2"/>
          <modifierSpeciesReference species="mGABp_pSHP2_GS"/>
        </listOfModifiers>
        <kineticLaw>
          <math xmlns="http://www.w3.org/1998/Math/MathML">
            <apply>
              <times/>
              <ci> k111 </ci>
              <apply>
                <plus/>
                <ci> mGABp_SHP2 </ci>
                <ci> mGABp_pSHP2 </ci>
                <ci> mGABp_pSHP2_GS </ci>
              </apply>
              <ci> IRp_RasGAP </ci>
              <ci> cell </ci>
            </apply>
          </math>
        </kineticLaw>
      </reaction>
      <reaction metaid="metaid_0000389" id="reaction_114" reversible="false">
        <listOfReactants>
          <speciesReference species="Rp_RasGAP"/>
        </listOfReactants>
        <listOfProducts>
          <speciesReference species="Rp"/>
          <speciesReference species="RasGAP"/>
        </listOfProducts>
        <listOfModifiers>
          <modifierSpeciesReference species="mIRSp_SHP2"/>
        </listOfModifiers>
        <kineticLaw>
          <math xmlns="http://www.w3.org/1998/Math/MathML">
            <apply>
              <times/>
              <ci> k111 </ci>
              <ci> mIRSp_SHP2 </ci>
              <ci> Rp_RasGAP </ci>
              <ci> cell </ci>
            </apply>
          </math>
        </kineticLaw>
      </reaction>
      <reaction metaid="metaid_0000390" id="reaction_115" reversible="false">
        <listOfReactants>
          <speciesReference species="IRp_RasGAP"/>
        </listOfReactants>
        <listOfProducts>
          <speciesReference species="RasGAP"/>
          <speciesReference species="IRp"/>
        </listOfProducts>
        <listOfModifiers>
          <modifierSpeciesReference species="mIRSp_SHP2"/>
        </listOfModifiers>
        <kineticLaw>
          <math xmlns="http://www.w3.org/1998/Math/MathML">
            <apply>
              <times/>
              <ci> k111 </ci>
              <ci> mIRSp_SHP2 </ci>
              <ci> IRp_RasGAP </ci>
              <ci> cell </ci>
            </apply>
          </math>
        </kineticLaw>
      </reaction>
      <reaction metaid="metaid_0000391" id="reaction_117">
        <listOfReactants>
          <speciesReference species="mGABp"/>
        </listOfReactants>
        <listOfProducts>
          <speciesReference species="imGABp"/>
        </listOfProducts>
        <listOfModifiers>
          <modifierSpeciesReference species="ppErk"/>
        </listOfModifiers>
        <kineticLaw>
          <math xmlns="http://www.w3.org/1998/Math/MathML">
            <apply>
              <times/>
              <apply>
                <minus/>
                <apply>
                  <divide/>
                  <apply>
                    <times/>
                    <cn> 2 </cn>
                    <ci> kcat80 </ci>
                    <ci> mGABp </ci>
                    <ci> ppErk </ci>
                  </apply>
                  <apply>
                    <plus/>
                    <ci> Km80 </ci>
                    <ci> mGABp </ci>
                  </apply>
                </apply>
                <apply>
                  <times/>
                  <ci> k_80 </ci>
                  <ci> imGABp </ci>
                </apply>
              </apply>
              <ci> cell </ci>
            </apply>
          </math>
        </kineticLaw>
      </reaction>
      <reaction metaid="metaid_0000392" id="reaction_118" reversible="false">
        <listOfReactants>
          <speciesReference species="imGABp"/>
        </listOfReactants>
        <listOfProducts>
          <speciesReference species="imGAB"/>
        </listOfProducts>
        <kineticLaw>
          <math xmlns="http://www.w3.org/1998/Math/MathML">
            <apply>
              <times/>
              <ci> k118 </ci>
              <ci> imGABp </ci>
              <ci> cell </ci>
            </apply>
          </math>
        </kineticLaw>
      </reaction>
    </listOfReactions>
  </model>
</sbml>
